# Supplementary material for: The DNA methylome of human sperm is distinct from blood with little evidence for tissue-consistent obesity associations
Source: PLoS Genet. 2020 Oct 13;16(10):e1009035. doi: 10.1371/journal.pgen.1009035 (PMC7584170; doi:10.1371/journal.pgen.1009035)
Supplement: S3 Table — We used a paired t-test to identify DNA methylation differences between whole blood and sperm across all 704,356 probes passing quality control in the discovery dataset. Summary statistics are reported for all sites in the discovery dataset. Summary statistics from the replication groups are reported for sites that also passed quality control in our replication dataset. IlmnID = Illumina CpG identifier, chr = chromosome, location = position on chromosome in hg19 reference, P = p-value in the discovery data, effect = effect size in the discovery data, P_rep = p-value in the lean replication group, effect_lean = effect size in the lean replication group, P_ob = p-value in the obese replication group, effect_ob = effect size in the obese replication group. (ZIP) [file pgen.1009035.s004.zip]

Archive with 2 entries (2 files):
- S3Table.csv
- __MACOSX/._S3Table.csv
