# Supplementary material for: The DNA methylome of human sperm is distinct from blood with little evidence for tissue-consistent obesity associations
Source: PLoS Genet. 2020 Oct 13;16(10):e1009035. doi: 10.1371/journal.pgen.1009035 (PMC7584170; doi:10.1371/journal.pgen.1009035)
Supplement: S3 Table — We used a paired t-test to identify DNA methylation differences between whole blood and sperm across all 704,356 probes passing quality control in the discovery dataset. Summary statistics are reported for all sites in the discovery dataset. Summary statistics from the replication groups are reported for sites that also passed quality control in our replication dataset. IlmnID = Illumina CpG identifier, chr = chromosome, location = position on chromosome in hg19 reference, P = p-value in the discovery data, effect = effect size in the discovery data, P_rep = p-value in the lean replication group, effect_lean = effect size in the lean replication group, P_ob = p-value in the obese replication group, effect_ob = effect size in the obese replication group. (ZIP) [file pgen.1009035.s004.zip › S3Table.csv]

IlmnID	chr	location	P	effect	P_rep	effect_rep	P_ob	effect_ob
cg24838949	chr7	155897436	3.82842247589752e-94	0.926118443475498	2.87593055053836e-45	0.950289283883738	5.00906932784917e-41	0.951711098890302
cg16594878	chrX	49040277	1.47505582354551e-93	0.920075364192042	NA	NA	NA	NA
cg01048749	chr2	8724685	1.83477285219034e-93	0.931828913070466	2.08764227361303e-45	0.949223340553308	7.92592551579961e-42	0.949235355736909
cg25730564	chr2	236100751	4.32586975042584e-93	0.892925829157589	9.81059088705582e-41	0.922046609301121	1.24876394778754e-41	0.920652107010829
cg18397073	chr19	42600278	5.35569841743097e-93	0.933488583702341	1.05500201813378e-51	0.960498967878703	1.03182331345286e-48	0.959130549963816
cg08264805	chr1	155291224	5.50602447478549e-93	0.916190254037488	7.50060478556768e-37	0.919602261764758	2.03803636875948e-39	0.92093018464299
cg07197585	chr1	92494997	5.74992001518695e-93	0.928114116538239	1.1012865112697e-47	0.953002620907797	8.67081288400529e-41	0.948113243890544
cg19735250	chr17	43318610	7.53211378390958e-93	0.920885364661088	9.8376288312189e-43	0.917634888390222	4.77741540528746e-39	0.914896636541261
cg11987316	chr13	25292949	1.66212899322583e-92	0.929848457013739	9.27624746158178e-44	0.941693682164793	4.38935336855001e-39	0.942491937051588
cg10199770	chr8	143152889	1.66409469093131e-92	0.927646115949611	6.41440444902631e-49	0.957558980910099	3.29134889159996e-41	0.95141592671264
cg03631743	chr11	68519694	3.04590996897777e-92	0.902274818123093	1.81008411001961e-40	0.921649521507686	1.51960799384527e-39	0.919216692323895
cg23109867	chr1	41304105	3.50867235627996e-92	0.925892349247599	2.55960054299584e-39	0.920760638275888	5.12446313859423e-37	0.922378503255589
cg23703216	chr8	143152664	4.08214503517619e-92	0.922962875503594	3.97374067126417e-43	0.935474467496734	3.01355957287897e-42	0.940919902350909
cg20073412	chr11	131560558	4.21119924677806e-92	0.913255429205926	5.88836151386714e-39	0.906027790330374	1.79587193999158e-40	0.909593725533105
cg16448399	chr18	3880076	4.57067142712993e-92	0.90613272197859	5.0999594558531e-45	0.911446545094463	1.37138693741882e-40	0.915458669404393
cg24534173	chr17	3375043	5.16439901656811e-92	0.924637862214862	1.88877903551322e-44	0.949299115565267	2.66612768800933e-42	0.949398823104279
cg14666369	chr12	121164371	5.70360692266191e-92	0.924238517521837	NA	NA	NA	NA
cg04169912	chr19	35791192	5.77011172277701e-92	0.916747700718692	2.79441467499499e-44	0.932603974921681	2.98112963598961e-41	0.927726632737187
cg12165240	chr15	73735407	6.43240409684153e-92	0.909523603714671	1.28596351428831e-43	0.917105752869576	2.70944807574002e-40	0.918350348457584
cg06311102	chr3	194303505	1.09116667530901e-91	0.924977088272626	3.03181455291748e-43	0.931673616845288	1.15537235595005e-39	0.936480958740592
cg22696214	chr5	55033753	1.29646005016909e-91	0.91818571805735	5.39568956394438e-44	0.938173752813049	3.34159269926413e-40	0.939706616254704
cg03650119	chr1	228346014	1.54783121291773e-91	0.934875220959215	NA	NA	NA	NA
cg24811125	chr10	121138124	1.89992374336232e-91	0.930559177746525	NA	NA	NA	NA
cg20293609	chr1	86048540	2.6219954331808e-91	0.932895143367288	NA	NA	NA	NA
cg22959474	chr22	42395235	7.09143991868649e-91	0.917058436410126	1.37694749739202e-41	0.920990219767707	2.66770821502777e-42	0.930140174223918
cg19889934	chr7	66022074	8.32667344104154e-91	0.923158104665653	5.75810114141019e-45	0.938641912433876	6.5461384795124e-40	0.934184136417224
cg19338222	chr19	39052032	9.554466697047e-91	0.92974513368754	1.04890083513141e-45	0.957553022326828	5.42911344519011e-44	0.961063528737562
cg17069068	chrX	12974205	1.27197222757395e-90	-0.916668708013567	2.67854088932646e-44	-0.962739073665425	1.02583658279342e-43	-0.959532360821527
cg21230774	chr5	73980437	1.3030713353426e-90	0.925430480801279	5.53042907569889e-44	0.947230869629819	9.37804353262848e-42	0.949905879086138
cg23900228	chr2	314954	2.09486545658496e-90	0.905037997977927	4.86607517705269e-40	0.924233686421686	9.09561907046194e-36	0.920966842117156
cg15235614	chr12	41967276	2.79687799196898e-90	0.929205877255286	3.6227055343514e-45	0.946672389570542	1.91015805635701e-39	0.945698687149421
cg11143827	chrX	39961764	2.85993760975271e-90	0.921920412927579	NA	NA	NA	NA
cg04560810	chr5	138861847	3.06854334885904e-90	-0.902145202687337	1.89653555337527e-45	-0.943034852129694	8.67242485247216e-39	-0.937100405340997
cg03940643	chr16	11343701	3.11807902036254e-90	0.931550951432244	1.17073183244415e-49	0.95341370071889	1.38844185319498e-44	0.955518141750145
cg04411052	chr14	72219061	3.19923754115995e-90	0.918587735316959	3.77236746675102e-44	0.938668865459074	3.86295364807707e-38	0.935606808443373
cg07393508	chr8	49173116	3.29680300841215e-90	0.916386293757186	1.55909164564961e-37	0.917218822192025	2.01946615386409e-38	0.918397227106105
cg23960088	chr5	34006894	3.71005237402741e-90	0.897968414785483	NA	NA	NA	NA
cg09731029	chrX	18238652	4.20529467116267e-90	0.912802522251251	5.57894157560137e-41	0.939961139370628	1.40696523988689e-40	0.941664177168933
cg13978767	chr19	7620597	5.53610272041807e-90	0.928419711121568	NA	NA	NA	NA
cg20202563	chr7	2687261	5.95725605403897e-90	0.9412655144453	NA	NA	NA	NA
cg20243285	chr1	44584518	6.02476811108961e-90	0.910305638111101	8.19349478580854e-46	0.950828941238501	3.8959626735549e-42	0.954850836458749
cg17083940	chr6	169632356	6.31202797853091e-90	0.921416211746354	4.7388695590236e-44	0.950919617084548	3.45256502000409e-43	0.951392388373735
cg03509753	chr7	148922340	6.67272315599075e-90	0.91971508661755	4.22961669590089e-48	0.95019013052611	6.2015432178585e-39	0.94571881430382
cg08172637	chr19	2556024	8.78747185354511e-90	0.915308907300497	2.05909593370065e-45	0.935526504173934	2.32624000828404e-39	0.927133213420454
cg17621389	chr6	147728290	8.9275593406324e-90	0.893895668058524	9.6638336843519e-41	0.900931703060733	7.11645021985369e-38	0.896347657831788
cg05664039	chr6	30131755	9.88965438653234e-90	0.940216406079334	NA	NA	NA	NA
cg22455892	chr5	120272574	1.00735743911187e-89	0.911397397179064	3.16403421135751e-40	0.932107058753752	1.63106658801819e-39	0.935688557103291
cg27578760	chr1	157490623	1.06238146274416e-89	0.926642295349029	2.09072364201952e-43	0.945193228334931	1.67700792116644e-43	0.944156618187632
cg10703481	chr11	6518792	1.3467081024752e-89	0.932389194806018	NA	NA	NA	NA
cg22507887	chr1	157895500	1.48443285870251e-89	0.897413908628293	9.40832722177311e-42	0.88301309777937	7.70709785522987e-36	0.883703832881564
cg10204707	chr19	53794711	1.50533274262959e-89	0.908365960071551	3.5594326841059e-44	0.931867409545578	3.79111248710156e-41	0.931893763544186
cg26171489	chr15	92459303	1.54008540142344e-89	0.92543137790107	1.25876261364648e-49	0.952423182773354	1.00735601547176e-43	0.951917266098023
cg09047734	chr16	85202191	1.59243975753744e-89	0.900018181868471	1.06177164256787e-43	0.930241461516834	4.25186448247537e-39	0.931115030924562
cg13465645	chr19	3578711	1.70846091121528e-89	0.903262977068513	3.34880024393647e-42	0.923587053796184	1.36442706966075e-37	0.922900565631999
cg24814191	chr20	57041568	1.79751619807824e-89	0.906981618796343	6.56386743518291e-47	0.94538110778529	5.87309454498523e-42	0.942033192210654
cg08913672	chr19	50979157	1.82003326904602e-89	0.918419066098858	NA	NA	NA	NA
cg14252211	chr1	25919394	1.86767143819473e-89	0.925853779840433	7.8884232628065e-46	0.946771229730852	1.5394038479169e-41	0.94496551554552
cg23550947	chr3	108836912	1.94567935402254e-89	0.938621415566867	5.2050191162055e-48	0.963080118853255	1.97324271272611e-45	0.963438237525703
cg03929531	chr15	52405162	2.03377377400893e-89	0.930737395633914	9.67513861385599e-38	0.944336824511603	6.90632604386171e-33	0.937517590226731
cg15780398	chr2	97439827	2.44150223494702e-89	-0.912483261924074	1.49432145082086e-49	-0.95927045942301	9.98348875733406e-46	-0.960288273351699
cg04832268	chr17	18022959	2.67512564401737e-89	0.923624070961811	1.22135497193937e-44	0.95213486051036	2.72702321798845e-39	0.951560776224613
cg10481691	chr22	22899712	2.7354632457807e-89	0.924818813546658	NA	NA	NA	NA
cg27542341	chr15	75248086	3.04676575332306e-89	0.913909085129406	2.4632045688381e-45	0.947003133494094	1.36478549990102e-38	0.94600291132642
cg09436067	chr3	185689507	3.05795959677015e-89	0.926705563935283	3.53818654183674e-46	0.936758179007861	2.88139228765749e-41	0.938125486975358
cg21144941	chr22	17680575	3.06717418693992e-89	0.900853874853272	1.3330677144787e-38	0.890395473428937	3.82113799004222e-35	0.889100671916961
cg05639624	chr19	50101012	3.26553542254985e-89	0.919431739493976	1.19769451233168e-46	0.935677180167813	8.51650046666212e-43	0.934085538815042
cg21435684	chr17	80255457	3.64212923836352e-89	-0.888324597241898	8.87347324767347e-44	-0.952009419511179	4.70878792905854e-40	-0.954099066978305
cg18155853	chr3	169540504	3.64725195789259e-89	0.925511192618534	7.10998791199774e-44	0.933045611388393	2.43617524856503e-40	0.933801131581118
cg04172166	chr16	27052337	4.28727267549868e-89	0.913847577286247	8.54871393097257e-37	0.938121778472034	9.92136000396636e-39	0.939721358602149
cg20901787	chr17	79936477	4.58915601889831e-89	0.901047536807298	4.86639321866389e-44	0.911584344650845	1.29661763660353e-36	0.909706292708452
cg15156844	chr18	3880020	4.77346809645061e-89	0.926353201111571	4.21246226041599e-47	0.949720553533135	1.60595422293641e-44	0.949796498802468
cg21490161	chr5	180647246	4.7882152417703e-89	0.891980714027113	2.46664717888664e-33	0.891022680468968	2.99795383061402e-36	0.894956808428582
cg21480173	chr19	10463831	4.86137722219325e-89	0.918457768971173	1.54081470345724e-39	0.93300068633796	5.46287568268112e-38	0.930114647627547
cg22053796	chr13	21304026	4.87995481259271e-89	0.909057648403732	1.53400131303552e-39	0.937748161275268	7.40806234464292e-41	0.942241146452459
cg03648690	chr13	99383591	4.92802727361464e-89	0.92827615129066	3.21528340224661e-44	0.946630477237524	3.17315579128106e-41	0.946420245807249
cg26104926	chr14	64062004	5.63257711953378e-89	0.925467650189643	2.20000335281207e-45	0.957743331305565	5.60177088349128e-42	0.956169878993327
cg23891286	chr1	178994301	5.73130684385598e-89	0.917040069394101	1.15047650046237e-43	0.947861633905228	9.10788734724587e-42	0.948526498754627
cg00241650	chr7	149171786	5.79433768571008e-89	0.93775507842713	8.88216592739333e-46	0.958099843738704	5.32781700130923e-41	0.956560836253744
cg11337598	chr3	119121088	6.16758968184158e-89	0.919512246872238	NA	NA	NA	NA
cg09594770	chr1	44584521	6.3571363392681e-89	0.920705836245186	2.76030914154221e-48	0.94906909965268	4.83405742112021e-42	0.950730029391147
cg26314566	chr7	44153406	6.44329480156931e-89	0.937587764514109	NA	NA	NA	NA
cg05661042	chr12	109796925	6.5151920521113e-89	0.894252997245137	7.19050383520718e-38	0.900892143462099	1.23516942985068e-37	0.898088635469449
cg07485723	chr5	177707101	6.9798471100632e-89	-0.874046422806702	1.14976118807323e-43	-0.933641237672216	1.81707160420547e-41	-0.933448434715145
cg05355764	chr19	17688104	7.02047173260999e-89	0.909049172286943	1.43811583689647e-41	0.918239224135055	9.77935418623536e-40	0.914495324987625
cg09778357	chr19	56185537	7.14209029784883e-89	0.91160658762281	6.04556170174091e-46	0.938750291951588	2.84258721319759e-41	0.937764213777539
cg02050847	chrY	22918038	7.52638790497905e-89	0.927509294192563	1.90076247760762e-43	0.943619268801254	2.57796105283427e-44	0.940725879631823
cg03889617	chr19	10463828	8.31125828364011e-89	0.927731211114838	5.86724495667562e-43	0.946998793179993	1.07951451515139e-40	0.947122460704646
cg05993512	chr16	66600025	9.53788008599748e-89	0.894533779838191	1.9821102783845e-39	0.902192471368655	1.40225874000659e-41	0.897919406639843
cg14415956	chr1	221737032	1.06225658465009e-88	0.919400221283447	1.99663284008189e-43	0.942156382230628	2.81633927905139e-43	0.93896267804748
cg08337835	chr19	43918868	1.07148646074712e-88	0.909838490088052	3.35663887773049e-41	0.911387740197164	6.41738772443844e-40	0.91018118383844
cg08363278	chr6	28829746	1.09931812668432e-88	0.906185044301698	9.6514660930271e-41	0.912612912396376	5.01753477446236e-40	0.909023481524754
cg13253210	chr10	132365700	1.1523225442616e-88	0.920181511163458	NA	NA	NA	NA
cg17705066	chr19	3587038	1.18118674343264e-88	0.9200714940229	5.93616444568453e-48	0.944518805620673	6.22291334181803e-42	0.946779948087309
cg24238995	chr15	80624381	1.3629816788331e-88	0.919149478784956	5.04873679416577e-46	0.943979985746335	1.80462795482829e-40	0.945343643863886
cg12273284	chr10	12490844	1.39110939113284e-88	-0.890566895143927	5.68244666687602e-39	-0.933090298447088	4.2437516713848e-44	-0.939085935618682
cg13042918	chr4	119948542	1.43055725192038e-88	0.93011009849561	NA	NA	NA	NA
cg18980554	chr15	70233856	1.56854377733596e-88	0.923522805725959	4.76553032565093e-40	0.927853269795543	3.62997607254471e-40	0.929430767111571
cg16334849	chr8	36636869	2.34816867290883e-88	0.918124088143445	2.07729943487296e-43	0.91879631940921	9.92683814984877e-40	0.926349559136845
cg08111857	chr17	40840012	2.60399048775212e-88	0.889636405616649	2.52861152861343e-43	0.919587583901791	1.31078002820487e-38	0.921331259437527
cg17295119	chr15	73735291	2.85717466308872e-88	0.918443517813872	2.41829602228697e-45	0.936667730784981	5.78970374937237e-42	0.937003249789868
cg08066035	chr19	16999614	3.00392054518755e-88	-0.870639548093522	4.32070604941984e-40	-0.918141968734326	2.52452378377587e-40	-0.920479676133333
cg04928049	chr1	19665240	3.05122446310178e-88	0.935404991130002	7.84437735642273e-51	0.955076758421443	6.29286318140464e-42	0.952586708869648
cg19812400	chr1	203455997	3.1527101222134e-88	0.910437197452663	3.69297651786328e-40	0.917989469252736	5.29570639481051e-39	0.91881853507437
cg22910462	chr22	17680578	4.06208796530002e-88	0.892944855788592	7.19162214425609e-38	0.872716866693624	1.17218257817274e-37	0.874919685761688
cg18749563	chr17	77924371	4.09271350718971e-88	0.912559737670807	9.85458902283579e-46	0.942791762773279	3.66455720013212e-39	0.939966270850233
cg09540803	chr10	127463396	4.21048351646509e-88	0.89076699554778	1.18797940107679e-36	0.901209817646668	2.46531633880994e-35	0.896168525193465
cg14515274	chr4	128391842	4.36567170159553e-88	0.91179509202692	1.14567265603684e-44	0.932639981520278	7.65042798094323e-39	0.932206019469505
cg16601444	chr19	47214184	4.74529565885325e-88	0.913170447289733	1.75383014601813e-42	0.927031836761466	1.8762985046412e-38	0.925387343939003
cg25078649	chr6	43478829	5.14295959495464e-88	0.907274494499116	1.85955257201375e-41	0.935640861014271	1.28013468942941e-40	0.937269657200336
cg20731110	chr18	580228	5.17378364287504e-88	0.913073870864775	1.12611783362051e-45	0.931136547346833	7.68762193782965e-43	0.932042828579283
cg12247500	chr11	111796862	5.21509902827977e-88	0.909177696218856	NA	NA	NA	NA
cg18717226	chr15	73735531	5.24212516467857e-88	0.895537564470076	1.63366130255875e-34	0.848561002684888	4.04895211863345e-32	0.853133059135654
cg23681251	chr19	48202226	5.28786712363974e-88	0.901029722917323	1.09553853422825e-39	0.912424430743414	7.83580133849717e-40	0.912438812683297
cg04131456	chr13	19755916	5.42430283319238e-88	0.934148104604417	NA	NA	NA	NA
cg11358549	chr19	15299867	5.7278142838569e-88	0.919466888872036	9.89925742365199e-36	0.881213767917946	4.48361727559292e-32	0.882073922294377
cg21225501	chr8	143719601	6.4251343533955e-88	0.91884948998568	1.92781933969808e-44	0.941886205680842	1.39919719296999e-41	0.93838793462431
cg12293340	chr4	1750442	7.05291105692347e-88	-0.903101743162286	2.06841228375848e-42	-0.940886739832969	3.191734196966e-39	-0.944153344391336
cg21022949	chr2	231809697	7.52341947184507e-88	0.893586009573768	4.41803901139346e-41	0.912881705184149	4.11534048616211e-39	0.911616646400324
cg01590076	chr8	70246362	8.09793204227456e-88	0.927900471567727	2.7394914964799e-44	0.946512619088835	5.91724495601674e-40	0.946580636715847
cg02956460	chr1	165910759	8.54360414780324e-88	0.916793385828468	8.30728508364672e-47	0.948117959796705	3.92979654878354e-41	0.943748233926993
cg23535322	chr14	95837929	8.55819718798662e-88	0.912851944155561	6.06331593909407e-41	0.935996494337569	7.48606044351917e-41	0.936186839229303
cg15864104	chr18	55254508	9.02178451549116e-88	0.905254059371943	8.63333485916303e-46	0.940620592345796	3.86201135030376e-39	0.937648754741651
cg22735953	chr19	40719835	9.48150728512457e-88	0.932895709582448	2.10940650358017e-49	0.962851332766069	5.2382035366479e-42	0.960522593369993
cg04419012	chr16	66835618	9.68828546401152e-88	0.900375774453221	3.64315232318675e-41	0.918649474613846	6.58953671662601e-38	0.922642133477357
cg25159927	chr3	49947934	1.01971227745199e-87	0.930460511784756	4.66806221459631e-27	0.936821760789505	1.25222347595878e-43	0.95129864039079
cg17366808	chr15	73735476	1.21618105143222e-87	0.911041879957078	4.09875625091016e-42	0.928964686145401	2.95073453585944e-38	0.924769681459076
cg11291882	chr19	56090781	1.33205647293646e-87	0.914736774194941	8.02049472685793e-38	0.890700141844939	1.31126996171398e-38	0.893873899615388
cg25465606	chr21	45078421	1.41804165320678e-87	0.908969550983958	1.43132911940173e-45	0.930677903417804	1.19617749529589e-42	0.933489905225873
cg02941580	chr10	11911636	1.48822834388357e-87	0.927128460006652	3.45660606938331e-44	0.946242874665457	3.95314398143049e-40	0.943114197957759
cg01176141	chr11	70023032	1.83987224222993e-87	0.910476284181669	NA	NA	NA	NA
cg25179686	chr17	7909776	1.88502169854938e-87	0.931704257353747	7.01017755881818e-48	0.94890089741878	6.32141194814088e-39	0.946085971525041
cg07946277	chr17	76732854	1.89121677457699e-87	-0.901556064028263	1.25219909453492e-42	-0.92702694731724	1.04384977236729e-40	-0.925727082773762
cg21660452	chr11	64397807	1.94162507796122e-87	0.914755816030706	1.92328969494134e-43	0.942857747267486	5.07468487921837e-40	0.939376949916472
cg21089646	chr5	179373290	1.98811205847353e-87	0.920913291501822	1.37338043162633e-43	0.948619745866692	6.41009956942883e-40	0.945294088043889
cg10933428	chr2	129103164	2.07313118332746e-87	0.921034769668428	3.47648781268324e-42	0.944626351502778	6.48431665929231e-39	0.94243584237719
cg16264393	chr19	2076579	2.32568612248584e-87	0.920344721832259	3.4706947299669e-46	0.935573463196369	5.71466817484101e-40	0.933281756806244
cg13090058	chr1	203455891	2.41277131523147e-87	0.900164873213818	1.44242587767476e-42	0.911924406948771	5.1030973504777e-38	0.907705852502051
cg05897008	chr3	138647715	2.48565595096603e-87	0.926349924381032	3.01305970987436e-45	0.938808839394867	2.36587252150088e-39	0.937425209028662
cg20488857	chr17	3375601	2.80025883170587e-87	0.895462900345126	8.44671217787333e-42	0.909906470972719	1.98782290963553e-37	0.905468940482853
cg13867669	chr9	72130914	2.83003270381473e-87	0.916837894255391	NA	NA	NA	NA
cg08391848	chr19	5661611	2.8353539114866e-87	0.92813700846825	NA	NA	NA	NA
cg15829081	chr10	129704503	2.83542724005923e-87	0.939432131485927	7.16639840759789e-44	0.956946118655862	1.27391631039911e-43	0.95670807464419
cg19434199	chr21	48018608	2.86323279081908e-87	0.891661459751437	7.31386983205141e-42	0.914847887495739	4.3054928566649e-42	0.910275192604812
cg07127534	chr5	9119105	3.11744508400335e-87	0.893105643043403	2.13251761961265e-40	0.905002594631314	1.31989403440247e-36	0.903342008714247
cg10385721	chr11	65374263	3.44206241816482e-87	0.90469577976265	NA	NA	NA	NA
cg19169586	chr4	82157420	3.7191023331765e-87	0.892734947959109	NA	NA	NA	NA
cg26504110	chr19	41130041	3.71925187862461e-87	0.923210898055162	3.81601491532697e-42	0.946022466926486	1.56708331260991e-42	0.948033778221476
cg20132801	chr8	48172283	3.74399634812882e-87	0.90435266860584	2.16822133902268e-37	0.896822916359041	1.15304051435783e-14	0.858475191855847
cg10249224	chr1	32828191	3.91820713041433e-87	0.885864046477338	4.80733389685347e-39	0.914099529040436	3.13417294063403e-37	0.90460464598666
cg25095032	chr6	31696423	3.93204678194596e-87	0.924945225645138	9.04529817507909e-46	0.944205228574168	3.75326426642124e-39	0.939363642798489
cg01263854	chr20	54824316	3.9846169462332e-87	0.909296199470174	4.76494925358052e-45	0.947843582491556	1.01172275363737e-41	0.946707014162574
cg13488284	chr6	168390911	4.84396273349403e-87	0.924895189909584	8.76942348978689e-41	0.924948173249539	2.37138629913494e-37	0.925043873796662
cg06830268	chr1	53926931	4.88020815204973e-87	0.870782504016185	3.34096545384638e-37	0.891358279690369	6.69336854772997e-36	0.889244645774552
cg14202783	chr9	130662561	4.95328246634395e-87	0.900633367660562	5.19936440851665e-43	0.922634475353228	4.26830703704868e-39	0.927201910201153
cg11379205	chr1	224356831	5.08227599314023e-87	-0.868922213708091	3.34654689609537e-39	-0.900977638337863	1.26901987006792e-39	-0.9041081874091
cg00535430	chr16	4312619	5.24564652567713e-87	0.92878720272074	2.05141405954328e-45	0.951910901405526	4.39315042636502e-40	0.947880934787428
cg26999505	chr19	10691861	5.27035481302858e-87	-0.85843279605555	1.66398627625562e-34	-0.901941643828875	2.3008989158617e-36	-0.909120652368732
cg01914838	chr1	237167651	5.29517450260433e-87	0.916364987827284	1.36633535190319e-42	0.932120192561842	2.5410926359638e-39	0.932170290186527
cg08030934	chr13	21678628	5.39172186392823e-87	0.89307878406889	4.4525821261061e-40	0.902584803985164	1.6932698176489e-39	0.904102118014457
cg01242052	chr17	8732166	5.45739465995151e-87	0.908790474723527	7.67903951423673e-42	0.923221869658638	5.43537252981871e-39	0.922521132480773
cg02384543	chr19	58879857	5.5944443144217e-87	0.924738066005762	5.62073860967771e-46	0.959974806826646	1.09697641062203e-39	0.958368928460624
cg08489309	chr3	54067965	5.68736315078639e-87	0.874739959835046	3.45560201891213e-39	0.878545884029019	5.57159434663009e-36	0.877499659105848
cg12073177	chr11	86617439	5.92496679465814e-87	0.898048647754355	2.67220144876747e-38	0.897203172691448	2.27124620186377e-37	0.898149113110782
cg17410412	chr12	19557137	5.96994657174287e-87	0.894506308873867	1.79521597707485e-42	0.906764758303659	1.80210376852308e-42	0.908361773457363
cg03912661	chr10	132632099	6.42215860859414e-87	0.890989161145733	1.16385010598871e-38	0.895491439153161	5.32557404855563e-36	0.894884651263033
cg06306927	chr17	40346279	7.22459714806159e-87	-0.903769245956133	5.43322002178051e-44	-0.937670293358901	1.13999001054802e-38	-0.936192275443158
cg10671235	chr17	56769426	7.29921256288834e-87	0.917686864728127	NA	NA	NA	NA
cg18093120	chr22	50523955	7.38334297302449e-87	-0.818513951983352	1.25083381988777e-38	-0.836309402235843	1.47621990588768e-36	-0.834901783583459
cg15936999	chr17	73840853	7.66968224729212e-87	-0.867473239959713	3.58828439151578e-39	-0.91758999766003	4.72866023841256e-40	-0.918680845084711
cg00077898	chr6	1081144	8.35767312713835e-87	0.9341236154439	NA	NA	NA	NA
cg10292154	chr16	27461445	8.56944169768787e-87	-0.906263627786468	1.43430416677499e-43	-0.949570090065283	1.87383256576376e-41	-0.949898872155952
cg23608779	chr11	94300577	9.11125183201094e-87	0.913153412991843	8.61938586122043e-44	0.948639649570113	5.59549497190598e-41	0.950435559567875
cg15189997	chr17	17286991	9.13317700789391e-87	0.906915048895754	7.51821386720042e-48	0.928826978971927	2.2884440544956e-42	0.926516117371133
cg04709676	chr2	464466	9.35279762710636e-87	0.914176415315922	6.43716368093185e-44	0.92114371341781	4.82926725639707e-38	0.925313350195947
cg25386676	chr5	172175721	1.00694637978262e-86	0.933207176238484	3.65065312357096e-47	0.951948841561002	1.55976482588246e-40	0.952162939173463
cg10802543	chr8	143782585	1.01507583718173e-86	0.923527502866318	1.69383307549552e-44	0.943310740690469	4.79976524495966e-39	0.940915425896257
cg16371477	chr14	24838828	1.07128711362834e-86	0.928326013813267	5.56598462543395e-46	0.938576697782798	1.24910443707599e-40	0.936963150018061
cg21189224	chr9	92277515	1.10699470033168e-86	0.938153936233662	8.39791172299234e-43	0.939818114124886	4.21003264892903e-42	0.939712652615435
cg23830290	chr8	30300223	1.12332045758799e-86	0.915175967180095	NA	NA	NA	NA
cg16729538	chr16	75563280	1.15132447141857e-86	0.919968336134559	NA	NA	NA	NA
cg14654324	chr9	137299436	1.26947158699431e-86	-0.897923326197035	1.97948731343322e-39	-0.911740237260611	5.75694104582389e-32	-0.906027360549982
cg13422136	chr18	42643730	1.28125853338914e-86	0.910348177819942	5.0604037068901e-43	0.90746416413792	3.46036068698518e-35	0.901567612398421
cg23541019	chr14	105451561	1.32013050405947e-86	0.897693983255865	1.67652276829432e-40	0.921335079613865	2.50907626840397e-41	0.919855569209913
cg06301449	chr15	65678369	1.50050081433359e-86	0.885909806882302	NA	NA	NA	NA
cg19586199	chr19	14225172	1.51057144086574e-86	0.894517338787317	3.52509339399647e-42	0.921741373927122	1.33701040622429e-41	0.922321675768813
cg11795984	chr5	140053328	1.60974537277426e-86	0.9300746438883	7.26190244190273e-45	0.954498737468103	1.25198475282858e-47	0.952158053937437
cg08311803	chr2	231854570	1.62374596825903e-86	0.880791079022871	NA	NA	NA	NA
cg20300651	chr6	153280750	1.68647163802985e-86	0.927893138543003	9.90333878037838e-43	0.949066706806569	1.8946537894907e-39	0.947081249446045
cg24403739	chr11	63439594	1.71932938385131e-86	0.89454340526612	2.46023503786706e-41	0.916094818878626	5.25279697577296e-39	0.91025909668166
cg03935244	chr1	68761419	1.80656043265985e-86	0.920656279170092	4.24702125147579e-45	0.944367645236434	3.15298629590329e-40	0.945413297563486
cg10349880	chr7	50133100	1.88547885597353e-86	0.876493879285943	4.51751453939154e-35	0.859323619303122	9.48241149616064e-34	0.855414148886295
cg26950885	chr7	2686678	1.88689889163354e-86	0.923976770925866	5.46150452895658e-48	0.952334193168909	2.76887619988855e-39	0.94924432414884
cg09015921	chr17	17714347	1.93529509911189e-86	0.918761766276838	1.2372412306821e-46	0.948026292050415	8.48047895280314e-45	0.953551787255098
cg05261336	chr7	1032904	1.97328143303103e-86	-0.903526579511739	8.17543196639935e-42	-0.937583218774405	1.10133285364822e-41	-0.937610521521396
cg23197945	chr10	101841303	2.1570703299323e-86	0.900879075682141	1.21741338868747e-38	0.893730121363568	1.31580970664285e-38	0.889728930693158
cg12237616	chr13	21678564	2.16232769654919e-86	0.880322213589741	4.07903935144376e-43	0.901162508043704	6.90656376850714e-40	0.896234513494668
cg00499781	chr16	7568364	2.20085380652871e-86	0.874367397020234	9.33538884380059e-41	0.922807802543642	3.25638309553781e-41	0.9178740468987
cg16670736	chr7	157777149	2.20696439639081e-86	0.864007952963155	2.010214397251e-32	0.836270604628011	2.79416818219058e-36	0.844969494338502
cg11508406	chr4	1595515	2.2808652740294e-86	0.937605286025439	5.20640387616081e-39	0.947794766815437	1.21667725587141e-40	0.949396925602709
cg02322641	chr1	161039565	2.4154391548206e-86	-0.822500507928805	1.64419588732474e-34	-0.821241747242783	4.24321937134486e-35	-0.830748289156466
cg02611507	chr3	148804746	2.44563351763433e-86	0.891163271334947	1.06817401918373e-38	0.893843796625	1.31117551794837e-36	0.899515359801365
cg14216068	chr7	27146445	2.49970318048901e-86	0.928752320642495	3.92783726292214e-42	0.942864508375632	1.42224414125558e-37	0.942520451006698
cg21075237	chr3	57132156	2.58059859977347e-86	0.919762046808481	1.09537088767431e-44	0.948232871636674	1.75320083902005e-39	0.948375146428934
cg14615537	chr9	107091808	2.78581622980357e-86	0.918040866645662	NA	NA	NA	NA
cg21523812	chr14	91770308	2.95500972689166e-86	0.925952271155422	1.38946774875266e-43	0.949121744767865	2.64655233419941e-44	0.947570854406113
cg27183456	chr4	113333163	3.01343460780787e-86	0.907523620620944	7.51242366398464e-43	0.919746884557184	2.52432740437717e-38	0.91285192264496
cg07560446	chr7	37888565	3.26316928221169e-86	0.911162913556184	2.13049511289712e-39	0.9270274730811	4.27468318077613e-43	0.930218829316918
cg13345683	chr7	154003305	3.27127829640967e-86	0.894369637245026	9.57940657713713e-44	0.89805688674951	1.11054704309904e-36	0.900807182548625
cg08076807	chr17	80255910	3.4590602533823e-86	-0.870729924187551	1.58033936910322e-40	-0.9088336908981	8.63909611704023e-39	-0.906729215994562
cg03339668	chr12	120241957	3.54319990929979e-86	0.939438655910821	NA	NA	NA	NA
cg05678191	chr18	76753238	3.60493907957741e-86	0.910651892298588	1.14478508854706e-45	0.942590022444697	2.01652721304665e-41	0.941135766140653
cg13488570	chr1	2222253	3.89323412126152e-86	-0.910442640501077	3.97978786314351e-45	-0.93560495047014	2.06651399676373e-41	-0.934169262883119
cg16492341	chr10	26856105	3.93707143504413e-86	0.895399012811434	1.34797389440434e-37	0.879556436532464	3.21561211166873e-37	0.883054285359354
cg24113266	chr7	98122011	3.96882627605164e-86	0.902159006137874	2.81390252041216e-42	0.919582452870422	1.0200895764149e-37	0.920591374187716
cg23091699	chr7	43484898	4.0605403281027e-86	0.929969734186066	4.45267602681506e-48	0.958218558000794	2.01456669883492e-45	0.959261358935214
cg00490648	chr16	83863902	4.10805604066365e-86	0.914827175305345	2.44998202697768e-44	0.937602345471403	7.38553727351248e-41	0.936276495647672
cg15853475	chr16	29757565	4.12596976453057e-86	-0.89717714173584	5.48595015835337e-43	-0.937169347518602	2.36253742897241e-42	-0.936582899899434
cg14157019	chr2	65541214	4.57919541872166e-86	0.905009692846265	1.19622750402395e-38	0.898992560308246	8.40095472260663e-39	0.89826549348467
cg18864442	chr14	60194079	4.62065946045026e-86	0.887053067889262	5.90321961358455e-46	0.925870995997717	1.13717245302147e-37	0.924415567947946
cg11319760	chr5	176088370	4.9063795021264e-86	0.89977266027921	7.05809339935495e-42	0.906020112860004	1.0300961896433e-37	0.903431592546137
cg17560015	chr8	145013249	5.21243298273374e-86	-0.926934336479844	1.10641994173974e-45	-0.956770731082272	7.13724906427209e-40	-0.956175665813872
cg07175255	chr10	131218009	5.3259031592751e-86	0.910046680911544	4.29514352971966e-17	0.887488724036431	2.74473976989638e-35	0.922863227871644
cg02075410	chr4	151504138	5.42285316792279e-86	0.939592364235231	1.39056767286871e-44	0.960506904555151	1.13032765419437e-42	0.959858318555689
cg12742190	chr8	134517748	5.83964308643366e-86	-0.812400818551122	1.2790922741383e-36	-0.834709160094453	3.2303233632755e-37	-0.830972610162516
cg20128772	chr2	27498295	5.88690693983556e-86	0.914736096321531	1.3351118176608e-41	0.941959273406065	5.28415954939592e-40	0.944023152441718
cg17557119	chr2	21346767	5.91627661554558e-86	0.906959884834256	4.13573286741324e-42	0.929984146984894	2.73565936380899e-37	0.928510176559235
cg26207909	chr14	103986467	5.93223781207383e-86	0.928544597186008	2.66820417910091e-45	0.938154809634841	5.10670615048052e-37	0.93792200515175
cg27608756	chr2	114036573	5.93886768970623e-86	0.929936306428057	4.28777786247092e-44	0.94538785478286	1.75009422730626e-40	0.942121992313226
cg03804609	chr4	140163119	5.96781407100844e-86	0.889282381390641	3.93478938362878e-44	0.892349909518878	4.08437450377834e-39	0.89146336597934
cg10116904	chr1	190068092	5.99293857169601e-86	0.903740805311416	5.7348883753016e-44	0.925565074295218	1.58997591571057e-39	0.928234187102369
cg14710465	chr1	160369869	6.23291267125028e-86	0.905284407666243	7.55674900967544e-42	0.922083595511238	2.76130611713913e-40	0.919334801448218
cg12544663	chr2	720852	6.27742780189096e-86	0.91913223596073	1.21012952231679e-44	0.941918216202405	1.13210607973855e-43	0.94496147663602
cg03730941	chr11	122753049	6.34365596368649e-86	0.883425701810118	NA	NA	NA	NA
cg12183594	chr7	148802155	6.60061655282677e-86	0.907950726246142	9.98151429587661e-39	0.902958512483271	9.23227357933054e-33	0.896362316216611
cg01195196	chr16	2770211	6.60167364490029e-86	0.913647674440439	4.36922069953365e-43	0.938307599425454	3.87671788114972e-38	0.934909980906779
cg04484550	chr1	2980163	6.71965516121449e-86	0.936094687721072	2.36352263179104e-47	0.952601409434047	4.70888846197425e-44	0.953543584827313
cg07018106	chr4	185377608	7.59775869273764e-86	0.92148491912954	NA	NA	NA	NA
cg23982568	chr8	6118526	7.86502614257591e-86	0.932571736763109	2.62812848203186e-45	0.948205016770091	2.57829113844148e-43	0.948358296699764
cg18111129	chr5	171960310	7.98748425715677e-86	0.821134435117564	7.58999582345817e-37	0.828988582531874	9.64897952736573e-35	0.82715911431498
cg23696432	chr19	45150725	8.11809923498655e-86	0.911767656076792	7.51742263309114e-40	0.914030379059857	1.40350814390015e-37	0.917312140350502
cg00638202	chr21	37259424	8.21063914115785e-86	0.899600610563667	7.64812194762504e-43	0.916194185299276	3.38996716497911e-37	0.911911486793136
cg04057033	chr4	82350842	8.61354026466066e-86	0.917226869366441	1.27147021321206e-42	0.942774821633087	1.44482409318265e-40	0.944113831554158
cg23553480	chr2	233925275	8.70717378904149e-86	-0.847458365903214	5.30978180317197e-37	-0.873176409120111	3.00500346722558e-37	-0.879751078912116
cg12819382	chr12	26038809	9.07337683515842e-86	0.890058344776014	NA	NA	NA	NA
cg21585100	chr18	55922747	9.57879461460046e-86	0.915860204882196	1.80473787432137e-43	0.920926742198206	5.69781676366203e-40	0.92383555940018
cg00016481	chr8	77768353	9.87465799495474e-86	0.913940282274074	1.17163109363493e-43	0.93810023793612	2.98836251840479e-41	0.941626260073231
cg03748858	chrX	69502014	9.95213756345818e-86	0.913456715794699	1.23850039791225e-41	0.933310943313342	6.89610614686117e-40	0.932264279355284
cg00017461	chr22	30663316	1.02028255827372e-85	-0.879328679576859	1.28846090452012e-42	-0.92276629021673	1.74301436087697e-41	-0.917135754436325
cg16897264	chr8	786397	1.09047975433926e-85	0.921538878428445	NA	NA	NA	NA
cg26516710	chr16	2569911	1.10503065375156e-85	0.886730769319225	1.03358703568082e-37	0.892484340068853	1.11636984170272e-35	0.891192211879229
cg27048388	chr13	22493776	1.11403818140505e-85	0.887349091720212	3.19824862205908e-39	0.923763710093919	1.90638834325004e-39	0.924410897448108
cg07699931	chr18	72801842	1.13035082818061e-85	0.9125121357494	2.10253509411388e-33	0.930011924708843	2.90533125731443e-39	0.934706337387316
cg18671784	chr3	119121029	1.1949602790078e-85	0.92394280140263	NA	NA	NA	NA
cg01640506	chr7	150417635	1.28926544539656e-85	0.930025111304882	1.43760112935969e-42	0.953200163428172	1.81723920908262e-36	0.948242019092759
cg00064172	chr5	171602655	1.29364112183954e-85	-0.843201760316427	2.3750799241739e-37	-0.854112001817394	4.14930954586016e-36	-0.858376377469952
cg00597492	chr5	1463562	1.32145517855275e-85	0.913628805905932	1.97237781036917e-44	0.948768276669393	3.66197104093427e-40	0.946830103571631
cg08736421	chr5	176076983	1.39208843314856e-85	0.914287294053781	4.10199518435698e-40	0.932266447699879	9.72432592293253e-39	0.921795204633223
cg10480461	chr15	73735509	1.45760987161684e-85	0.916888955110933	1.18239006398742e-45	0.938918839138961	1.71414813306969e-43	0.938692542727607
cg07732693	chr16	84224470	1.48090433350016e-85	0.89789642470216	1.58846835624964e-42	0.899589866312473	3.30592469431127e-39	0.893266901767186
cg01425021	chr4	1995036	1.60433722313665e-85	0.914755569586742	2.36777390802922e-42	0.95099273860314	1.131880757548e-41	0.944847887503552
cg14551938	chr8	49173274	1.67572149764511e-85	0.936986417508035	1.50218499023069e-41	0.948130591116818	5.25920201093655e-45	0.94894424771917
cg10666224	chr6	29768246	1.69797136217023e-85	0.944150252117112	9.13428947753127e-46	0.967350529821481	3.97826466569785e-43	0.968239328616091
cg10584587	chr6	163730283	1.71836178897702e-85	0.937161384830576	2.10331707578358e-47	0.94927644012506	2.15435140004495e-40	0.948555475056411
cg20574550	chr3	125876169	1.77426732939629e-85	0.891485057718783	6.94817152472285e-36	0.908908604868048	5.68777269722006e-40	0.911010872442858
cg06373804	chr2	242888333	1.78632347080758e-85	0.916652253491247	1.2746774587498e-39	0.943540994113931	5.51664527205279e-43	0.942207704460922
cg25223552	chr2	209225600	1.92409616565132e-85	0.9292619345967	1.17760425939795e-45	0.950752709015467	6.50994705353303e-43	0.950831114934278
cg03247595	chr16	70286430	1.95952895821042e-85	0.900928574331416	NA	NA	NA	NA
cg26978172	chr6	31696223	1.96114124027135e-85	0.921403084891021	NA	NA	NA	NA
cg18978125	chr7	963050	2.00361974487696e-85	-0.883138027887718	NA	NA	NA	NA
cg09257635	chr1	228346181	2.14057333085898e-85	0.914030849941457	2.15273550307614e-46	0.950494395504089	1.63811357215273e-43	0.9526153385277
cg17312277	chr13	31306018	2.20053601361655e-85	0.912022923327268	2.46257248536246e-39	0.916708609793737	2.24355147231587e-36	0.924680363279515
cg01509715	chr16	31073567	2.26720575053863e-85	0.917564049254676	1.18170633336993e-42	0.922005805835085	5.41848532616382e-39	0.924292528847434
cg09510979	chr1	178994330	2.43325105616314e-85	0.893153944419194	5.96550676921482e-41	0.907960661105826	1.68661646552438e-40	0.899007183985433
cg12778183	chr17	56769387	2.46656737198381e-85	0.922344389918901	6.32147016487418e-42	0.933285744790677	4.53706046739005e-38	0.933024819141813
cg06890779	chr16	10449523	2.48131011948413e-85	0.913380247153329	4.5628855559142e-45	0.937621298505957	1.69395181658468e-41	0.937862286692698
cg07067452	chr11	23425030	2.48622380379144e-85	0.890926625515383	1.42861629591064e-40	0.899511558043452	4.55080493533569e-40	0.904337400697181
cg14646111	chr20	18489660	2.52788963744677e-85	0.867727981293848	3.23592406123592e-35	0.885553938708343	1.4537827587457e-39	0.883975798045795
cg04586563	chr10	736974	2.5718606403221e-85	0.899883999167358	6.54711577650051e-47	0.920921095174377	2.44197531799634e-40	0.917812069809543
cg14403594	chr9	134377516	2.67605279772734e-85	0.907008636734233	6.10553966300814e-42	0.932063920286715	8.53045245304389e-39	0.930668039464331
cg20735369	chr7	23625855	2.75375704805352e-85	0.896193115689888	2.82441137697142e-34	0.874960428399976	2.2951633445257e-35	0.873749177504312
cg15063695	chr4	80329483	2.79330567579455e-85	0.920553820731148	1.16248645138781e-43	0.943665796190036	1.2880155978857e-41	0.943259379213298
cg07805959	chr17	2595004	2.84892222825042e-85	0.90774504479209	3.69759252345777e-40	0.920682941166265	7.72890245105971e-38	0.921137660559639
cg11466523	chr7	148923132	2.86680159242741e-85	0.926143953629263	NA	NA	NA	NA
cg26253974	chr1	213030372	2.96879100747386e-85	0.90697999685426	NA	NA	NA	NA
cg17168238	chr11	26171259	2.97480093904551e-85	0.894422162828312	1.12522437442602e-40	0.900184075092005	6.32626319306474e-42	0.898876500441941
cg05454424	chrX	42637578	3.18811822814142e-85	0.921749602184259	1.46946309731419e-39	0.928082936465953	1.03283497610987e-37	0.930287895990166
cg01162670	chr4	189080999	3.34881785631527e-85	0.893165192865244	1.33971076003091e-42	0.90113297864191	2.6923752155921e-41	0.90329375575255
cg22528979	chr19	17688265	3.50568466529561e-85	0.900536661991394	1.37224810965349e-40	0.92087225563931	4.4129397305943e-42	0.92127115531947
cg08586426	chr11	33915315	3.68636942271784e-85	-0.839500059794321	NA	NA	NA	NA
cg16296438	chr10	1416569	3.87891939463386e-85	0.921309676070673	NA	NA	NA	NA
cg26981637	chr14	101371792	3.95593281223727e-85	0.913707937890419	NA	NA	NA	NA
cg11515873	chr6	32117401	3.98612040315407e-85	0.933552267700089	NA	NA	NA	NA
cg18906324	chr12	118199026	4.00902927214108e-85	0.903453449524535	1.46213396132024e-43	0.935934451559566	3.61929011533723e-41	0.941375642118737
cg23377571	chr4	79102910	4.28255932694912e-85	0.879843978192853	1.54298167853027e-38	0.905321667282012	1.58589712006173e-42	0.904353839084625
cg24902250	chr11	112370538	4.34558422104225e-85	0.868185535531191	7.37585116406401e-38	0.86368604244076	1.03371481194744e-34	0.867864352462118
cg23637907	chr3	52569135	4.42212534361442e-85	0.886415360209781	5.90403493084909e-43	0.895746457882493	6.33843393294838e-37	0.89462536855792
cg00350519	chr1	53905742	4.47171425957153e-85	0.885832453974506	1.84803119063615e-39	0.893320185550575	1.30878956940977e-38	0.896571555510883
cg04356991	chr15	78556475	4.55050976482989e-85	0.921706351156719	2.87929591632222e-50	0.941779170062792	1.5315969779298e-40	0.941717705491509
cg21726593	chr19	15281517	4.70046929719823e-85	0.926549052156534	2.20909619173647e-48	0.954727184257254	2.91402490538087e-44	0.951444950663006
cg25438683	chr20	57428473	4.74304444367376e-85	0.92563432610247	1.59786738649093e-43	0.946142636242296	9.92209386909777e-39	0.942664700982191
cg03885098	chr1	207991780	5.11317578758535e-85	0.8907791462251	9.05557171594549e-40	0.909508512520294	1.5274045007398e-41	0.904664453724022
cg22608492	chr17	74018465	5.52670881585676e-85	0.895521605577319	6.73421094673095e-36	0.903410485401478	2.96634241972674e-38	0.901714765178215
cg20147233	chr13	45396727	6.14565584626791e-85	0.897445351608034	1.47455886700741e-42	0.926116360026004	1.42830957711936e-38	0.924720246005745
cg07641284	chr16	29756951	6.18289760933178e-85	-0.856209981358205	8.12964456573418e-37	-0.881721530063908	2.44354266076949e-36	-0.887102809448361
cg21576904	chr18	12093625	6.19698850512577e-85	0.919353109939923	5.25979201072075e-47	0.944287580339139	7.56889338274586e-41	0.944806712238136
cg04342223	chr10	97454528	6.47910364968502e-85	0.909582573500298	1.22131495373223e-43	0.938812399443828	2.38216465528393e-41	0.934700331756203
cg06998119	chr5	51813680	6.9450954514146e-85	0.930495215051208	1.45321822104992e-43	0.940931223183224	4.66255716045525e-46	0.945529889999652
cg22573528	chr2	51254170	7.03795084239165e-85	0.895727768590003	1.44935030629764e-44	0.914778852220144	1.14371509567332e-42	0.91591894103145
cg26149678	chr11	71709917	7.40571949325505e-85	-0.804953437344724	1.550324166779e-36	-0.822025816761107	1.58367146503285e-34	-0.822613311865199
cg16091952	chr5	178488100	7.65389551206383e-85	0.914970276211544	2.45950219084808e-37	0.928496026547434	7.46179407495725e-39	0.933169020542445
cg00409636	chr2	75720541	7.76731827411659e-85	0.906890299880305	6.31036404828094e-44	0.925826547356421	8.42836533489137e-36	0.924991467057384
cg22010791	chrX	31090296	7.90408516435544e-85	0.93133522751469	1.14583975552967e-38	0.946959755802954	6.8460271784925e-44	0.95325810532641
cg20490773	chr12	90313611	8.00832596163845e-85	0.928943224957315	2.12520579105271e-48	0.954749680545821	7.94974415093893e-41	0.952965960203957
cg05960309	chr6	71337681	8.07914388259787e-85	0.877719503872304	3.71101807517641e-39	0.887199270469802	1.4005397448534e-38	0.891494923797638
cg02831329	chr16	31072651	8.15969201739706e-85	0.931311134971412	8.22281422124454e-48	0.947693075413581	4.62287657759055e-41	0.947064950860899
cg21181756	chr4	182287027	8.30576477264465e-85	0.902572496245808	NA	NA	NA	NA
cg19983870	chr19	56671579	8.31605886405613e-85	0.898243067087378	8.56224225566854e-41	0.903023662062324	3.51667479225858e-39	0.901574574246682
cg05308391	chr19	7614864	8.66349904587792e-85	0.916714525183157	3.76051578299687e-40	0.930452617696434	3.82594988624993e-40	0.932707596186154
cg24682801	chr13	99047832	8.66991601229756e-85	0.928621853513468	4.89687150667734e-47	0.948812829224086	5.22544817172865e-41	0.948179460346857
cg15320905	chr12	114162813	8.6767169060554e-85	0.936930183542582	2.07913863824461e-44	0.953151573227083	7.08633427025831e-41	0.953217821716969
cg16928293	chr13	107027718	8.93556665736185e-85	0.893888526428995	8.72137296616967e-40	0.897302572523845	3.01343793278536e-40	0.897570644384149
cg05499189	chr5	34684127	8.98941320321248e-85	0.86617616599266	3.44248627757024e-38	0.894470005913042	1.32332162164875e-37	0.888967093090671
cg25525301	chr4	190277076	9.11132969960686e-85	0.897806728070291	7.1782578906689e-41	0.903575778120624	1.97290920847146e-38	0.902750970601771
cg15142488	chr19	42348947	9.21654625745021e-85	0.911366483534134	6.81765958357975e-40	0.934773734501144	2.04533495813689e-34	0.929870382276709
cg24205289	chr13	25469147	9.50362805428469e-85	0.916326170551276	5.28637905026115e-47	0.938619434373122	4.14677083823473e-40	0.932320871533013
cg15617139	chr11	130731583	9.60126330236355e-85	0.828294612498391	4.40449736881095e-37	0.817475946479016	4.32820704895387e-35	0.80867971703079
cg23054308	chr16	29611896	9.67721999957049e-85	-0.822194963090344	1.02394389022707e-34	-0.82494314171142	1.47477992210149e-30	-0.824324834805771
cg26319015	chr7	5647145	9.81998181244078e-85	0.931879909384481	7.65770443504626e-47	0.939519504612171	6.64775795174772e-37	0.937626248069842
cg04509266	chr1	207991597	9.85417530627427e-85	0.903164791870464	4.68517503096886e-43	0.909563453201291	3.52310255405858e-37	0.904843386578979
cg07080556	chr4	16258213	1.0137559102635e-84	0.932114244109305	1.48600422439226e-45	0.947590236125578	1.90239815499753e-42	0.953277076245851
cg07207053	chr12	132601934	1.1064546969285e-84	0.914420326786192	1.69493089855468e-43	0.921330412388381	1.43586010030131e-41	0.921438450670859
cg21264609	chr10	43915463	1.1077722844014e-84	0.911582767213011	4.89541585625592e-37	0.928717906490366	3.72984823277326e-38	0.935392289950975
cg27459437	chr20	37464594	1.24004023047614e-84	0.921187713736372	1.51262189535017e-38	0.907735616140336	1.81167277874004e-38	0.909143070737637
cg04915566	chr21	36421472	1.24693761864905e-84	-0.850800294330068	8.50250144424554e-37	-0.87792920492872	2.5184315960781e-34	-0.878647894480597
cg06444161	chr16	48530553	1.30443276704798e-84	0.913812133511314	2.61898687608782e-40	0.920669843302926	4.08483503745251e-38	0.923119238608384
cg23763836	chr10	125769668	1.31532958529261e-84	0.933395711263277	NA	NA	NA	NA
cg02579469	chr5	1378350	1.32352043728132e-84	0.896515867472182	NA	NA	NA	NA
cg01036732	chr2	1846837	1.34516659572117e-84	0.916808203050303	4.41905201043993e-42	0.930461655336819	9.6503858453081e-42	0.933796225852347
cg13954965	chr2	133175192	1.41461624731888e-84	0.905687213802399	NA	NA	NA	NA
cg18673825	chr12	121647177	1.42290770669823e-84	0.918268060637898	7.24743724712024e-42	0.934848231751209	5.5098283704721e-41	0.937042270582167
cg15940454	chr6	109038650	1.43725917416107e-84	0.903412492677614	NA	NA	NA	NA
cg22016513	chr8	3855577	1.65147603162345e-84	0.909072484955081	3.04686976883507e-39	0.921501967049776	4.67374784148855e-38	0.919479035729069
cg08720211	chr6	156030301	1.68901399622435e-84	0.915586308655204	2.84199166235059e-40	0.931460235165393	4.88774626736794e-35	0.930647992142507
cg18982286	chr22	51136325	1.74859307318119e-84	0.898752195159989	5.19825997385994e-44	0.921014374745069	6.29535268496169e-39	0.92404285253758
cg24831725	chr20	56025557	1.77610369112991e-84	-0.841562794354851	2.86586811447635e-35	-0.900043481769802	4.21729316427267e-37	-0.900752887620979
cg18518964	chr10	134272127	1.80642102488133e-84	-0.86446039435904	1.53668719715253e-37	-0.916327295298267	8.35475818084937e-35	-0.917926989670594
cg15924868	chr11	2322674	1.80780274482616e-84	-0.865273933100786	1.37414249870343e-40	-0.922335364633161	4.9143183117546e-39	-0.923370811435156
cg17879722	chr21	43181729	1.8083439061345e-84	-0.802391963985053	1.1463915798832e-36	-0.8456039564275	7.82777747093519e-31	-0.841099716579367
cg25023596	chr12	118627943	1.88604244555237e-84	0.839229042727554	7.55781762926145e-39	0.852025560166778	4.84160148795537e-37	0.851634412651448
cg02180915	chr10	131844548	1.91048025886438e-84	0.911477633445304	5.8492406635488e-42	0.923047665202555	9.69582130102952e-40	0.92491262200805
cg00530568	chr5	135587383	1.91099133882348e-84	0.940077632676572	1.91049957802082e-49	0.965908168910917	2.76146435984507e-45	0.96505488940321
cg16828585	chr10	8051100	2.09217041821573e-84	0.931800656437174	NA	NA	NA	NA
cg00900105	chr16	83842731	2.23660228826846e-84	0.875669053240246	2.03896124511736e-42	0.890896797426898	8.95886295440527e-39	0.879098618949555
cg24732555	chr12	132675220	2.25773818794167e-84	0.919918606547339	9.84053025423947e-38	0.906660973994281	7.74305447563374e-38	0.909754802730404
cg05877222	chr6	156952186	2.27700578282281e-84	0.898265636921342	5.77725595819847e-40	0.917420370219621	7.70639039653477e-38	0.919007082182444
cg20278383	chr13	96086098	2.32196910486316e-84	0.900286328113876	9.05442185971791e-43	0.925469873616808	5.67836533804879e-42	0.928770310953333
cg17451255	chr3	13455702	2.33276077156361e-84	-0.873635460474106	NA	NA	NA	NA
cg02543772	chr12	128850630	2.50806701295724e-84	-0.895368213873501	1.81830213237199e-39	-0.939486018934306	1.72246917895912e-37	-0.929022040945504
cg06640637	chr20	42984324	2.51203397114915e-84	0.885514619965907	2.81513737099084e-42	0.902043016109661	5.50631980552445e-42	0.902631596572603
cg20348344	chrX	39951468	2.57715516152937e-84	0.917280847945685	2.46878426569064e-43	0.935952998003499	1.0425626808595e-40	0.933812159573985
cg17430235	chr17	20536851	2.64738392552388e-84	0.902746929571786	NA	NA	NA	NA
cg08231577	chr1	117077088	2.71049796949802e-84	0.898183124745617	5.2205050305307e-43	0.919989093863379	3.55878321664011e-44	0.911808978201463
cg09528988	chr5	55033758	2.76055574110499e-84	0.92276475416401	6.54423404362502e-41	0.928921281900581	3.77517520463438e-37	0.922428043524428
cg00810752	chr4	113277063	2.82386519952966e-84	0.897240829001441	2.8505577551429e-41	0.923416426356268	1.08611956286463e-41	0.925807267305124
cg07086592	chr8	88886306	2.9113577054876e-84	0.911932407734304	3.17111795269825e-42	0.937684238619721	1.25742453677009e-40	0.938157826205776
cg04885068	chr1	9099298	2.94974701186015e-84	0.918770627833153	1.6979237890584e-42	0.934095773346425	7.51905696534577e-40	0.933083129198019
cg22511852	chr18	76308275	3.24159563504557e-84	0.901332979511805	1.4130120274454e-44	0.927894514791258	8.24296523978415e-42	0.925828372333748
cg18680977	chr7	27155039	3.3312459642956e-84	0.936749942590976	1.70566573999514e-43	0.957976070600414	4.79338205323839e-34	0.958175724559323
cg00500167	chr6	100841663	3.4916629164338e-84	0.932676600851201	2.54446418142209e-41	0.941906821023661	7.16841615435708e-39	0.939374094558232
cg12551635	chr1	27994779	3.52129134548417e-84	0.889021420512158	2.61708947225844e-39	0.92113834190827	5.15538032833966e-43	0.930305920250485
cg25090472	chr6	25726953	3.56494286852144e-84	0.893854268348406	1.63820106910757e-41	0.931263863363826	6.54100146129548e-38	0.932648132746011
cg05391892	chr2	208795620	3.57941025978041e-84	0.891348495822917	1.63162554510853e-38	0.909774859813948	1.07222186316339e-38	0.911111453892649
cg07738938	chr7	5372608	3.60866195280991e-84	0.943023970946244	2.67491200408009e-37	0.957325093395305	3.10449327492778e-33	0.957538259532909
cg12874792	chr14	68831098	3.6663757680001e-84	0.886370260026613	9.30125055501677e-44	0.916519333361097	3.34988682463828e-38	0.913955411741102
cg03537537	chr8	88886262	3.79941640309791e-84	0.907605135817511	NA	NA	NA	NA
cg21601848	chr18	68289110	3.82693633610981e-84	-0.828434467456338	2.26300921640759e-34	-0.848184087583987	2.19941662127465e-35	-0.853278287796602
cg13465292	chr7	9766677	3.8840707056478e-84	0.919501285012282	4.16510502053221e-38	0.945365142672793	4.92989704531144e-41	0.944639653401454
cg06248948	chr1	26872295	3.98478813664095e-84	-0.915902346317009	NA	NA	NA	NA
cg11872970	chr4	125571757	4.0068641999723e-84	0.895719455927681	3.55306692201909e-42	0.889211845193176	3.26097059100885e-37	0.883664751484514
cg08465785	chr4	128391703	4.12749227456564e-84	0.90433180542359	4.05393914434004e-40	0.921722191498221	5.7235836593745e-39	0.921010340668161
cg18551660	chr20	50769044	4.14259715862852e-84	0.904505487694344	1.19393984662424e-44	0.933520788893322	7.35319388760499e-43	0.933668895267191
cg20106601	chr4	163483332	4.1474426530447e-84	0.924295169464028	2.57133917659017e-43	0.956067505368913	6.72191514181295e-40	0.957095933456147
cg21801549	chr12	14412735	4.42798687591963e-84	0.814670285756747	3.68949535977191e-35	0.816242754221981	3.58312590656051e-35	0.816971828292175
cg25611796	chr8	61086268	4.50553755072853e-84	0.885435484680639	NA	NA	NA	NA
cg16243359	chr6	7142578	4.56094684789034e-84	0.914154886718952	4.88847298454093e-43	0.9336481685453	2.97513859110495e-39	0.931121657760121
cg22029587	chr2	233925001	4.67019426212185e-84	-0.84618062576852	9.27469958119632e-36	-0.861857342511345	4.36828281713943e-36	-0.870165783597991
cg01407254	chr2	71787808	4.95020567193882e-84	0.92566008848707	9.23035338462306e-46	0.955714240920832	8.01515393733131e-38	0.953121231334275
cg02654923	chr3	113958092	4.98338295555784e-84	0.912300723223872	NA	NA	NA	NA
cg16675054	chr5	171616574	5.14165487329233e-84	0.933428756447428	9.83630204644927e-45	0.954875392368154	3.12458051512198e-43	0.956961928714767
cg06900650	chr2	130956219	5.1644746738654e-84	0.93777518401237	4.93827043091335e-40	0.943540087926144	1.84596106199765e-41	0.945625763334681
cg08234777	chr1	43397964	5.23402802094503e-84	-0.803789794955806	1.72723879701621e-37	-0.810812730028887	8.33589353578447e-33	-0.809878535124412
cg06127256	chr16	73206588	5.40211026500503e-84	0.884791921405205	1.54177435915536e-34	0.85847044897459	1.57171387148619e-33	0.862249732723492
cg21453938	chr5	131762448	5.41947810653622e-84	-0.833622486937556	1.09296173681887e-37	-0.848834739688961	1.02770004770781e-35	-0.854464472363199
cg05796838	chr19	17953157	5.45623494595087e-84	0.921282274957075	2.31394908513829e-43	0.940711059037515	1.82037094337824e-38	0.935894989858879
cg19318150	chrX	40482799	5.83361527092149e-84	0.922004103245165	1.02158178912651e-44	0.944224360656606	1.17556075428539e-42	0.944778099537215
cg07867133	chr18	74325904	5.86535981090244e-84	0.895290104550806	9.52279553001268e-38	0.900088702508461	1.35243928700401e-38	0.898740113835942
cg09205538	chr15	37783062	6.10578142175783e-84	0.891968182941437	9.81138932579153e-43	0.918330326221894	1.83171243163513e-40	0.917531171003536
cg18586886	chr6	30652399	6.14404183070849e-84	-0.911438889370372	2.33609716258896e-46	-0.957399148348642	3.55044249918007e-42	-0.953902378134974
cg27092986	chr12	7858592	6.36712405122742e-84	0.879840498055771	1.61045862234909e-39	0.884249784047456	9.00939380221666e-40	0.88758709533894
cg06801941	chr5	4941407	6.48037554406512e-84	0.871644006953206	1.89370865042315e-37	0.876724659051567	8.57307594944591e-35	0.874575044482762
cg16356516	chr16	70286390	6.50131500456242e-84	0.883612611465014	1.74675875508818e-41	0.926716143029326	2.14955793011914e-39	0.930620891716203
cg02973057	chr22	31494860	6.67237818436488e-84	0.904951519788875	1.47130115397912e-40	0.918865469013833	3.82853014125207e-33	0.919035185188839
cg01028364	chr15	55543264	6.75506333907303e-84	-0.832315111047755	1.49331964059874e-39	-0.855301008793337	2.63687175013626e-35	-0.857672627418196
cg10427811	chr5	79647590	6.78429485331805e-84	0.845855328592379	1.29178899783469e-40	0.834712656890112	1.49484290689514e-35	0.835795192653611
cg06748470	chr1	65467980	7.02355972820492e-84	0.90847524109215	2.6367793478469e-39	0.930059067793895	3.92495074170363e-27	0.912916064814048
cg26055948	chr3	97692250	7.24131001774092e-84	0.849675125540198	3.5216618010745e-40	0.870936107554728	4.75733593606514e-39	0.877367333391
cg00356694	chr17	4337202	7.30571774126445e-84	-0.840224116123698	2.70667082075919e-33	-0.852965663066817	1.20859768216449e-35	-0.861105536268463
cg18881778	chr12	120241287	7.75508835591095e-84	0.894507311413111	2.148642841823e-43	0.925400007172156	1.51481362766146e-41	0.922626936499573
cg23833352	chr13	77553666	7.77259569500757e-84	0.885204427980951	4.52081959937576e-41	0.897368263979994	2.35526508090964e-35	0.904411085310156
cg09416588	chr19	44005906	8.32275845690569e-84	0.891478617399824	5.71034602525847e-35	0.886437434053321	3.09080052687911e-37	0.891549020979126
cg14909626	chr4	188078724	8.77525801457699e-84	0.910494066508827	4.38990834079061e-41	0.925906296516345	8.67222825602106e-38	0.926081372377913
cg14258935	chr6	33283286	8.79798623287008e-84	0.940471499748234	NA	NA	NA	NA
cg27116072	chr16	84675013	8.89798055434877e-84	-0.836655421435259	4.87062745731492e-36	-0.852844180015933	1.07469216153432e-34	-0.854757034458304
cg16709254	chr2	241262732	8.91519896512353e-84	0.913353306115192	4.50659152602432e-40	0.923907502429004	3.3164373555469e-37	0.917947970695733
cg17827271	chr4	189191535	8.92974150581213e-84	0.875973486698163	1.95115479169053e-41	0.89264109227759	6.65085364624977e-40	0.88959661775909
cg12641569	chr11	70601781	9.00519123202821e-84	-0.892543380166784	1.35142784401694e-37	-0.906365886810445	1.94643251347985e-39	-0.919651736703142
cg12709832	chr2	113933024	9.31748576700438e-84	-0.797179171099045	3.31081445620678e-34	-0.810758899787527	4.19258065748099e-35	-0.820798002636949
cg13737221	chr9	130517769	9.65127305281395e-84	0.903879020635308	2.87305482280529e-37	0.873879984728609	7.23056314589937e-36	0.869769214377644
cg06752054	chr21	42733747	9.90182179137209e-84	-0.857926836299474	5.4664472275689e-38	-0.889596415952219	1.01629702124608e-39	-0.896470792610656
cg00817355	chr2	85073409	9.90349895797963e-84	-0.828612212399555	3.42664000627731e-37	-0.858566667318412	2.27738531956567e-35	-0.857107685280454
cg25831439	chr2	161508799	9.94690450153267e-84	-0.847474555376441	2.14603500940323e-38	-0.856084473775515	5.69536501470726e-35	-0.871096395427231
cg08887400	chr6	30652376	1.01213941543255e-83	-0.9052425773632	1.94077573941934e-41	-0.930445778957378	2.48010109875363e-40	-0.930932959070127
cg26959510	chr1	109585487	1.05052635351543e-83	0.800333411411228	3.1585210600868e-38	0.795937385504705	5.1629369802775e-39	0.797275304051989
cg05572167	chr1	156786688	1.05194762874731e-83	-0.866621076029783	1.05334218280445e-40	-0.931702530841075	2.09417953210528e-40	-0.932857562202712
cg09731946	chr21	45336903	1.12121437946271e-83	-0.848689852981666	8.73401923145695e-35	-0.873146710320471	1.76566120562594e-33	-0.883559781200492
cg09130535	chr11	67039119	1.14213325361693e-83	-0.833992750327457	1.11650177425599e-38	-0.884237853709826	3.6270321581795e-37	-0.875951456353591
cg21556182	chr8	53322498	1.15438764579212e-83	0.899994805664407	4.59245385372959e-41	0.924788032326867	2.30531883471845e-40	0.923625691642239
cg26166817	chr4	124468530	1.20020136753583e-83	0.923912191571488	2.02681454820798e-44	0.933422644919883	7.23791155915712e-39	0.932749229552063
cg23172086	chr10	98129751	1.21606065928773e-83	0.91299539251757	3.08607234334249e-42	0.932533579970082	5.56668385924036e-41	0.929314522682521
cg06857516	chr19	48205035	1.2333796164163e-83	0.927338590575801	7.60158868023663e-48	0.957448910261338	2.55094846367146e-42	0.953698190912385
cg07474957	chr6	30650844	1.23481065933948e-83	-0.861743387981177	1.87011314624957e-35	-0.878092229562597	1.17168336444233e-38	-0.884535170086019
cg27191834	chr16	30566945	1.24530256729655e-83	0.910622112044645	9.69492545251974e-45	0.940917247999433	1.57147560299279e-40	0.939923224956047
cg14266287	chr2	239334506	1.2565935038307e-83	0.914276920989004	6.12282864634614e-40	0.907289756246287	5.69035479268305e-37	0.904520563815257
cg04358131	chr7	1572252	1.25681238599125e-83	-0.889499631273597	NA	NA	NA	NA
cg25456186	chr3	108837069	1.29073049299355e-83	0.915545542538152	3.55248470252382e-41	0.925170603949804	2.2629634324646e-40	0.92668399766514
cg09277933	chr19	17320534	1.32173022177031e-83	0.887329739482901	2.8130626616449e-38	0.910618345494276	2.15342255444631e-41	0.915911620472118
cg10511890	chr11	47416487	1.33495020484956e-83	-0.894346723406676	1.92784196051566e-41	-0.9447418300521	7.6511050444699e-41	-0.944576882895036
cg13716323	chr9	27610877	1.36279007103168e-83	0.88814914470485	9.41192438506766e-40	0.908609092104956	9.8322525995207e-39	0.906870588921372
cg17514766	chr19	39826927	1.38153567477797e-83	-0.826705454612233	4.47812917082696e-39	-0.880870890652508	1.757419100714e-34	-0.873985454660102
cg21270593	chr7	94293250	1.41726374614632e-83	0.928586350295976	5.18964308409911e-46	0.961696123133195	2.20437981825812e-43	0.958494630562618
cg11088024	chr4	25971098	1.42771044178005e-83	0.816894509520055	1.14430921052948e-40	0.824123858580357	3.82916948293864e-38	0.824452854120708
cg04303969	chr10	133218260	1.49168979575901e-83	0.902969350345183	1.96841700947313e-39	0.923902595322955	2.55482253288707e-40	0.931333524850104
cg08355109	chr19	56599667	1.50065766850801e-83	0.887089303319702	3.28124371993456e-39	0.918283987459994	7.36202065821166e-38	0.918808073631571
cg23319601	chr14	70316638	1.53398799316623e-83	0.899271477989059	1.25967013499333e-38	0.897829864989782	2.81367367807859e-35	0.893906235193423
cg13500480	chr16	50300492	1.57741176701685e-83	-0.846787004630754	1.18862760675718e-40	-0.861999541560174	2.97504981055012e-35	-0.86723376328438
cg20134541	chr11	67210130	1.63344009010592e-83	0.875316913201737	8.49733299177355e-39	0.880577968685614	1.4675426678498e-37	0.884450217466106
cg10622019	chr1	4221485	1.63768750974893e-83	0.90596590492728	1.64983976119781e-40	0.911017271247633	1.18418269097586e-38	0.91258851712792
cg16718999	chr11	64108790	1.64832767175714e-83	0.906623918675754	4.60829968653004e-38	0.935367346414879	1.67051731167052e-38	0.925265895314226
cg20144521	chr1	2237543	1.65088274876233e-83	0.903934250197792	1.52124774837562e-43	0.924868037857296	4.08574890550539e-38	0.922644882503426
cg26698146	chr2	109830832	1.70514057799654e-83	-0.814206113272051	9.1933651241666e-36	-0.837230727830847	2.94713802834888e-38	-0.845619763094949
cg12333618	chr3	172859037	1.76504015638471e-83	0.884093463339009	1.00755065465304e-40	0.91496346078832	1.24303336220804e-40	0.91714948316099
cg02111655	chr10	30338246	1.83697545372492e-83	-0.849861624431682	1.17774163798877e-40	-0.875286618792711	3.85145340090818e-37	-0.875973864154923
cg09348230	chr12	31945187	1.84326266150501e-83	0.921380305628234	NA	NA	NA	NA
cg22136383	chr15	24920631	1.85375703132491e-83	0.890706281925679	1.84406730780007e-40	0.890882939098942	1.39479883968102e-43	0.896958238556046
cg26226487	chr4	80329486	1.86064625591592e-83	0.930635567474446	2.16307053596647e-48	0.953494969484973	1.37161422285968e-41	0.950355915271634
cg18812904	chr18	77609087	1.89366136893045e-83	0.887157649460985	6.20908233482455e-41	0.906042894818339	2.82135162437905e-36	0.899923960997386
cg07104895	chr17	79936499	1.95797556466599e-83	0.886932995938831	2.64982472659139e-39	0.897323309516685	6.79665423698434e-41	0.905745886797011
cg05370471	chr2	118594649	1.97008907175011e-83	0.908077464929386	5.66828812181685e-47	0.939235199772596	5.72217077576417e-45	0.940264018806093
cg12815916	chr2	131114432	1.98339262247071e-83	0.912679855383021	1.98202639698132e-41	0.934418199953493	2.25726080289419e-42	0.937898564945128
cg10457985	chr4	3810964	2.007130653139e-83	0.890113201544484	4.75286149870336e-39	0.913758667549878	2.93612360500475e-35	0.906381648533984
cg22714290	chr1	207992548	2.03782509367071e-83	0.917373491724556	NA	NA	NA	NA
cg24029028	chr14	59295237	2.0686332624884e-83	0.906974949306826	1.87547011763665e-45	0.94110289498855	1.40463068926663e-43	0.941173304589
cg00136279	chr6	17975832	2.07954570106108e-83	0.87063411409389	2.35259855232073e-41	0.907705550569228	8.51666321219709e-39	0.900953519262807
cg11574055	chr1	117077116	2.10629402910194e-83	0.826696925799575	3.98502220719899e-39	0.85981415300638	8.03766721411237e-37	0.861120922729549
cg17031865	chr7	76980974	2.12694645830268e-83	-0.843632547826274	6.84107383351701e-35	-0.864345179217237	1.30367315096979e-34	-0.864918401284383
cg15096240	chr19	54151185	2.15269328023001e-83	0.89244799627959	2.00311392823482e-40	0.916030609241785	7.5005087690358e-38	0.915499454390624
cg26327984	chrX	42637506	2.16019114542957e-83	0.909731014707878	2.13458046097558e-40	0.925384332668107	1.26609535962412e-38	0.925955133458667
cg26047066	chr1	221069136	2.1747907114157e-83	0.901197495849237	9.67601974125358e-41	0.922590888164453	2.08301508163335e-38	0.92576802776663
cg13623638	chr18	42643746	2.18434520699915e-83	0.912795763519892	2.24347995922193e-44	0.922125949462297	1.81693685276483e-37	0.918089201927436
cg18246056	chr3	137729045	2.20152461468784e-83	0.882970727370462	1.3840901724005e-44	0.906860010627453	1.7776077967854e-39	0.902427779975201
cg24422826	chr8	6637732	2.2324876708766e-83	0.915298459079629	2.33333039826283e-42	0.929002623933863	5.67335838659743e-40	0.929230871445071
cg13912274	chr7	157095237	2.28080233011767e-83	-0.789777292294339	5.25468311956384e-33	-0.808522810772656	8.68519188307067e-31	-0.807889503328393
cg19872463	chr12	6881629	2.30291468657124e-83	-0.882182084901457	1.06782719112203e-37	-0.897635307872801	2.7993755417508e-40	-0.903011381042734
cg15646359	chr4	69048430	2.34109904808189e-83	0.906845732751619	1.43468129904388e-41	0.936002578617222	5.127096197047e-41	0.936097670305889
cg14717314	chr7	139227111	2.45425609115115e-83	0.883351303766105	9.32164512946536e-43	0.893890013885257	8.32399238685261e-38	0.890905457948879
cg14300347	chr6	32096845	2.64631278609556e-83	0.889075400684665	4.06838244949978e-37	0.891237665498674	1.30596025921374e-35	0.893770750637921
cg26075905	chr14	102391388	2.64858952792075e-83	0.916820047343419	3.40228324281823e-38	0.931557335396609	3.47588878421459e-40	0.931387747403167
cg15194902	chr7	55411386	2.66947333864066e-83	0.892958297388681	NA	NA	NA	NA
cg04184716	chr14	75084887	2.76989517368934e-83	-0.827996104177393	6.84160914271931e-38	-0.85661618764007	1.67144081122248e-36	-0.857481299463962
cg09813986	chr5	32445429	2.80179960496601e-83	0.884077927748829	1.01114312128649e-41	0.900820136236133	1.57497417994236e-38	0.898514906422015
cg14775504	chr8	144190484	2.95162888842008e-83	0.900587556398564	2.97514110433976e-42	0.925636425892006	7.7479063233462e-39	0.926743865727652
cg03879120	chr10	26768835	3.00833288970569e-83	-0.817254653471095	1.81421651517769e-36	-0.823205778237042	4.14182205847533e-35	-0.83085004876826
cg03761750	chr12	6184355	3.27699041094566e-83	-0.840077915734339	NA	NA	NA	NA
cg13830506	chr2	27498285	3.32532141856498e-83	0.918181685746329	NA	NA	NA	NA
cg10808887	chr5	171870781	3.38358275374628e-83	-0.894172220037583	1.02047051083191e-37	-0.895481585372289	2.36260779448684e-35	-0.892633465739279
cg23192776	chr21	32505289	3.43827834024694e-83	-0.805939439361691	2.51943907352986e-39	-0.827755445352385	5.4897390746778e-35	-0.821692307797942
cg07611351	chr3	9258512	3.5615394342811e-83	0.939475809564454	5.6738623939739e-52	0.961753500939408	4.65735923642507e-42	0.958394516267637
cg01835576	chr16	66835530	3.65611781350223e-83	0.895817140094383	6.68862110547177e-46	0.914494700668603	1.5335032062395e-42	0.910965088393441
cg17433294	chr5	151784251	3.8180246963563e-83	0.940630584004546	3.86324779349117e-47	0.962136439766073	2.44795833705705e-37	0.956779856684924
cg13078134	chr4	165109478	3.84388797019774e-83	0.922540702845378	1.25309910551661e-41	0.953304178158327	3.12861715090517e-40	0.949862615832873
cg21149843	chr16	27413466	3.96019261826041e-83	-0.89078528795066	1.07581270653091e-39	-0.905547475500349	4.28095607343301e-39	-0.913480905260413
cg00669119	chr18	6284570	3.96322958153019e-83	0.909769335850412	1.60049657361627e-45	0.944975445293416	5.85025783400017e-43	0.946376796965669
cg12908797	chr2	234240596	3.97096729311304e-83	-0.817181474074879	4.78825627082369e-38	-0.829756902329313	2.35349055578498e-36	-0.830939319641672
cg00921266	chr7	27153663	4.16391479112424e-83	0.917214688620003	NA	NA	NA	NA
cg03565437	chr5	14488482	4.23406869648979e-83	0.879640277111932	4.72031433062266e-43	0.890853370468403	1.06641119006598e-38	0.890378185096511
cg02973843	chr8	42268727	4.23482166320741e-83	0.902903681936547	6.35082889699148e-39	0.925769801559046	1.1724889914822e-37	0.921748259961883
cg14876868	chr4	26320063	4.3238469667611e-83	0.784544469889953	1.89952052725575e-34	0.797916372031291	3.26722212271692e-35	0.803160921061672
cg25816814	chr20	56099937	4.38193755423715e-83	0.930566314910953	1.04482154011554e-42	0.938757709032859	2.921934041702e-39	0.934562140403236
cg23521140	chr2	37617601	4.38332080721965e-83	-0.888040647590281	4.5433642274924e-44	-0.938173130087888	2.0891709848978e-41	-0.938073354683203
cg03245429	chrX	114524308	4.47828189392879e-83	0.892563226845359	1.26716710982608e-40	0.908177643949412	1.56144329907455e-38	0.901919578687456
cg13419400	chr1	182922588	4.49897746264507e-83	0.915467979611493	6.13688095100748e-42	0.931136743953984	2.29719127222329e-38	0.928164708197511
cg18231184	chr7	97762571	4.50952965755256e-83	-0.817132886053678	3.56169877001312e-36	-0.826556876997073	9.62994427874905e-37	-0.830487215230855
cg04545872	chr2	11102112	4.68768243096768e-83	0.865471188725819	9.14164486380995e-37	0.882442671177428	4.37246866091173e-34	0.882932557941618
cg10009968	chr7	3033408	4.69723527282122e-83	0.909939311062301	4.96399635608945e-44	0.932965703889986	4.11579059423157e-38	0.934042513377144
cg03500115	chr7	752602	4.74221475200991e-83	0.863457023226994	NA	NA	NA	NA
cg03154774	chr2	197503878	4.74623228531224e-83	0.833117183703938	7.34737473376251e-41	0.834435782741615	2.16314899428664e-35	0.842049106711152
cg07172550	chrX	128913842	4.8418675775772e-83	-0.836158645924694	3.71837063160253e-38	-0.852133295918373	1.02995016711173e-36	-0.853603352892144
cg04243148	chr4	581672	4.90585482752591e-83	0.872113025128523	4.57865611785356e-39	0.882099475834715	3.95662151365323e-33	0.880095333597339
cg05617300	chr19	59093449	5.04239607051884e-83	0.910209602026548	6.3934941714286e-42	0.920442998565595	3.24957756749581e-37	0.92038471428612
cg00237391	chr6	35265643	5.07434665525849e-83	-0.924499682545126	2.18826146115052e-45	-0.965392989238466	9.39932360825753e-43	-0.961873086668396
cg07190553	chr9	7976529	5.15032538025579e-83	-0.837037849555293	3.27445520011676e-40	-0.849906845772351	6.38153621867618e-37	-0.853705257793649
cg12486795	chr1	162337320	5.25587512114901e-83	0.90441835678876	1.07529501213487e-39	0.917698534406018	4.02895794204398e-35	0.920280504605353
cg08184936	chr11	50219952	5.36093018696985e-83	0.90441644151233	2.90588343559553e-41	0.913776677413102	1.03148467415897e-38	0.914233152559183
cg15575238	chr10	89418800	5.37349108958237e-83	0.852394881779042	2.15921180159696e-39	0.85077409000343	8.78323304692054e-37	0.85394022558073
cg21175823	chr9	93727592	5.79705558863478e-83	0.88387455450533	9.44935577177655e-39	0.878893325728676	2.75828705995471e-36	0.888768863873959
cg24684816	chr18	12093809	5.97235252490105e-83	0.924338626135723	8.91945168344198e-41	0.937079335784541	2.39764563242612e-40	0.938734699854031
cg01321637	chr17	53638531	6.05962933626934e-83	0.932872969022822	NA	NA	NA	NA
cg23394391	chr1	8409065	6.0819988497132e-83	-0.878135041427635	3.49391232308587e-38	-0.917478273147979	2.67994067538838e-31	-0.918638529098527
cg07532183	chr8	120684968	6.3442358977078e-83	0.920271920706408	NA	NA	NA	NA
cg00180470	chr16	11343465	6.36196574398692e-83	0.938883404418087	5.91866148890854e-50	0.963163497338175	2.20884833248299e-46	0.963147530032023
cg13075049	chr11	74851355	6.36934080725051e-83	0.871470496241994	1.4012450559186e-32	0.885904772887882	4.55431711815783e-35	0.902767531293233
cg14826331	chr17	40120496	6.51026421240032e-83	0.903805459507634	1.49011525966028e-40	0.907896883839191	7.77468505091649e-41	0.91081506068862
cg18796438	chr2	242845662	6.52217094290537e-83	0.90985228804083	3.78537454715159e-39	0.93596117099052	1.14350505484815e-30	0.928697097118024
cg19473056	chr3	41996898	6.76675303936022e-83	0.851979874708608	3.29332163920182e-38	0.860744108326857	5.98485287696699e-38	0.867817894533073
cg19746719	chr20	55904677	6.90259757416672e-83	0.883305991646094	2.93377819491586e-37	0.867977456444835	8.66870406444683e-36	0.864848082867556
cg21080473	chr7	50560524	6.99211437140489e-83	0.881554497214738	5.82882686876752e-38	0.8729921280715	3.00518043958367e-35	0.871893469209046
cg05342655	chr10	125770239	7.00410500917335e-83	0.875832838068868	8.94606603247683e-36	0.848009229376999	3.49357086488822e-33	0.849804141257546
cg02198617	chr14	105451504	7.08819485855533e-83	0.927498754748549	2.74223731383214e-45	0.949580638931821	9.50586126865969e-39	0.946373954969036
cg12098307	chr20	45181783	7.17353248883883e-83	-0.767882968505816	1.40072065684704e-37	-0.789164261765792	4.82318868830437e-34	-0.796190032231085
cg25499012	chr5	93076981	7.24839295613164e-83	0.913130368322309	1.97584084658871e-39	0.928415149133531	7.04878136642695e-38	0.928393334836756
cg04507915	chr3	32861407	7.40441803900586e-83	0.88184405390197	1.029104244556e-41	0.895075521377456	1.15607098784723e-40	0.904556477410308
cg10464529	chr16	58030730	7.5470828350431e-83	0.931328557929614	1.6982849324892e-44	0.957665167683858	1.22493800500129e-39	0.951373343962981
cg25828259	chr2	47918397	7.74926457484087e-83	0.886293712940173	7.45648043550106e-38	0.917231664647898	5.50137942427244e-36	0.901426535787694
cg11601664	chr5	55189	7.96066481906968e-83	0.912373480949659	1.08568113177103e-42	0.929457718378546	6.38199791324972e-42	0.93030184192198
cg27504195	chr3	113342400	8.04376211395699e-83	0.872265744099153	8.29620159258822e-44	0.916003384429045	5.57287921045013e-40	0.922156205211862
cg05346688	chr15	92459525	8.37838276525762e-83	0.925959594655016	6.83697499209577e-49	0.963138073506707	1.03039983395142e-46	0.963241476151058
cg20519277	chrX	118207533	8.50056954901923e-83	0.918485951623906	4.033593059967e-44	0.948602419906643	7.97634283927699e-41	0.947302424456642
cg14527983	chr20	44562104	8.5018158554348e-83	0.854464198282671	5.77208847779304e-37	0.882315188072988	1.02491286917604e-38	0.882815867962316
cg20977198	chr6	164061673	8.50705844257103e-83	0.880316187727184	5.88590961986788e-39	0.906280637282555	1.92086972195677e-36	0.901922558825961
cg09897970	chr16	29757344	8.9191679093426e-83	-0.875263546810259	2.42325164144185e-37	-0.869889798583809	9.97349029565489e-40	-0.873105711653838
cg09593291	chr4	179734220	9.1432153786069e-83	0.903249509935199	3.32604615972791e-40	0.913338297771165	6.54097492273819e-40	0.911407953464538
cg05408775	chr5	1467535	9.2183928336738e-83	0.855520060645076	3.72340719184394e-39	0.874361146912776	7.1478122994327e-37	0.871430484430041
cg07640390	chr12	111855911	9.30822544710026e-83	0.906436326573297	7.45859020620603e-41	0.908093401579162	1.43646419992005e-36	0.914367306310602
cg27279876	chr8	49702292	9.64703933964123e-83	0.879068827755242	4.50874459497161e-40	0.908676659793311	6.06454273926723e-40	0.906932824029783
cg19532212	chr17	56769430	9.70283202908406e-83	0.893984997717236	9.61797548108385e-42	0.92343026513979	4.18693092309557e-41	0.921135184519723
cg07943630	chr16	30108588	9.81121544928424e-83	0.844589445761861	2.48350335318698e-38	0.873011046723818	8.40023433627093e-37	0.871492292643313
cg15670680	chr17	74303956	9.90872571384952e-83	0.936767293303202	NA	NA	NA	NA
cg00831470	chr6	116990346	9.93481090711277e-83	0.836051876154613	5.82882812816412e-36	0.847792724715716	4.18188415291737e-35	0.839496425249329
cg11540553	chr15	65394873	1.00096218591819e-82	0.902891456679967	1.33147568703111e-39	0.91781191186468	1.13107421904504e-36	0.918920655318553
cg25007487	chr6	74079672	1.04904271763619e-82	0.922950359696587	NA	NA	NA	NA
cg23085676	chr19	46918365	1.05216968684317e-82	0.87371315648023	3.40606276819418e-39	0.891365834101612	3.1530856398753e-39	0.891753673639882
cg01564640	chr19	41129962	1.06150942448509e-82	0.910893320718585	1.62598232507866e-46	0.94713924144281	4.17427941997973e-43	0.947594473962074
cg27539721	chr12	102133366	1.06221827108412e-82	0.908365766780045	5.15439444615908e-44	0.945566189823633	2.26954016306961e-43	0.948642009329145
cg03176964	chr16	87090949	1.06450329454946e-82	0.884114854867175	4.78242706228151e-42	0.91291941943845	6.02879690573364e-43	0.921144632726538
cg14001914	chr4	25865695	1.08971525845489e-82	0.89227176511571	6.584465282736e-41	0.902636719473859	1.84471367817259e-40	0.896818048012043
cg25765104	chr1	167601275	1.09086884098959e-82	-0.832717301198947	4.61082234161296e-38	-0.861933267362664	1.3800479096814e-38	-0.864946090012524
cg20330086	chr17	4792905	1.12489044682145e-82	0.874469174712015	3.47850753689256e-36	0.902146985727219	2.39073714908382e-36	0.895407555529442
cg03195881	chr17	75437840	1.12637044715423e-82	-0.831412859364424	2.61684228934954e-38	-0.857299370454255	1.41488028192035e-37	-0.860089129276298
cg01203651	chr4	187762256	1.13393845505694e-82	0.866986604394829	6.45452351519612e-39	0.887851049539185	4.62212525618339e-38	0.883489652257181
cg14002772	chr9	2047373	1.15678107761462e-82	0.829606208799164	2.45632675343216e-32	0.781657748139573	3.21827367074406e-29	0.793841238663756
cg10978983	chr11	3689006	1.18680972469802e-82	0.927096394251547	2.3195319220426e-45	0.948768538519607	3.28472929695846e-44	0.951362646269418
cg13132147	chr6	169226385	1.1895179961307e-82	0.889889709805324	3.93151985989847e-44	0.922685028047575	4.54578627999199e-40	0.914677916378592
cg00141260	chr8	77767602	1.19306745910865e-82	0.875308603377572	4.17571510282569e-36	0.838540504315784	3.17447378956044e-34	0.838488600734781
cg16249322	chr20	62199475	1.19313658220564e-82	-0.782579374983267	5.26949937379195e-32	-0.790208325982456	8.57798291793526e-34	-0.785418564253211
cg01010925	chr2	114461748	1.20252613696723e-82	0.878545648956898	2.93215789416518e-40	0.892543502840193	9.03027113265438e-38	0.89379181755192
cg01386335	chr7	17704951	1.21343515945144e-82	0.924347775929702	6.78572045037258e-46	0.931395001033589	1.16959753823665e-42	0.932359524344773
cg06733925	chr14	65746397	1.22836564290404e-82	0.895363963961225	NA	NA	NA	NA
cg01539849	chr11	47376754	1.23424387451533e-82	0.890681192710701	1.94993561644792e-35	0.877358585340299	1.61676242581289e-34	0.878598272090295
cg10858327	chr4	106702	1.25135538710395e-82	0.913555073836769	2.42984440412651e-42	0.936058299588519	4.78960412959771e-41	0.931568089243593
cg16127366	chr12	31945183	1.28743668698915e-82	0.937815556414094	7.38198030964902e-48	0.96190314173699	3.62500532999967e-43	0.956582856737972
cg10585263	chr5	55033715	1.29576827149406e-82	0.897531806227004	1.47104408903022e-42	0.923243929392848	2.43014601502306e-42	0.921764764308461
cg23445301	chr1	160537944	1.30637375465921e-82	-0.791247634427129	3.49344427098762e-39	-0.806314980442114	3.21338405292804e-35	-0.813127130898671
cg02358862	chr16	30197211	1.32196523037829e-82	-0.77919837534545	2.11906188288082e-34	-0.775739812110168	5.68356171347439e-36	-0.78439800325019
cg14312334	chr12	120242156	1.33231687438281e-82	0.920376692581789	7.86198225303367e-44	0.93608482281277	1.79780450076267e-37	0.933630154420048
cg25732961	chr17	7755877	1.34886847210182e-82	0.942027234018701	1.36623173608823e-48	0.962757032044962	6.72166453914995e-41	0.958432386528794
cg00017363	chr10	8277523	1.36996689718462e-82	0.904551394892546	NA	NA	NA	NA
cg10056190	chr12	14796294	1.38247609447165e-82	-0.794522501090093	9.73199480604432e-34	-0.817149505285032	5.79659628138492e-36	-0.816038445557193
cg17316428	chr17	74304010	1.41775827363183e-82	0.919289314916152	NA	NA	NA	NA
cg25485126	chr19	13873471	1.44144167600796e-82	0.902400991133144	4.98462061868393e-43	0.914581969674628	2.73696639974641e-38	0.915524765679075
cg26859593	chr13	112996532	1.47422258475967e-82	0.905787919380198	1.84141290370759e-39	0.924105632651979	2.4214274284448e-35	0.922176038278617
cg02212575	chr3	156838403	1.498942695635e-82	0.874820223325135	9.7690988723284e-39	0.878694378462876	2.55809864766476e-36	0.877246101834836
cg01814731	chr19	45567904	1.51893585942913e-82	0.900735698928281	2.64814561703832e-43	0.940166782434405	4.99803002162749e-40	0.938923101067625
cg06838877	chr11	85646460	1.52685182282573e-82	0.882021836623545	5.87787318962241e-36	0.883634953860143	3.99296431414585e-35	0.888755710526499
cg00755064	chr7	23749991	1.56329062233744e-82	0.926248728192755	9.85396127110757e-45	0.948400584892111	5.99995793491569e-40	0.945772818517055
cg16104384	chr22	49935689	1.58974206790792e-82	0.882986622103251	2.57937164256052e-37	0.918920450130415	1.43432414823688e-36	0.913872026659674
cg25887076	chr10	5576256	1.5910785227329e-82	0.898025918052719	1.93453399767851e-39	0.918406636655415	2.00134536700276e-43	0.922215117982761
cg27533201	chr21	37259319	1.6110276138515e-82	0.897819347039782	3.62676533581288e-39	0.890644363149081	8.25804848869707e-38	0.89726985010402
cg04142249	chr2	8301504	1.66923273540591e-82	0.900321499534476	3.22684499918615e-42	0.90550877379803	1.68106002631742e-42	0.909660430689551
cg02362246	chrX	12974819	1.8108313412394e-82	-0.831583902015641	6.82860283941838e-39	-0.852671820429209	1.2713576070959e-36	-0.856076192947188
cg12405087	chr5	154070144	1.83372347494697e-82	0.884037322897524	6.32680629914008e-39	0.896874100457177	4.79146668849481e-35	0.886908146934487
cg23875171	chr2	109622566	1.87472331679062e-82	0.878111141510656	NA	NA	NA	NA
cg11071065	chr6	106565644	1.87654032735121e-82	-0.793097539990298	3.09678004174051e-37	-0.818230470530761	1.2162670388923e-34	-0.820275815016985
cg09951320	chr11	123448238	1.88637601660725e-82	0.910923910943776	2.8923381993728e-42	0.936092133631981	5.08295362069634e-41	0.932755671167785
cg19241352	chr1	166958389	1.89275085884099e-82	0.917126826737503	7.92418698943825e-43	0.933784290133357	3.46420090990971e-42	0.929367590426151
cg26465522	chrX	141293131	1.92139769057083e-82	0.904586059686607	6.45414438779129e-42	0.91937903581091	1.63815832705778e-39	0.915823826159349
cg21429725	chr3	196693809	1.95073422813087e-82	0.902861339697214	2.16322557843745e-43	0.940238955488069	1.72774164189416e-39	0.935705316122033
cg02741836	chr16	85970317	1.95846401064596e-82	-0.837358949830134	1.59541348370814e-38	-0.866613214200811	5.03581763150877e-37	-0.868465659026005
cg06261066	chr20	2360396	1.9893738736232e-82	-0.802850712049379	1.55151678332911e-36	-0.821742388411881	4.4859183454531e-36	-0.820703915898799
cg12423338	chr3	99944194	2.01443632941474e-82	0.902545887064611	2.60900862882529e-40	0.923684557686894	1.67291173887052e-15	0.886043987256804
cg23523659	chr10	2125911	2.01667681162735e-82	0.899618953739601	8.98733873373762e-42	0.934217182786643	2.56279165956618e-41	0.939833555996022
cg02225520	chr14	102695279	2.03656961308001e-82	0.885278170049079	2.70326754850081e-37	0.865630181423685	2.88332928802653e-34	0.865995412452983
cg01738164	chr14	90147503	2.09620838989421e-82	-0.802171531178107	5.54851708555116e-36	-0.822015581647275	7.45219278835887e-36	-0.822701696152604
cg08486065	chr19	3464875	2.12304314091584e-82	0.906216940378731	5.32721770990515e-39	0.911024576986996	6.08447196411766e-35	0.906547602800376
cg07837534	chr1	161038506	2.13364856719108e-82	-0.839104176520423	2.15615694695872e-38	-0.858545287695277	5.21393396511275e-36	-0.855483832431087
cg06572115	chr3	169782079	2.15446330667267e-82	0.880408752206548	2.871612573587e-41	0.900472420273092	4.74556344305152e-38	0.897342437437574
cg07274406	chr21	46334192	2.19870453756223e-82	-0.828992282468172	4.85856110335768e-39	-0.843449801923901	9.00472343618013e-37	-0.8493954827394
cg00408231	chrX	100807848	2.23718050531999e-82	0.913661405088524	9.78522765109026e-45	0.932527621288696	1.27998980203929e-42	0.931110908620932
cg14864022	chr6	7142610	2.24446224440197e-82	0.899829327534592	5.3236035954606e-42	0.912253069739502	1.37484036413467e-36	0.911810961575492
cg18514573	chr6	21610423	2.26201853236918e-82	0.914284732122623	9.11064176316905e-42	0.94453297445829	1.35392949708949e-39	0.940447518352447
cg09293874	chr3	111392491	2.40915789807161e-82	0.825417573734069	7.78428575566809e-37	0.84914517771679	7.5771187748167e-37	0.850520123736495
cg02795540	chr20	34078980	2.46147820816579e-82	-0.830283470675149	6.54185142505621e-36	-0.847237404924989	2.31701173072621e-34	-0.857683172635095
cg05364072	chr1	36643981	2.46950776555478e-82	0.919113448134462	8.03803362849363e-46	0.950336803591471	2.02133899992739e-40	0.944471715185379
cg02675260	chr11	64135691	2.52581282180395e-82	0.934164168385584	NA	NA	NA	NA
cg00551957	chrX	45017137	2.56333555775091e-82	0.872329681655272	1.96758010406226e-40	0.886669460040672	1.88706208654247e-37	0.883881525482677
cg16888367	chr6	27013305	2.58230999556263e-82	0.905816851908987	7.05533428996925e-44	0.92017656109596	3.99343811315719e-37	0.921366892754943
cg06135996	chr3	109035397	2.63313415456402e-82	0.855133111970149	7.00825755579706e-39	0.884363743725086	1.76570803927165e-36	0.880677547537672
cg11754374	chr11	131707651	2.70095542431041e-82	0.895930691250178	2.99280597020067e-42	0.939369581720548	9.37570431325585e-40	0.943098354442337
cg25568114	chr2	128158438	2.71133227315704e-82	0.929195307134867	2.30810775156797e-50	0.951818362683388	2.72989220646898e-48	0.953291123170476
cg26800884	chr4	39448008	2.71691828459698e-82	0.906533996532081	4.28222504295544e-43	0.927400415246948	2.98037681492191e-38	0.929054843439058
cg08128577	chr16	27413459	2.79814218987271e-82	-0.857669985900313	1.29351899537541e-38	-0.870600946284316	2.63794705355053e-37	-0.872488347342193
cg18543993	chr8	88886320	3.02821665472165e-82	0.917515608748712	8.56923768104102e-43	0.940189240667996	2.44196725403454e-43	0.939243670419315
cg27077912	chr12	5589693	3.02921311118594e-82	0.86891886562831	2.10811290804343e-34	0.881671722432807	2.52445010495127e-37	0.885072971783196
cg11484353	chr20	39958249	3.2248736820244e-82	-0.833425361735587	7.37711488972429e-40	-0.863211410864128	6.90179610372151e-37	-0.86304948137089
cg01228352	chr3	150329615	3.27550197278977e-82	0.876784989355072	8.70287120347464e-38	0.872069635800348	4.4217614384119e-37	0.878193249247314
cg04666830	chr1	156786617	3.4058444375554e-82	-0.797153066809662	1.73016590054521e-34	-0.823710252194643	2.68798213273318e-34	-0.821549815241919
cg25588480	chr17	4763240	3.57799428084394e-82	0.89242153693292	1.63363788481967e-45	0.922159416294358	2.9478734545925e-37	0.921310959173358
cg22705918	chr2	25518238	3.58225841527637e-82	-0.803468205773934	7.18777715151695e-34	-0.811455881457734	1.19470883469193e-37	-0.820621061211323
cg27380724	chr19	55816099	3.6369558822268e-82	0.911610644613793	4.25559384046807e-31	0.905480132161912	3.27757192911088e-38	0.919626698198044
cg07292383	chr10	112620559	3.64923449024518e-82	-0.819971621777513	3.99156951250693e-35	-0.845066419278165	3.04078065993934e-36	-0.843129881742049
cg10245306	chr16	8980224	3.66123451997831e-82	-0.801464045286397	5.15491411663053e-40	-0.848171474013904	6.24898020477934e-36	-0.847110586444617
cg01369228	chr7	18067403	3.6990503234708e-82	0.881478189794102	NA	NA	NA	NA
cg23856280	chr12	91348077	3.76037175272449e-82	0.913975734860766	2.67225229084649e-45	0.93512424742492	1.73239140014979e-39	0.930777470673328
cg25226249	chr16	68451778	3.91520140243196e-82	-0.795721262904511	2.41478989852438e-38	-0.813147525272722	9.81803957267548e-36	-0.813876038124997
cg10744642	chr10	70586258	3.91739747573221e-82	0.778477854494831	2.12389370664417e-28	0.746631200543292	4.11919897410451e-32	0.752994578202268
cg03136712	chr5	140053068	3.93891105434152e-82	0.919908571729558	8.93264545891856e-44	0.921752566950557	1.96931842220364e-38	0.921347780567745
cg11640740	chr3	194303420	3.94722131288934e-82	0.880236697611697	1.97219612659583e-39	0.925202454646279	5.02887993656495e-37	0.928389926453569
cg13618741	chr9	137535210	3.97927335197524e-82	0.916129042864575	1.0321690882665e-40	0.936405582284526	4.36659307715382e-36	0.93829485341559
cg02827029	chr12	121890907	4.00088641951761e-82	0.922782143107436	1.14026313215604e-45	0.95565391889056	1.13299868238765e-38	0.950058972026022
cg12152315	chr5	127302356	4.01245839019727e-82	0.894627168803558	1.1883664575666e-39	0.893925219260957	1.42212740416997e-39	0.893847907524342
cg23167456	chr1	27942186	4.13477346468534e-82	0.90259101520043	1.16859108241628e-39	0.905700791312176	1.69144959300747e-37	0.912213539698179
cg26623759	chr8	135709064	4.17576035065368e-82	0.903933914378824	NA	NA	NA	NA
cg23792485	chr20	42984453	4.20202400887195e-82	0.864245576175232	7.55806673369422e-43	0.911606459064743	3.97020070774143e-38	0.910589379675599
cg21529164	chr19	18313289	4.28285916762855e-82	0.83654572652548	1.7407834983269e-36	0.832908598994922	5.87609417194787e-37	0.843293603909669
cg25021575	chr13	77461919	4.29281794492647e-82	0.846226512269924	1.42018336319675e-40	0.871926030892253	3.84313035605567e-37	0.872866935918111
cg01760788	chr19	40447649	4.35397897164693e-82	-0.818027131923509	4.73194064969357e-37	-0.838710606057464	6.49190120590903e-36	-0.841269599637737
cg08531380	chr1	12270887	4.41208288380982e-82	-0.874556381624638	2.75518326230668e-41	-0.91180477140199	4.10053904965873e-38	-0.911109044005909
cg23413809	chr2	45233773	4.44589559333384e-82	-0.86782786065693	5.69953350644094e-37	-0.864582159088107	2.88120709306979e-34	-0.86699396299613
cg07178278	chr16	73266047	4.48054587684885e-82	0.892021875663259	5.47989707524578e-40	0.891132529494916	2.92497157500876e-39	0.890063955849648
cg09900436	chr20	58630954	4.48570299327979e-82	-0.832489600620998	2.524873067378e-36	-0.856297365217156	1.204639149576e-37	-0.854067877662751
cg20841389	chr21	15443046	4.51586250752075e-82	0.912676515620417	7.14530109365643e-42	0.914006967853204	1.21816484398721e-36	0.912540218876338
cg05350360	chr19	4475274	4.52076136894831e-82	0.897685380302615	2.01954897639637e-37	0.913648180868356	1.61728269587995e-37	0.921218120060598
cg02640104	chr13	30476615	4.54038136534976e-82	-0.797307807371264	1.5954393446229e-39	-0.821876218682459	8.98575839782873e-38	-0.825233082959528
cg11933900	chr8	120685787	4.70421835481663e-82	0.895061791450746	NA	NA	NA	NA
cg15922553	chr6	163711878	4.71109109312363e-82	0.890489451760582	NA	NA	NA	NA
cg15365518	chr1	22366401	4.73140897210417e-82	-0.808895146956282	9.93895455732371e-35	-0.82485449151129	1.30978434884645e-36	-0.823532630818137
cg07006325	chr16	66835772	4.78791014755335e-82	0.916172645096172	2.56620130417173e-45	0.941622999221214	1.10989984501959e-43	0.94318646939954
cg08339602	chr12	127631293	4.98915503992554e-82	0.913321832987658	3.30180158641568e-27	0.919110957850984	5.01483074643216e-39	0.929192552480719
cg19254793	chr6	44695348	5.00890340875511e-82	0.888627483067421	NA	NA	NA	NA
cg08131059	chr2	469790	5.02047110026127e-82	0.900449354143934	1.3465214344765e-42	0.941426287057502	1.94701574516277e-40	0.938242946120177
cg07513662	chr7	88315867	5.08132185584452e-82	0.881019186668977	4.74168268648718e-38	0.882897626894752	2.11275598641585e-42	0.877396872485087
cg23417011	chr5	93077375	5.09793468004567e-82	0.86615739070883	2.93701810231887e-40	0.896343859740609	8.65194920358494e-35	0.885619590131269
cg13359332	chr1	46009622	5.15059751805196e-82	-0.824796454223102	4.00240542585287e-36	-0.834968431939364	8.64839891753571e-38	-0.835167103166698
cg20644425	chr19	54290913	5.21020708335954e-82	0.891043137741248	6.24689340218036e-44	0.921366319183968	1.71137188399136e-42	0.922276770189146
cg16908083	chr19	8563755	5.22362282892363e-82	0.888428204796742	1.41457593892465e-41	0.921218251211043	1.12784067624637e-37	0.919284616482261
cg23746574	chr4	2839781	5.46991105137317e-82	-0.825580123241841	8.62180165054986e-39	-0.867431125868948	2.46265358639541e-36	-0.868871258477555
cg13706058	chr6	85824168	5.75025588611603e-82	0.905210912383919	7.24583938061811e-38	0.942155951145564	3.69767342942218e-39	0.937772399126238
cg22488492	chr6	143833213	5.76347852867854e-82	0.922996249783381	2.46940109365883e-45	0.933736507917553	4.1752277194551e-37	0.929269317206235
cg18519450	chr2	121746027	5.89088252159494e-82	0.929916340682383	1.54907569868103e-47	0.961656684609447	1.08136190947503e-41	0.959031274053566
cg08377671	chr13	97600168	6.06807671059318e-82	0.881426119928718	8.99217743142568e-38	0.892422320189461	4.26745045656915e-39	0.886841192990438
cg09479452	chr16	50708071	6.16404086378215e-82	0.878682892815552	6.65589383139106e-39	0.869469268983279	4.27311679591749e-39	0.879594757117601
cg25088807	chr1	220863127	6.18624116438342e-82	0.821945410353299	1.22479603893477e-36	0.850088005427352	1.87199854309008e-33	0.848320015027161
cg00466071	chr1	21621116	6.20899630631805e-82	-0.827539518823037	7.66066940314465e-37	-0.847661109386732	9.60672465412109e-34	-0.847957783888182
cg20266372	chr20	50792674	6.26607374452268e-82	0.845007574813265	1.31795874092746e-39	0.866996029836729	3.25305012122626e-36	0.857396534905697
cg23370466	chr5	180647841	6.30197316097121e-82	0.870728351464886	9.11779017464355e-38	0.895599183057966	1.85856136724368e-35	0.906804657527466
cg22955491	chr19	5661782	6.33499329156132e-82	0.874471116281559	1.53046540491335e-39	0.897856012052474	5.8930255012238e-39	0.897769707567473
cg14255238	chr2	97216131	6.36853187701553e-82	0.931856163993427	NA	NA	NA	NA
cg27410165	chr11	18978169	6.39835782955412e-82	0.889879006323645	6.86198479497076e-44	0.916340858046159	2.24390323231764e-41	0.915451760816762
cg15597480	chr1	110036205	6.43605015797873e-82	0.846502116764056	3.18382860174463e-39	0.867028102260006	4.6123647701465e-36	0.873829276272899
cg18307912	chr17	42856773	6.52508864057115e-82	-0.888167593517541	2.0219663082892e-43	-0.929006105405064	1.0017843070926e-40	-0.928555898070048
cg18680612	chr20	52456134	6.68199339682107e-82	-0.832248439068241	6.00633868132088e-36	-0.852402082667678	2.10933717311027e-37	-0.85061724103951
cg23632900	chrX	104465329	6.73990656342195e-82	0.823658728898004	3.169369136555e-37	0.853386182529762	5.23209717849789e-37	0.853390901543547
cg09891198	chr2	109855261	6.75288675554717e-82	-0.806042903492112	3.15122016850352e-35	-0.80971057688954	1.14099038145133e-35	-0.812551762473817
cg12956380	chr6	169568536	6.76363684258061e-82	0.895775810992931	2.02056506418486e-30	0.916927323990547	1.18938194945382e-39	0.924837098814563
cg17101879	chr22	50587732	6.78627726229416e-82	-0.83839442758466	1.19843839985673e-39	-0.878984830201512	5.17207305565414e-39	-0.882384850809121
cg01962199	chr3	10265579	6.80091537180224e-82	-0.800463653018445	1.13541067896038e-34	-0.808183246760816	2.53477621213835e-33	-0.812049229743722
cg22881677	chr12	63195695	6.83575462543164e-82	0.907311251797111	3.48996740863598e-41	0.918684665881245	1.66356238417988e-35	0.91821363627501
cg14375923	chr13	91827042	6.96869913229257e-82	0.860173270516107	1.20310632212755e-38	0.88304073150089	4.98391175598802e-29	0.876205806550072
cg01284128	chrX	22290916	6.99888283362785e-82	0.877427649839139	2.04753026807186e-40	0.914038831501168	4.30532252811607e-40	0.911491077616443
cg00522555	chr19	10602587	7.00162447731866e-82	0.941514072435018	1.15628443675681e-47	0.965599910336663	4.19085722727627e-41	0.963428130474562
cg05711506	chr16	1813796	7.05101922147044e-82	0.911844070917497	3.96710010548301e-43	0.935451282429298	1.33746272435153e-40	0.935488262989803
cg05950195	chr16	66600105	7.06421509749315e-82	0.874085897395514	1.0100436286878e-41	0.893274388115502	9.21744654289632e-37	0.888706730459442
cg26427109	chr11	60739019	7.44308118513672e-82	-0.863680073320707	NA	NA	NA	NA
cg24145118	chr10	2777041	7.46151909174696e-82	0.907137068723993	NA	NA	NA	NA
cg05547778	chr15	40600279	7.51969793842662e-82	-0.893489450833612	2.34059564805066e-41	-0.91776645770431	9.54673556066718e-39	-0.918714686680418
cg25655084	chr20	4666494	7.56912849669153e-82	0.852404434607123	1.15964053427762e-31	0.82274871142167	7.2816797824606e-32	0.834172619830952
cg13168314	chr1	54051041	7.70154727907544e-82	-0.774739328104774	2.87511167997261e-36	-0.770871785558894	2.44514961965993e-31	-0.776155374306482
cg24152976	chr2	236100696	7.82538918988311e-82	0.877564217792225	7.44757980026827e-42	0.92087774548744	3.49609792054098e-38	0.920006564909875
cg25137715	chr2	8301539	7.94210492994491e-82	0.841984515924847	4.68541551839087e-33	0.800215958438562	1.47699833675482e-34	0.807454572260489
cg15533809	chr19	2076775	8.23425151880108e-82	0.930099572266236	5.58331361300151e-47	0.955544744610778	1.56077173671409e-38	0.952491681476181
cg25427172	chrY	23566730	8.24281796567749e-82	0.875594014332418	2.19916002842502e-39	0.89491183830099	1.19159581474873e-35	0.895856456414111
cg21097698	chr4	76932399	8.26989157007162e-82	0.931703253009335	1.32324107480697e-40	0.949139076884441	3.11836151118245e-41	0.955204716009669
cg13607935	chr19	8809057	8.31050941271262e-82	0.854111530246913	7.24783944087505e-38	0.892290486132464	5.4491875196362e-34	0.885010117924737
cg03355690	chr6	35265616	8.35081791028214e-82	-0.907055006610303	1.74625809822093e-44	-0.937197993327153	6.42142625700531e-41	-0.939008428654802
cg15714599	chr13	110435424	8.49472819270261e-82	0.913185413609527	5.33504192859585e-42	0.926462383533988	4.63374258717818e-34	0.922265181459752
cg11552829	chr5	169532721	8.50821203483489e-82	0.89365985072402	2.57230200560261e-40	0.93283837607245	1.68103160907886e-38	0.9254854170868
cg03188580	chr6	28829378	8.58204392463854e-82	0.914259473414485	6.0219593824733e-41	0.927957435561415	9.41133763929202e-34	0.923269565341623
cg10655492	chr15	94443812	8.85750279278764e-82	0.890096164396643	1.25461935846573e-44	0.91207467076908	5.4293427854367e-39	0.915996071033263
cg22922037	chr8	108178448	8.92461742106863e-82	0.859182459371396	NA	NA	NA	NA
cg14791317	chr11	57559965	8.97160186018458e-82	-0.829423577015276	6.19607722801781e-37	-0.852788274767407	7.62156090500581e-37	-0.853076059354121
cg02368064	chr17	66342776	9.62758025952322e-82	-0.817452739687809	8.38362639938256e-38	-0.844581951509471	3.47251121455646e-37	-0.847435305445855
cg14358570	chr14	93365369	1.01910746987694e-81	-0.820341036405158	2.32316382583621e-36	-0.862966360678174	3.03595548028259e-33	-0.853889758312592
cg21988950	chr6	30131691	1.02049872570647e-81	0.90041109004781	5.40436398285338e-37	0.894997136928212	8.72866905866016e-40	0.894695964156571
cg20213650	chr4	77869264	1.03454272397628e-81	0.89316494801942	4.35623529234929e-41	0.921109745377072	4.42183883610174e-39	0.922945841963991
cg21055576	chr19	51022183	1.04395291860838e-81	0.903566255943786	8.76225754288214e-45	0.947453726731362	2.7643622933387e-40	0.94438787453392
cg13798290	chr1	113741705	1.04530987146907e-81	0.883900390054193	3.16531754706837e-44	0.914039624420755	1.78633434699927e-35	0.90959866255664
cg09778919	chr12	40019907	1.04889475498537e-81	0.841143241557036	1.45818584066647e-36	0.865838912025712	6.24201250111492e-39	0.869745834819707
cg06898823	chr11	121665583	1.05302650683676e-81	0.889453849442285	1.19437000102834e-38	0.901190547098531	2.26323383449817e-37	0.906721454536359
cg06930722	chr12	105114327	1.07283431060347e-81	-0.846747454373424	8.72088562596245e-38	-0.913937881874745	7.92866146790562e-37	-0.909558444437489
cg14222657	chr7	149172231	1.0764051663783e-81	0.882938542682095	1.99366735538929e-33	0.847261734558208	1.2123303230924e-34	0.84826384643283
cg20192752	chr14	20903683	1.0819157838283e-81	0.917016433970145	3.34872373645419e-43	0.930447275360937	5.04027780884013e-40	0.930896410779259
cg00982641	chr5	169659845	1.12763489903338e-81	0.921292052670362	4.42519903713496e-49	0.95020340641097	3.71917562871811e-37	0.942838556781466
cg10989871	chr10	43186900	1.14048586810465e-81	0.876328047904691	6.56631199279401e-42	0.878850895714909	1.2853668804031e-41	0.888023651428705
cg04985004	chr16	86950925	1.16599477397725e-81	0.895502315052141	1.4145901126784e-41	0.93332606055731	6.39214360800729e-40	0.940482834669941
cg02859421	chr19	3465071	1.18526897466529e-81	0.927116113680617	6.44198793427143e-48	0.949309216531875	5.03758536486943e-40	0.947718773979633
cg01318557	chr7	73624319	1.18729035061762e-81	-0.861363152339334	1.31847577312639e-39	-0.938988903135052	7.48580461261782e-39	-0.939377008727389
cg25370728	chr21	44106476	1.21164208803151e-81	0.905278508849186	6.73076204767424e-43	0.909328062006954	6.21562743216146e-38	0.903350118977386
cg21463869	chr8	39442078	1.24896567009051e-81	0.887173438582487	6.66942594965246e-40	0.902608538475976	1.49987059438472e-38	0.910923346357103
cg22129545	chr2	27531320	1.24987255640266e-81	0.886953222196895	2.54516115745692e-39	0.869843525097531	6.61628338139414e-38	0.876302577902783
cg12039611	chr1	156786653	1.25203414312575e-81	-0.786726149113185	1.61293357235509e-35	-0.809392608902191	6.14937895025911e-34	-0.801239658795741
cg05168012	chr2	102867275	1.25446064054852e-81	0.886833242002933	NA	NA	NA	NA
cg22581518	chr16	29875633	1.29564577710653e-81	0.844362949006968	8.74686792840672e-37	0.870714912736756	1.50366250979021e-36	0.872091082115461
cg23468728	chr7	29325157	1.33763822075063e-81	-0.848865026749026	6.91899268952908e-40	-0.872485192237196	5.65086305556087e-38	-0.873501463349914
cg18173726	chr15	95713100	1.34247596945398e-81	0.893155426649406	4.75671603729084e-41	0.930173145645586	7.52131001388178e-36	0.929043696237258
cg18336957	chr3	16646647	1.35668637629833e-81	0.916869728584919	5.03350151294924e-42	0.911352188283733	8.03350964556928e-40	0.90904151236322
cg10933002	chr11	78780983	1.37185457608102e-81	0.898715131296129	1.33308283383094e-41	0.906306090583073	6.52252490664577e-37	0.902581712758488
cg12215393	chr11	67909677	1.3721134384722e-81	-0.853436615674114	9.40246644708927e-33	-0.870909949534531	2.88828901628158e-38	-0.875414601162309
cg09302355	chr11	63974131	1.38271410023821e-81	-0.823910103750933	4.08299529635906e-39	-0.867850022780515	1.05817317939161e-36	-0.863699275624216
cg10658072	chr19	45260756	1.39342433052482e-81	0.91234440623396	4.52730582844869e-39	0.919652017246397	4.53261807122967e-34	0.913991091754048
cg26698781	chr16	30845818	1.41436098716803e-81	0.921889501526594	6.90737345896283e-45	0.926073497964458	5.45042378632027e-38	0.926185134223975
cg02049404	chr16	2228350	1.4172714923324e-81	0.900783075085461	3.37238715260537e-45	0.916619683275237	3.53427516807441e-40	0.915833987279017
cg15253255	chr5	175960505	1.4230676787517e-81	-0.859509194810045	1.18424203353551e-37	-0.90672654885102	4.52853485030689e-39	-0.905156273423369
cg26038441	chrX	2836027	1.44031720902313e-81	0.911454185657978	6.2173121423624e-45	0.920982229086578	3.59192294052904e-40	0.918932300770766
cg09981407	chr17	2699505	1.46419717362597e-81	-0.825180463663947	4.36574262064953e-36	-0.851108205476576	1.1960195761013e-33	-0.848907583063383
cg12072770	chr10	1995014	1.46841242425161e-81	0.925794718480941	5.64537852664131e-47	0.946663823645695	1.18542926115779e-38	0.939088755390592
cg19256813	chr12	117627286	1.47107407090007e-81	0.883152745867333	2.22233911110722e-40	0.906400012768171	8.48797716133057e-41	0.901522492038035
cg16716659	chr14	99828141	1.48869504179022e-81	0.887686532647669	2.37484457059684e-41	0.898146835744475	1.28875998578125e-35	0.895182690180748
cg26969786	chr8	50891848	1.49213178437082e-81	0.917641262069804	1.05124293504727e-43	0.93420472374473	5.96072611444312e-40	0.934532738337172
cg20638467	chr19	34302382	1.49371034730505e-81	0.937729428738477	3.11677507395016e-41	0.959867332656502	5.97956696561208e-43	0.963530231493274
cg07023532	chr14	74057654	1.50488592366766e-81	0.904986213698918	NA	NA	NA	NA
cg23257604	chr6	32076144	1.51591404798511e-81	-0.819690405016341	NA	NA	NA	NA
cg22462702	chr17	43487833	1.5262518579788e-81	-0.795689069193151	7.15414567527939e-36	-0.817960236978276	4.95341333991721e-33	-0.810528224555229
cg13458255	chr8	58191386	1.56902080453826e-81	0.875530959649317	1.86164663161595e-41	0.88118018169113	2.95076375618744e-33	0.876960136537454
cg26042618	chr20	56227286	1.57470432969839e-81	0.896471839356468	2.07420928247766e-46	0.935963596038977	2.06455772708899e-39	0.932283189866125
cg04021962	chr11	441986	1.58363523938292e-81	-0.87787465668282	3.49930042726649e-36	-0.898370179475306	6.04461405623266e-36	-0.900012926273282
cg03422252	chr17	3375595	1.58773652137583e-81	0.833526813574656	9.39211066518701e-36	0.827989559392983	4.8944255794542e-38	0.832331906234663
cg10122103	chr6	169286588	1.59738120277221e-81	0.880796815877885	7.74538636685118e-44	0.902274709514522	3.90868853537896e-39	0.901136193282485
cg16907895	chr13	99230390	1.6017242898608e-81	0.825998757593528	1.50299642801029e-34	0.828733253339147	1.32786501317058e-36	0.834815026816131
cg06126225	chr12	128318160	1.67105731177704e-81	0.867614734232559	6.95234228644316e-43	0.892247432777279	1.96915252875276e-37	0.89316400407146
cg13489528	chr14	97765187	1.68031398036477e-81	0.807773576862568	1.27223732328402e-35	0.831104331154253	5.65586086248754e-31	0.833459837471867
cg25207771	chr16	85970286	1.69258951790392e-81	-0.827452017274956	2.2025064838376e-34	-0.861392731591398	1.02075408927517e-34	-0.853045679997041
cg01089914	chr2	218843229	1.74881853293818e-81	0.882735961050144	1.28938815649001e-41	0.921235880164821	3.98273979369853e-36	0.918361287164205
cg03232056	chr7	157461310	1.76112161152346e-81	-0.858201711914017	1.76808774765326e-38	-0.896709762609583	1.1761214113311e-37	-0.90826233197704
cg09454613	chr16	77233327	1.78764304325933e-81	0.918115796719715	3.25613230347946e-46	0.942557418958278	8.44511608070402e-41	0.940671922747358
cg04799210	chr4	1994761	1.79232295520506e-81	0.906686087078976	NA	NA	NA	NA
cg16304656	chr7	641337	1.82972980158201e-81	-0.836851968315029	9.66554969376238e-33	-0.868204805666962	1.73644502966021e-36	-0.870479220766646
cg23039227	chr19	46918347	1.85506034630269e-81	0.90819595187329	2.14132415244638e-48	0.942402966150522	1.42090041540701e-41	0.941007166271839
cg10663408	chr7	130021651	1.88340906672256e-81	0.914278992970378	NA	NA	NA	NA
cg09926389	chr19	41837123	1.89040833903705e-81	0.920665424530006	5.62720014678312e-43	0.935917872148933	3.61300694904901e-41	0.941526617141983
cg17606120	chr20	40248026	1.91995475566323e-81	0.843814055681289	3.03453169887927e-39	0.871654971040899	1.82272842434462e-40	0.877287932096974
cg04546205	chr3	197268938	1.92361962922922e-81	0.886112247972902	9.25698904686379e-44	0.90865654618081	5.7894837930942e-38	0.908588471418264
cg02053964	chr12	124950784	1.9458537998581e-81	-0.934140715194947	2.19859935561914e-50	-0.973281049411625	6.19209639528073e-41	-0.966292038799117
cg06613765	chr17	8771055	1.95950484791512e-81	-0.815378620565014	2.76653105419901e-36	-0.841138223852466	1.57197959742756e-34	-0.843158484678993
cg14021375	chr19	16999800	1.98728600982406e-81	-0.803414084012165	1.66916561648953e-32	-0.789684214080257	1.58294265067051e-39	-0.798308844793737
cg12291586	chr6	149813417	1.99167719494037e-81	0.873416847695435	NA	NA	NA	NA
cg05913925	chr15	90818593	2.00127579372812e-81	0.919338695756992	1.85382125093489e-47	0.939811875306769	4.1823061320312e-43	0.938905992622342
cg08427854	chr8	1818252	2.00682540936513e-81	0.889189165670715	6.47595800245485e-42	0.922375338411243	9.82572075451665e-40	0.924437594444789
cg20464151	chr10	7661622	2.02382680086417e-81	0.884119296187156	6.21992371386974e-40	0.87774663928117	8.33078882684578e-36	0.874762676925331
cg15158847	chr1	207095315	2.04731153636742e-81	-0.814627395392809	2.33162123145978e-39	-0.835519703797195	1.07279245175588e-36	-0.842318852534032
cg01676959	chr5	34838588	2.04745723667626e-81	0.833988554176689	2.61944234705821e-37	0.856671322467011	7.72203539351636e-36	0.85130870343161
cg18735136	chr19	4217682	2.05665948299718e-81	0.8570651560568	9.62144878307418e-35	0.812502101595029	1.08225912381968e-32	0.80765264078449
cg20801456	chr1	226099031	2.08425308533401e-81	0.891642056886046	3.36076441078209e-36	0.897774244958031	1.9867892564449e-35	0.901991970261375
cg15966877	chr19	17758119	2.10394691007934e-81	0.919467388518732	5.52245064725404e-42	0.92470606614891	1.12125462595459e-40	0.92698205441835
cg17865033	chr15	80695761	2.11964296871977e-81	0.821755308957534	1.82529705070718e-41	0.82046046506704	1.28051479350803e-37	0.824578931503722
cg23479221	chr17	72429670	2.12709631038445e-81	0.886565864023037	3.06742258355075e-38	0.900485639419161	5.88749725080121e-35	0.907104160185516
cg01954930	chr3	94656939	2.15067349035271e-81	0.91438899136417	1.32349380706954e-40	0.923685029785142	2.02446704948152e-37	0.923498102860696
cg01994919	chr19	18171641	2.16619188969944e-81	0.836981918056108	1.0217778204043e-36	0.845664838672004	7.01146671085718e-36	0.844773115554822
cg19964581	chr11	68540558	2.20301930706831e-81	0.889992847050493	1.25967334393794e-42	0.906797364548546	3.29774620835123e-40	0.904137903341749
cg19235098	chr13	97600533	2.21719858026123e-81	0.894722545810602	1.91625357601489e-39	0.932477517166957	2.47323647810526e-40	0.930541704186902
cg11724750	chr6	163558823	2.29645644143475e-81	0.914975816396112	1.79652244247329e-39	0.92059710638903	7.17517220666965e-42	0.923835539859183
cg21382589	chr2	8785969	2.29946814589271e-81	0.923509983622837	6.99637419133406e-43	0.931787094945127	1.29482538069163e-39	0.93347518100841
cg17895870	chr19	16254474	2.32384075632094e-81	-0.847142557670025	3.77712880975476e-35	-0.80943884695328	2.04192111548871e-33	-0.820487281997396
cg03243965	chr19	16254516	2.36675146822412e-81	-0.837366806141925	6.54254182332967e-39	-0.864671997859693	3.01995607758195e-35	-0.86442229483911
cg26823696	chr3	11762799	2.36901639151602e-81	0.820954102906212	4.09931765347331e-37	0.844687626638977	1.19220218763706e-36	0.842316721553157
cg01780092	chr15	83380063	2.42737697298269e-81	0.915694728031466	1.34145887956236e-44	0.947366026526958	5.97057351788828e-44	0.944542487857594
cg00788063	chr16	85337438	2.43159356349856e-81	0.88594261818732	4.79021332039778e-43	0.879533415383376	2.02269530943803e-37	0.879813458822091
cg00971789	chr17	66342787	2.44859152395686e-81	-0.84743932785849	1.59859099663004e-36	-0.878910185888945	8.52045133217237e-38	-0.877672794873555
cg27176628	chr6	168476656	2.46253056539922e-81	0.931714962509613	9.08855585182803e-45	0.954627272808042	2.06357979413251e-39	0.951868715751726
cg21939631	chr18	11821960	2.55493000233209e-81	0.916693306125086	2.93148563602901e-46	0.929299236089776	3.88560521065008e-44	0.928558907194544
cg21206277	chr19	4048075	2.55779104858346e-81	0.908570513655395	2.56688496796e-41	0.94019673153155	1.17134472104513e-39	0.943765023315117
cg24776350	chr17	7757236	2.57214345825783e-81	0.875550856265762	7.26309818444736e-41	0.881495522563666	7.14068945280594e-37	0.889666254914075
cg23643360	chr10	118562628	2.58128494260478e-81	0.87843478999495	4.77720556155073e-40	0.897929303046477	2.97315563133145e-35	0.899687638053334
cg27511611	chr7	150140172	2.60937480558196e-81	0.90486947543107	1.67367870323836e-45	0.929586479124816	2.22798636170909e-38	0.927642807014615
cg12557114	chr6	112375870	2.62611569896819e-81	0.909287658408859	1.02633084753545e-42	0.929604772227661	7.99473262861884e-40	0.924527610009777
cg02086924	chr2	7017728	2.64748117241628e-81	-0.818701616029117	3.98256166451089e-33	-0.820858397015734	3.83978110377352e-35	-0.832127412143986
cg10027422	chr5	121187419	2.65614002247116e-81	0.941576990120196	NA	NA	NA	NA
cg11615447	chr16	29757360	2.6702519884097e-81	-0.834980271862128	1.01457319823148e-40	-0.892327511763027	1.81592119677643e-37	-0.890104331950019
cg11940839	chr19	16230553	2.76551952802573e-81	-0.802207372585729	1.03251345964112e-40	-0.832636327259497	3.38806176303352e-41	-0.82815315948118
cg23331981	chr10	7574780	2.79544072905094e-81	0.905230493432072	1.45520803296214e-38	0.91520193081076	1.17372010689482e-36	0.918895638759868
cg13629201	chr9	5111420	2.89943946578285e-81	0.93134243191819	1.93799527496901e-44	0.944183829087396	1.05821978397947e-41	0.947999617108334
cg04953292	chr16	66835552	2.96444365261187e-81	0.921163749238705	3.83652997882516e-42	0.925265713065059	3.91895786373411e-40	0.923339606218324
cg23896871	chr9	130517760	2.99724481027975e-81	0.899781369874766	4.64968646150942e-39	0.8818857488295	2.14269254438796e-35	0.880721929125116
cg13600755	chr15	59499084	3.00543548126831e-81	0.916827158459678	2.49096243443316e-42	0.934799615399035	1.19002323309188e-41	0.935947772253912
cg01469284	chr19	56600361	3.00854160009034e-81	0.872337560008846	5.19505590068653e-36	0.901958996796333	1.09235533254796e-38	0.906527587199665
cg02570682	chr8	67417635	3.07272589536045e-81	0.904846224811624	5.23407546006665e-37	0.916296519622201	4.75362191831628e-39	0.92065101196354
cg19266635	chr12	46776389	3.09138033803863e-81	0.899217390027898	2.47931058589998e-41	0.915796719694276	2.10613561502716e-38	0.917774280470923
cg10937529	chr4	1505458	3.11316123320354e-81	0.854975568128909	4.33293182183812e-34	0.807619681178162	6.7211255135532e-31	0.811298934864025
cg13246505	chr19	39806055	3.13922726523892e-81	0.903375711104267	6.54184904425654e-42	0.924651030089916	1.31247507115943e-40	0.924767156751773
cg07277017	chr11	1874093	3.18830306823754e-81	-0.819198108267221	1.41020635336214e-36	-0.832439911628875	2.31755882370668e-35	-0.827119980817079
cg26574709	chr17	4651439	3.21231332090291e-81	-0.823057667741983	1.09639791293809e-36	-0.854107900268914	8.18996550764673e-37	-0.857591686651619
cg06183150	chr10	4193830	3.26130642281476e-81	0.848371924962942	4.27832298608754e-33	0.819904780929353	4.98933910021473e-36	0.827132728393772
cg08565567	chr2	241987437	3.27286453285089e-81	0.765882855895167	6.37194933707596e-32	0.719883659349698	2.04227861160958e-30	0.723838514881597
cg00713400	chr7	22233206	3.44000022651251e-81	0.854564094911832	2.40731626048874e-35	0.851771235867737	4.8904377321638e-33	0.852074515927244
cg10329345	chr1	45083079	3.5143054034978e-81	0.86766269649369	3.4877107286081e-36	0.870662270111497	9.09632501804909e-32	0.862234981551189
cg13652169	chr22	17489112	3.52103954804204e-81	0.877987445754927	3.43720173852117e-40	0.90854217826219	2.65696800018143e-41	0.90429267056052
cg00450164	chr1	209930127	3.56855241451128e-81	-0.840402761063227	2.0617846024235e-36	-0.85962411943679	4.7812673965736e-42	-0.855869187944839
cg26585007	chr2	112655072	3.56870259282006e-81	0.856760193559186	2.90623134422299e-39	0.896865210248065	3.87340815634643e-36	0.894844796449531
cg08101036	chr7	27153655	3.57654428239148e-81	0.916174879348906	NA	NA	NA	NA
cg25091820	chr14	20786069	3.58859892279483e-81	0.898341142233853	1.08035195855042e-44	0.93994453731522	3.33397270790326e-41	0.939447833614693
cg19891609	chr9	5041513	3.63055319056254e-81	0.924483054894802	NA	NA	NA	NA
cg12028674	chr19	39306244	3.63768556978309e-81	0.835163936629484	1.35394530365034e-35	0.836575379781415	1.22153131445386e-33	0.847004997467243
cg05125051	chr1	150693375	3.66673847370582e-81	0.894231829569598	8.05402576445014e-42	0.91460634372654	4.54014866486536e-41	0.916780344496226
cg12296844	chr4	155701908	3.68486619117385e-81	0.839839485746801	7.51700965741817e-39	0.856459199162919	3.18855206554117e-39	0.860551881615541
cg19264056	chr12	20704653	3.77002476938666e-81	0.831690138782754	9.81549895515785e-35	0.785711315035466	1.04436405587234e-31	0.788642955194786
cg09982174	chr11	26171255	3.78705188313152e-81	0.869610279510753	6.54849042335096e-43	0.890788030072257	1.98453411321351e-35	0.888327185472047
cg19204757	chr10	119009129	3.80254083658372e-81	-0.818204699687781	1.21878352571408e-39	-0.841355483529421	8.6658418765169e-37	-0.842583509997579
cg02067251	chr22	30698514	3.81028406332596e-81	-0.798924713000422	3.08159969720871e-32	-0.8002314554602	1.69855044200119e-32	-0.808788029909157
cg06757994	chr2	15830903	3.8413543267007e-81	0.926902754271467	5.80824071735862e-44	0.9426464129441	1.2500558428972e-42	0.945283655500897
cg19792802	chr11	65647270	3.91714203288056e-81	-0.844398340381093	1.86222269795182e-35	-0.808172382812322	7.11829962700133e-34	-0.815899911833745
cg19493336	chr9	90937940	3.9617126655753e-81	-0.843918416272909	3.89765365168133e-36	-0.87056877808285	3.06658766444693e-35	-0.881394324764728
cg20927312	chr3	14443473	4.083343308782e-81	0.876138332712166	3.22731214090461e-29	0.837594096287674	1.02213382182077e-35	0.84199044117703
cg00339430	chr4	185975059	4.08746801168795e-81	0.875491710796533	1.48721361836535e-39	0.888688196066007	4.41822993775741e-37	0.891655292707714
cg21184537	chr18	12093826	4.10924380760461e-81	0.915836467414443	NA	NA	NA	NA
cg01561160	chr8	98637229	4.13500876056803e-81	0.87801371325077	3.79154385084171e-36	0.891048461813141	1.51411150510947e-32	0.897420382300196
cg14290616	chr22	40420987	4.14606747087365e-81	-0.839595819089284	7.84181795956602e-36	-0.883492115395275	6.44590692447348e-40	-0.880385942271437
cg24707486	chr14	101175645	4.17031332636076e-81	0.847936294570533	2.28179767151781e-33	0.826068899210099	1.7417808962924e-32	0.832550144886322
cg01117788	chr21	42676249	4.18163912919093e-81	0.866917501280793	3.76522406513213e-35	0.848694764907557	2.40604335330607e-36	0.844634090439696
cg22872778	chr7	48494156	4.2595139575179e-81	0.880407643615122	1.07623417518723e-35	0.887048764773471	7.31944223721015e-37	0.883329510465548
cg21224851	chr15	63568038	4.3327052268416e-81	0.852328016895788	3.46877127667063e-39	0.870566171493913	1.37111347795842e-39	0.867838604944732
cg21725374	chr8	145171334	4.34679130795232e-81	0.913025882713166	6.56031406365712e-42	0.938960905323581	6.81669439266459e-37	0.934412840532618
cg08791424	chr2	208795653	4.40432250637599e-81	0.918358192752984	7.92881915001728e-43	0.925633059614057	3.16418968414222e-39	0.925202996441779
cg02030929	chr16	29676003	4.43023241583379e-81	-0.822373523615475	7.7606964614286e-41	-0.871966163788932	3.01915752977459e-37	-0.872095539189118
cg26941870	chr16	88598739	4.43292261501807e-81	0.923295298353494	1.69069197050799e-37	0.926288836838495	9.57891006692757e-36	0.924051883617197
cg07665458	chr1	156786723	4.45677750342508e-81	-0.82746414769557	3.13203512937087e-37	-0.850162404201286	8.86108854469333e-38	-0.848796828351564
cg03628871	chr13	25292827	4.48504291308344e-81	0.908919240239201	4.93650329660494e-40	0.90099600315711	1.18928194491439e-36	0.906593886665461
cg09528141	chr4	79579341	4.50895827796666e-81	-0.821265613767038	7.60601763903814e-38	-0.84536975708346	1.73421302705029e-33	-0.849523175358979
cg15129183	chr5	169760269	4.58242524160626e-81	-0.850271999965602	1.51646344140429e-39	-0.878905322781479	1.77552327869282e-36	-0.88033884710764
cg05232755	chr9	113054485	4.62130774738978e-81	0.798765244493736	1.18007744383754e-33	0.813315224616684	4.28846445979973e-35	0.813281563869935
cg03614381	chr11	71229642	4.62268465991357e-81	0.891112978829605	3.62062488349385e-40	0.89119481964315	1.73047348920013e-38	0.8867867604611
cg06657217	chr20	50140011	4.69146692242213e-81	0.911586586655561	1.08216630527423e-47	0.933702149437194	1.46768493153813e-40	0.930930284819537
cg10388758	chr21	16828458	4.72861411599734e-81	0.82917342373367	2.51168396316542e-32	0.815918169156381	6.76621852767357e-40	0.826397294663167
cg03847052	chr16	89347724	4.75000281545121e-81	0.911303114179514	6.28858227829082e-32	0.929283531598487	1.56368548648949e-38	0.937310450145865
cg14986222	chr12	40020000	4.7645216513005e-81	0.83667105478497	3.76181423680539e-37	0.838916956374222	2.49780591707454e-38	0.840596430805787
cg21330711	chr16	89181827	4.90341970031483e-81	-0.813993095464782	3.96508346653378e-37	-0.83265634650839	2.17602365472222e-32	-0.836750307825104
cg14811057	chr14	45365662	4.99975527871199e-81	0.850929062326461	3.13475294741066e-38	0.86519162513861	3.06028652341585e-36	0.87240016006697
cg16906885	chr14	91696151	5.00193211768952e-81	-0.830513881482168	7.65441345575679e-35	-0.847027743885842	8.34322711573452e-37	-0.856358916122083
cg08929467	chr5	176544683	5.00890678919834e-81	0.874631876180943	4.20049036243479e-40	0.917587676426053	1.19686002170756e-37	0.913966816484755
cg22331159	chr2	233924713	5.02299503033199e-81	-0.892331444213583	5.25385148547043e-42	-0.930065004737226	8.53115238771178e-40	-0.924011070372495
cg04994970	chr14	93814037	5.11050692810087e-81	0.898143353559618	8.66242740417195e-43	0.921833687470869	3.84122578567492e-40	0.915653586637061
cg22836191	chr8	42623892	5.3004872846724e-81	-0.807164784414003	1.6828810155381e-38	-0.821124619637261	4.16562053576595e-38	-0.82698341067075
cg10990040	chr14	75423113	5.30713142158602e-81	0.883389627680016	NA	NA	NA	NA
cg04111078	chr6	168122254	5.30911954868094e-81	0.872554262399889	3.20814817069457e-38	0.900513856646901	4.70069483445988e-36	0.907186903377699
cg25156463	chr10	131813474	5.34340092814328e-81	0.907654757625055	9.48463688685365e-36	0.931183402531913	1.28888968692604e-33	0.933313821264928
cg08699206	chr4	1595414	5.36080135293296e-81	0.881913267626659	5.0353872982366e-36	0.876585217258902	1.47271646617258e-30	0.871499046402111
cg01707076	chr7	158220990	5.4277423743923e-81	0.920134997006017	NA	NA	NA	NA
cg18634479	chr12	7060368	5.47607460244689e-81	-0.842860975498983	4.21635559770506e-22	-0.828749467137934	1.35153398577477e-36	-0.856572702154739
cg16709294	chr14	70235567	5.57058003603562e-81	0.875946152871993	4.84333471531454e-34	0.919207901136548	7.63674063704998e-35	0.917752516161919
cg15586601	chr7	43289197	5.70123687470839e-81	0.826058948551169	3.92706812325854e-35	0.842570732356559	3.16662317322374e-36	0.85381591689529
cg14135032	chr3	146639667	5.80170114114293e-81	0.798008779089023	3.10936322209759e-37	0.809582700384988	9.95808364038995e-35	0.804526873230492
cg05254946	chr19	39052112	5.85261704334021e-81	0.85676493879373	7.29156240893125e-39	0.887929273437491	6.15660490427264e-37	0.882121867519979
cg06292624	chr6	131521103	5.86502631256605e-81	-0.838694243901727	1.06547021682975e-37	-0.86067873203496	1.50983501752648e-37	-0.873685524748835
cg27408238	chr7	150140053	5.88678870671561e-81	0.877555506668342	1.56378901593802e-38	0.91506186276415	1.09067959473528e-39	0.910716165314231
cg25597140	chrX	40482769	5.99907595022122e-81	0.914866522095182	NA	NA	NA	NA
cg14559799	chr22	20760090	6.02833901351856e-81	0.871476234726578	1.44594317474876e-37	0.885941921516909	1.11157999594408e-34	0.891841365109688
cg11768416	chr12	91348697	6.03739935581779e-81	0.9310745672285	1.23261742610677e-45	0.947829330454903	1.07220426959076e-39	0.943895798686446
cg01199618	chr6	33283293	6.05184988637091e-81	0.922374472896607	2.48694707451749e-30	0.891243900197771	4.50645597654046e-32	0.896363455384913
cg26492304	chrX	27999538	6.05220733348886e-81	0.86923953223644	4.80485822700366e-41	0.898308206203638	9.91321321519667e-40	0.89854582823807
cg17449969	chr1	68761431	6.07662871920128e-81	0.872075328986935	2.75447953316058e-38	0.888286714188506	5.52890372543244e-37	0.891280367137526
cg07873290	chr8	78533097	6.09651660603532e-81	0.886638878527073	2.22074543030154e-41	0.917300986436077	1.1125804657333e-39	0.908406121364716
cg16388071	chr6	169726476	6.18628555384053e-81	0.926695349723683	1.25467011863667e-46	0.957984955166931	4.09702118656163e-44	0.955606514248101
cg11668770	chr19	56125740	6.2019114994399e-81	0.915574772904514	2.47079048856074e-47	0.95019389423256	5.76044185586286e-44	0.950991065886089
cg21620953	chr5	164028270	6.20903224399877e-81	0.914714085984341	NA	NA	NA	NA
cg15798873	chr8	67417740	6.24858272609507e-81	0.894860520463506	1.16863682630708e-36	0.888320579801066	1.192197700451e-37	0.888927568207586
cg11728061	chr17	43487926	6.29740708786821e-81	-0.825128373068419	2.23968455210202e-35	-0.858098278225956	2.96254391631886e-37	-0.857943858309888
cg03866192	chr17	2699542	6.34654847132586e-81	-0.811772463949301	3.26071329680234e-38	-0.842969594821104	1.54958955161634e-36	-0.84056917611668
cg13184177	chr1	27942087	6.3472846042031e-81	0.888216569548361	1.92925561110116e-42	0.933931753230273	1.01288387737914e-38	0.925326374018309
cg16023661	chr12	122515489	6.43186381615695e-81	0.831369957211281	1.43260399070196e-27	0.836059721939814	1.77442528538436e-35	0.858154250735794
cg24145613	chr6	163558575	6.5738618150702e-81	0.835518453158933	1.03904538343242e-35	0.838090492366477	8.68253413037569e-38	0.840518679425734
cg13551228	chr9	140727297	6.63303109883594e-81	0.914958370923175	1.00840016066366e-44	0.93949757774812	1.38895810771347e-40	0.932115999918559
cg13200474	chr4	189602236	6.68965129567558e-81	0.89628579904688	1.65043995203986e-32	0.871169203688592	1.25746346474944e-34	0.870856678267121
cg16772023	chr10	1308866	6.74086987044656e-81	0.885462103938431	5.02440279804513e-40	0.891475028476288	9.30497902902351e-39	0.89263571036604
cg02362620	chr8	109144230	6.7715826276096e-81	0.912926195444803	3.80089731777881e-39	0.916503727815242	3.68469745480659e-37	0.911420130837796
cg03872804	chr4	1594280	6.79449174028837e-81	0.924526512936796	6.22373120321867e-48	0.944084956778419	1.01231379062272e-36	0.94043250310604
cg12184854	chr3	189526243	6.84087589825813e-81	0.874914484455287	NA	NA	NA	NA
cg27528226	chr22	26138181	6.84551149948743e-81	0.891251757614367	5.73379683355226e-44	0.918606889704362	4.39156237827235e-35	0.922445841425113
cg27084087	chrX	77239706	6.90222876631294e-81	0.825209454444434	7.00520125654158e-36	0.840685675568587	4.43605796803376e-33	0.83429267418926
cg26816819	chr2	192746973	7.07062647895088e-81	0.86317422946597	3.3382700314136e-34	0.857985299150645	1.09725650818592e-38	0.858910923509195
cg21916557	chr6	168122636	7.20833973908212e-81	0.926060527724637	4.83174637437421e-47	0.956534270946076	4.18326442446792e-43	0.955324746073334
cg09417692	chr3	30700056	7.37042420316367e-81	-0.809343354079311	2.2173411896696e-36	-0.818159812195424	1.49298350755612e-35	-0.829889006309659
cg19046933	chr6	30038922	7.37448289720201e-81	0.910851261992846	1.78551900843409e-34	0.906035521812564	1.3894338706419e-34	0.91121233439665
cg16544704	chr21	44037277	7.39250719303081e-81	0.891407593616336	2.35595034787867e-39	0.887087554760403	1.97454926954021e-39	0.887966850084721
cg11732301	chr1	12210795	7.444667965312e-81	-0.821105751040096	2.52490657098423e-37	-0.847020304204391	1.55619180098053e-36	-0.846736050916263
cg21125095	chr12	8680412	7.53841046399066e-81	0.883136299291193	1.57104855694737e-32	0.819186284278985	4.85586968730813e-33	0.81366509633464
cg07146723	chr14	21559356	7.5830328165383e-81	0.92264097779005	1.63376477261883e-46	0.924649345728543	4.19805812664061e-41	0.930165532319071
cg12297077	chr6	43277256	7.58859564334521e-81	0.791910145410943	1.58900163780779e-33	0.799358273827539	2.55428016446045e-32	0.788792882551827
cg23950875	chr6	4078943	7.67632751266613e-81	0.863252832263122	3.94896079604524e-39	0.906852525547594	9.27390792054922e-37	0.902589631600209
cg19923235	chr2	144533820	7.84144097469129e-81	0.851272727758376	1.1763416669429e-38	0.873638193762291	2.80454812061027e-39	0.874220128108604
cg15347156	chr10	88702795	8.05869657584701e-81	0.920230273956618	4.35304095547855e-40	0.942693865477614	1.9102321312159e-36	0.940121060068569
cg07651720	chr8	120685129	8.07050540786846e-81	0.844982512298288	1.16871346100757e-38	0.85464172412019	1.48861124181805e-37	0.85575496920086
cg00824973	chr6	170614892	8.14097969870971e-81	0.832694266060525	3.61089622270605e-34	0.860489835550714	2.35138250726554e-38	0.865541224957173
cg21325760	chr15	23891402	8.21518273318237e-81	0.884791308014118	2.07813094694361e-42	0.917998415651499	3.97991903803732e-39	0.917912305927267
cg04971401	chr5	130331769	8.32032018639789e-81	0.890889474145973	1.37030428436012e-42	0.901944756840733	3.37658276685193e-36	0.896906976616162
cg26886976	chr17	72588412	8.37133012551979e-81	-0.805020046558016	2.39583121536713e-36	-0.824165472413408	3.50742692762186e-35	-0.824867894550144
cg21037265	chr19	6481819	8.51570760002385e-81	-0.885655887768142	2.20325216315546e-41	-0.902496901242259	2.18426324488003e-40	-0.905139321103752
cg27108990	chr1	58452425	8.62333112676308e-81	-0.802132212308624	1.05650483237882e-33	-0.790800510805157	1.23048333767555e-32	-0.811596885300546
cg02484774	chr19	14196418	8.65018443487091e-81	0.867560551264078	8.47300231099914e-36	0.836974421676408	2.18441364180526e-34	0.844038769089242
cg06842778	chr10	133861233	8.67526974382906e-81	0.889373399577176	2.05972325939931e-36	0.901544850770761	3.82702278065697e-37	0.906086853527223
cg26888920	chr5	27523909	8.67734599702303e-81	0.890013862935726	3.42457184276333e-38	0.899126739863854	2.3961932574666e-40	0.902241180042924
cg05331791	chr20	62383275	8.76498309910525e-81	0.889544310789569	1.22688957527177e-42	0.909766525156719	1.45406073442583e-39	0.905371935262316
cg12593223	chr17	80255510	8.88915699275093e-81	-0.859703086586717	1.94086302013873e-36	-0.882728828501453	1.40660173788913e-37	-0.886948752681271
cg12312583	chr6	31526725	9.10286072085011e-81	-0.828596641231861	1.55723769440672e-35	-0.853638450495363	1.53998759202641e-37	-0.850701511974798
cg16139202	chr5	134662788	9.24593683244821e-81	0.91695587356564	3.24937182213435e-35	0.938510630796055	4.6492917967731e-36	0.933650989561536
cg18322693	chr2	217217837	9.2711760138054e-81	-0.790460696114717	3.87553806553587e-40	-0.811886455517537	3.63438251274073e-35	-0.809255394495373
cg08596591	chr9	95726233	9.2837233206739e-81	-0.816399219248822	6.03687801082417e-36	-0.830246839468016	1.41374828976876e-37	-0.83612691285644
cg24335456	chr8	58106155	9.35180202495944e-81	0.895763372161721	2.82675063150553e-39	0.902189812009769	2.11775328104973e-36	0.899525637034671
cg16268473	chr17	8771003	9.42438600385982e-81	-0.819697021717439	1.23278653568752e-35	-0.833054978198818	3.57470077732737e-36	-0.833478971322667
cg15496474	chr17	40400573	9.4267020381978e-81	-0.849242686471395	9.86682886576422e-38	-0.878239811490619	2.19152643950177e-34	-0.87588942679194
cg19478343	chr20	49620679	9.47266046569497e-81	0.894021856934681	3.48726943766861e-38	0.896628669952619	3.45155493939321e-37	0.902721179283298
cg16241867	chr19	14074162	9.84303314377258e-81	0.920168501382734	1.88571329873885e-47	0.941672200479445	4.00557395934453e-42	0.935349625391805
cg15607387	chr2	231714575	9.87590443102566e-81	0.92953679915603	3.83940164248096e-46	0.952415967639719	2.07540509690348e-45	0.953059925279403
cg05268155	chr13	24844880	9.942617768697e-81	-0.802190089002798	3.45936782224591e-37	-0.81756063829938	8.5828091975802e-36	-0.818694179518249
cg09946832	chr8	143690524	9.94567640018419e-81	-0.875401313109306	2.95987272234369e-40	-0.890820328904759	5.28429535405606e-37	-0.894879299257496
cg19540943	chr12	10264389	1.00557123569265e-80	0.88629906992537	1.2126989638164e-38	0.939887590126461	9.36146118102465e-38	0.943585828869588
cg27455470	chr3	46448702	1.0066019070801e-80	-0.804558229266259	1.25657518675386e-35	-0.84600547716835	3.6371270159293e-35	-0.838532950358631
cg19446741	chr2	190744186	1.0172346625189e-80	0.911062504660584	2.08086397869891e-43	0.936683969719057	1.72954574613351e-40	0.934784722492505
cg26505691	chr16	27461333	1.0275857981497e-80	-0.894616136480821	1.06496984560455e-45	-0.952953998404932	2.56270574155554e-39	-0.947853784899883
cg13182731	chr1	32208634	1.02787394845648e-80	0.91308476478047	1.09583394939277e-47	0.950688020878968	2.45815053634071e-42	0.943989301984191
cg23732138	chr1	175014924	1.06940160332626e-80	0.928093784131836	1.0081216487904e-46	0.955418854578976	1.28662954060672e-41	0.954891479203588
cg23241448	chr17	750379	1.06968743953529e-80	-0.852299200810544	8.22053776010619e-40	-0.93542518344788	1.62436702983635e-37	-0.938108160879279
cg19727767	chr20	13280201	1.0714374410052e-80	0.891659649868112	1.00652071022699e-43	0.9277225847229	8.1275207361831e-44	0.927200690673411
cg20820767	chr1	45082840	1.07547124892235e-80	0.918017724186675	8.69285302582379e-43	0.932931802696397	7.49570267794995e-44	0.934670308015173
cg03463729	chr4	187666302	1.0776036428836e-80	0.883039031079235	5.68459997377733e-36	0.862472759902805	1.05217503967934e-35	0.869177538658907
cg14765731	chr11	35187831	1.08147191398591e-80	-0.812076393871895	2.91246449324007e-36	-0.828979317741921	5.4098835973329e-36	-0.825833699166352
cg22679890	chr1	244319093	1.08445999181737e-80	0.867808569054468	1.4413313144848e-42	0.887518491726846	2.9267122701335e-38	0.88548393370877
cg16282383	chr5	34684131	1.085792003342e-80	0.878863922783899	2.42232513647658e-42	0.908517722807274	8.23683116197074e-42	0.90967594272793
cg02451443	chr17	75052257	1.08836292881081e-80	0.85370807163416	8.12614579996583e-36	0.869162781887822	7.03468866026874e-35	0.851962005587738
cg10140309	chr20	49548661	1.09024269843822e-80	0.866162001518012	5.41805760786405e-41	0.900741604352879	1.94637873477266e-38	0.909754407100547
cg17878881	chr12	125349072	1.09791180884744e-80	0.831900571682959	7.35996421466958e-39	0.845585642079717	6.58405647353128e-38	0.846608150601804
cg11877064	chr10	112864820	1.1043710520699e-80	0.893196794704895	2.37258774133147e-38	0.883033666518115	2.2572683520216e-35	0.887801578653904
cg26577658	chr16	84423876	1.10480337464694e-80	0.916640148690297	7.25269897821584e-49	0.933110349082264	3.51437624922847e-39	0.935483799860254
cg23212757	chr16	82226519	1.12518159471111e-80	-0.810360364552871	1.01297997459827e-39	-0.814996132451051	5.14290537761467e-40	-0.822511019705872
cg10534359	chr14	51926280	1.1330508745196e-80	0.796752481441209	1.35754880452062e-36	0.800011228849907	4.60704682664842e-35	0.800434325440979
cg11680118	chr1	232940371	1.15581790519418e-80	0.828266113951684	2.48605609117987e-40	0.834002709332009	6.29766532931047e-38	0.845346952657802
cg16339669	chr17	60721953	1.15761836359327e-80	0.825000322668365	1.33084495126681e-35	0.848475970959327	9.17573307617233e-38	0.859570385762961
cg00510956	chr1	32478440	1.18373654899736e-80	0.818810404311678	6.21509387712856e-36	0.82841183480057	1.24938036077045e-34	0.833070767248043
cg24557189	chr4	54374347	1.18502394396875e-80	0.888117172361774	2.62117185284179e-41	0.90789700203502	2.63321707765215e-38	0.913256198583638
cg26791879	chr10	131005696	1.1876013011708e-80	0.893914377422679	1.62796471712231e-40	0.923939186930189	2.0885534431936e-40	0.924266405889881
cg00896284	chr6	164758333	1.188719031513e-80	0.890747523637962	1.64918984063876e-38	0.888042173524049	5.70959093638515e-37	0.900788312782918
cg20502797	chr9	101881628	1.19209648067475e-80	-0.82029867715263	1.69035894295858e-38	-0.841166758296573	4.43905534709593e-34	-0.840494315871197
cg00041401	chr1	114414408	1.20276022447939e-80	-0.84247544052803	8.62024598846836e-39	-0.854895589285546	1.81808370727199e-40	-0.855892087118981
cg02212772	chr3	48282311	1.2111205517618e-80	0.830389006417242	5.09338378402542e-37	0.852581945416612	3.76476570270871e-36	0.850764360234965
cg13618137	chrX	124454138	1.23182225125046e-80	0.918382399410957	9.18906722119682e-42	0.944012230467068	4.32135730416631e-42	0.939302099770311
cg06215984	chr1	203258903	1.23774316661783e-80	-0.775874713183003	2.02101646105608e-35	-0.786401614184157	3.05428262707699e-37	-0.794058246422821
cg26789038	chr7	50468722	1.24308520045585e-80	0.89459198069129	7.68726444555326e-44	0.940402676887449	4.18357827876311e-42	0.941588529665307
cg08779067	chr7	99141099	1.25126205020457e-80	0.903814671291039	3.19434617728057e-42	0.91173330767595	2.40390593009796e-36	0.911038708816722
cg04340928	chr16	55067613	1.25478673181804e-80	0.901142764423645	3.78714281881619e-44	0.924690640153705	1.48105496591887e-36	0.917599693087542
cg16220180	chr4	2789378	1.26289777440624e-80	-0.808599213762232	3.48635811143922e-32	-0.816522306005379	1.49133776321654e-35	-0.828401989064044
cg25204769	chr6	35118442	1.2814611424283e-80	0.898745542757875	6.29399623981155e-38	0.910798698421074	9.25960200798176e-39	0.915188408754774
cg20017132	chr10	105233022	1.30202254849368e-80	0.937448688524506	1.27315824458064e-45	0.952975105377775	1.86314407497289e-39	0.94864313131564
cg08143561	chrX	48542086	1.30660709541741e-80	-0.816924554357948	1.42600763447275e-32	-0.812704094433614	2.06073421792656e-33	-0.822323490316042
cg18716706	chr3	10276280	1.32447427943674e-80	0.879041456467605	1.50158707777348e-41	0.900681205531462	1.44959833845741e-38	0.900880115352148
cg20160035	chr10	21677027	1.32675545696625e-80	0.858059055048205	1.51496221096761e-38	0.900402321214494	4.58930330511769e-37	0.903496850203203
cg09760200	chr20	62439544	1.32731820295624e-80	0.928704051160224	1.47444948364166e-44	0.93756502728951	1.61841138324764e-33	0.933142475979056
cg18670236	chr3	126630478	1.33987578753649e-80	-0.821879280425102	1.65110948455331e-34	-0.82132053971421	1.76147884223804e-34	-0.818133414348063
cg27353308	chr10	133796559	1.34396857844513e-80	0.922556482377438	1.81686607170998e-35	0.912100065551445	5.05320399145945e-35	0.913591933662384
cg01654874	chrX	46763363	1.3715317114721e-80	-0.852761698843235	3.58499023050659e-34	-0.85713370826245	2.30121165834046e-37	-0.864693190534438
cg08274876	chr8	59059235	1.37330950175102e-80	0.902003605382523	3.15824982433095e-41	0.906167727153527	4.23157880726792e-36	0.900070737243369
cg26977633	chr17	6660650	1.38150916593177e-80	-0.799098324531046	5.44664550674114e-39	-0.823258936533324	4.41504502549446e-38	-0.820387292458572
cg01912298	chr17	4872499	1.40041434293431e-80	0.890535032716565	2.21764416235745e-36	0.882023363141446	1.45556170076871e-35	0.887563560997216
cg03983223	chr2	175499283	1.40902084347893e-80	-0.799453824905437	1.25937296882632e-35	-0.818010617013636	1.27390300795604e-37	-0.813023737747536
cg23543318	chr4	1195845	1.42815895018116e-80	-0.842633876937279	2.79358640665021e-39	-0.933136568446499	1.64687651197203e-35	-0.93368875360862
cg20515823	chr12	47610276	1.43451257356558e-80	-0.801282833514196	2.14307487168303e-40	-0.826489146034141	8.85723178716566e-36	-0.819470059508037
cg09093836	chr5	177031208	1.43652132506559e-80	0.887119546493491	3.8445956366668e-38	0.879759200456798	2.87768994181518e-36	0.876042313884519
cg22474124	chrX	128913876	1.45317968616176e-80	-0.819399119802762	2.38450310654201e-38	-0.854339463951815	1.18358866810642e-35	-0.851200010833812
cg17958736	chr12	111402794	1.46936490269616e-80	0.83198841308067	2.23326379034441e-38	0.852856172701868	2.62855872103136e-38	0.849056318914364
cg04696274	chr20	43977531	1.47149061193929e-80	0.878743789152811	5.62913105344796e-39	0.902244969010858	6.11432769026144e-40	0.903252592224699
cg01308419	chr7	6565891	1.48249794810608e-80	0.903434896929905	2.16448716932429e-35	0.914221179031054	1.30911720079986e-40	0.91841780696295
cg27135880	chr3	32011094	1.48447680714599e-80	0.777128946913204	3.70862960242981e-38	0.780098547889551	1.55221573144384e-35	0.786043967840804
cg16643261	chr18	44562019	1.4977588291765e-80	0.892321724655935	6.09731867646906e-42	0.940538919539372	2.94275537024185e-40	0.937476788331452
cg05917311	chr19	41135593	1.51216380661035e-80	0.909777150212684	5.00501031372135e-43	0.942518525448062	2.37770473763638e-41	0.939222384320123
cg08275567	chr1	152020877	1.52679780315577e-80	-0.804414789614801	1.18899503330494e-37	-0.826660133377141	2.00964012825373e-35	-0.82719086548277
cg18678121	chr10	12170807	1.54136773788602e-80	0.856141379613109	1.79339928779371e-31	0.87051015251576	1.52851969472518e-38	0.875598630654465
cg09418290	chr1	247579319	1.56618781353497e-80	-0.855551790445382	9.68423617467034e-39	-0.87132720772377	2.03043061104517e-35	-0.87368079233202
cg02032982	chr14	76905532	1.5683885294827e-80	0.85114280041927	1.2186449985988e-37	0.834759237912627	1.3492596322322e-31	0.834693580966195
cg08480068	chr16	29674959	1.61292579254898e-80	-0.905027883545944	2.66770601091188e-43	-0.925583650772508	2.36906706264469e-41	-0.926915773886969
cg05695429	chr2	233925923	1.62081438736043e-80	-0.778538309495151	1.12067619116998e-36	-0.839800861573962	6.28204286730518e-36	-0.841942604406764
cg08116386	chr5	134209284	1.63042271943376e-80	0.800839893933129	1.0251836672087e-32	0.766142872663341	9.50541474667798e-34	0.76374529831311
cg08206267	chr19	17862104	1.63439385999857e-80	-0.829953777240292	4.22695301552062e-35	-0.858484915306119	2.99052118453103e-35	-0.857809206909772
cg07337290	chr16	28505320	1.63717425982778e-80	-0.79943088147592	9.70197895856355e-35	-0.798435501676013	1.46440013176349e-33	-0.796827399080975
cg01144086	chr16	50715260	1.65996729439793e-80	-0.812359979470708	2.79950039906084e-37	-0.824796877640327	1.09933085307535e-34	-0.830353059668189
cg25334112	chr12	114211673	1.66528818730862e-80	0.798274162951149	1.82428432135167e-36	0.798410412349086	4.04540574041628e-35	0.799498121766555
cg09782763	chr1	31230737	1.6692328623704e-80	-0.801697436968635	1.68925853608714e-35	-0.821856772989614	2.63622842744481e-35	-0.823822804767482
cg22002176	chr8	54507218	1.68307707078358e-80	0.835439698715285	6.61362856109094e-33	0.794201007834618	5.14854895915069e-32	0.795819863374293
cg15420683	chr6	44244395	1.70177474319695e-80	0.878552517496708	2.17819874199963e-37	0.903304891933274	5.65938020291447e-34	0.901395554521501
cg13030790	chr21	36421503	1.70372234166441e-80	-0.815605948314902	4.05544429233198e-38	-0.85386068943532	1.17333236862507e-34	-0.855148974217763
cg05583848	chr6	35265411	1.71183174008974e-80	-0.849628785503749	5.03182445765815e-36	-0.887196235726933	4.40367909942102e-36	-0.883982312347667
cg23042011	chr2	51255480	1.75286185858964e-80	0.907086729647447	3.96676489663933e-41	0.924754958009817	2.51046830479095e-37	0.922689831936021
cg19769989	chr1	43353266	1.75378308763126e-80	0.893155684407932	7.69254766352374e-39	0.864905036684787	5.5036124461554e-36	0.86310403774865
cg01774541	chr2	10470114	1.7649156083496e-80	-0.821914866986984	1.94520969181272e-37	-0.843766474517517	1.3405880656258e-34	-0.839881850581324
cg14297707	chr8	8203852	1.77679918793838e-80	-0.81567175262207	2.33163836823863e-38	-0.832454188311715	1.63263100124004e-35	-0.830904389514158
cg18973247	chr1	27070873	1.79701656347818e-80	-0.78167610942847	2.22154395057707e-32	-0.784712241365736	9.45396056239135e-34	-0.79149792240996
cg27444375	chr1	160510176	1.79911692682431e-80	-0.817200685067854	1.253889743841e-34	-0.832952185716709	1.56744869655869e-34	-0.830927246568083
cg09656511	chr11	6292615	1.80182804561706e-80	0.905685023006289	1.6644274747495e-38	0.907291169304386	4.16066996555655e-36	0.905544524872761
cg14505980	chrX	51149711	1.82825136820488e-80	0.926490141217301	NA	NA	NA	NA
cg20532127	chr5	36243280	1.82840742113884e-80	0.863600564851667	1.21875982962001e-36	0.873731204634618	2.12760077097503e-36	0.880233863979256
cg05384282	chr14	23355373	1.84551149833483e-80	0.900353352275882	NA	NA	NA	NA
cg10982443	chr14	20903611	1.86435411721129e-80	0.920499445436863	7.10696511581546e-44	0.951255898635611	2.60202599420324e-44	0.954377690591403
cg14741474	chr12	109027631	1.86587139446812e-80	-0.844212536526689	1.2953869178638e-35	-0.871393309282006	8.03779918382286e-39	-0.867786705746792
cg07424646	chr1	26031001	1.86763142195785e-80	-0.816053811409807	2.99675791486046e-39	-0.837856294654135	1.77232746496621e-38	-0.84502439275069
cg09676606	chr12	102132872	1.88215327952063e-80	0.871137712393165	8.60786572676001e-42	0.880856381462804	5.4245123896507e-39	0.885366578361086
cg24103927	chr14	67955485	1.90495262326668e-80	-0.797285820054872	3.3053443475064e-34	-0.816341235234514	2.41536877233938e-35	-0.824482634455452
cg22419303	chr7	6524925	1.90700875593463e-80	0.839147783081483	2.02726731368677e-40	0.858348156801552	1.63799440840928e-38	0.858593554506759
cg27604917	chr15	81589273	1.93099511570493e-80	-0.820264936309898	3.65835780919862e-38	-0.850573877627056	3.49597902110028e-36	-0.856184119910096
cg23079012	chr2	8343710	1.93631551338257e-80	0.872452223717992	5.41756306825756e-31	0.902639266337886	3.66029104740733e-38	0.908753221838707
cg18382389	chr13	43148017	1.97228022005805e-80	0.821028272232103	9.00292089544636e-37	0.83610671411661	2.61146157925858e-37	0.834021621182254
cg13682717	chr2	21346745	2.01561995124434e-80	0.928230662689961	1.08920810830662e-43	0.948579135423898	5.43163551923129e-40	0.946380988488999
cg22416832	chr17	4965880	2.02945907634276e-80	-0.797734513714309	8.24305578129608e-38	-0.825470471108817	7.31500162284223e-36	-0.822381574598807
cg05408831	chr5	179220797	2.03774090824171e-80	-0.871009715103479	2.32912026684337e-39	-0.90306110223604	2.38921307310871e-38	-0.910288573211711
cg05482236	chr10	8277481	2.03859145561043e-80	0.834506979149606	5.35557601312113e-37	0.85115309181604	3.55380365240127e-37	0.848109891788273
cg13091140	chr9	126817100	2.04893413635405e-80	-0.819055280995623	7.8641199242024e-38	-0.853071443303283	7.60746503145694e-35	-0.847282272380736
cg01523474	chr14	45365651	2.07381839580589e-80	0.851783213091803	1.31827617937546e-38	0.857614699517989	4.22568570984215e-39	0.856750756010939
cg01542899	chr8	56437683	2.11301347336124e-80	0.835006474032438	1.0989782458811e-36	0.856385463065315	1.53913589584e-32	0.861518545428413
cg19973673	chr4	123300124	2.16676620149035e-80	0.840188780343504	1.25023654168691e-38	0.86542989866818	1.30677925280017e-39	0.873103628840984
cg11434973	chr17	7909983	2.23004091185954e-80	0.889265870310483	2.48091495482658e-40	0.904413552161837	5.17563884113555e-40	0.906125395085121
cg04170535	chr2	161127677	2.25636421652076e-80	0.835594694865955	4.08980380871356e-37	0.851017876534194	7.24864685639143e-37	0.847993945563402
cg22386646	chr1	112524496	2.25933080701492e-80	0.869587863225845	1.17831646470511e-42	0.89260509586308	1.35303065061048e-38	0.891348993506832
cg02817925	chr19	1046325	2.26346203387846e-80	0.926654360953808	4.20623004618121e-47	0.957342446500886	5.54065714938636e-42	0.960439176757466
cg10673833	chr7	45018849	2.27624567408493e-80	-0.891898708156892	1.0086973850619e-34	-0.889354617314674	5.5149178026105e-37	-0.897345734761027
cg20373544	chr2	202814226	2.28663494523119e-80	0.878786393404141	1.60139013877064e-38	0.897414014206657	9.5952532832355e-42	0.896453341076777
cg27319662	chr4	41415813	2.28875712647822e-80	-0.817975905229911	2.89653310827864e-37	-0.832229407301605	1.31322948039406e-39	-0.837822767151916
cg25964180	chr18	580334	2.30025426477279e-80	0.884980451988884	1.27031964648722e-42	0.933719743958878	5.64168010553349e-41	0.929794341940404
cg27081085	chr4	142141663	2.31022635852101e-80	0.813218267596146	2.00786206030771e-38	0.839845455276797	2.17723439184296e-37	0.842551517062306
cg11201567	chr2	113933008	2.311471608951e-80	-0.814526119304088	7.88572870596917e-36	-0.839145240609595	2.20225617931883e-36	-0.834967668727834
cg13007502	chr2	208795771	2.32249850376011e-80	0.877409261597979	2.44806157878016e-43	0.918946831613594	1.97151471817982e-39	0.920648715017878
cg10224647	chrX	13110773	2.34436267280964e-80	-0.823086810378246	2.24110584673012e-35	-0.847228274897585	5.30108344520101e-35	-0.849073802641923
cg02394186	chr1	6088550	2.35920284781584e-80	-0.828188838576436	1.0186848864691e-36	-0.847297994739144	2.07660763976503e-37	-0.852129934231619
cg10768564	chr19	8576249	2.35929839577658e-80	0.902097379106339	2.38087744058381e-42	0.918842546501924	4.83341579730141e-36	0.92151918185756
cg02768352	chr17	18023695	2.36586432941933e-80	0.877395898222773	7.90317551328544e-39	0.868627623831522	2.84538726820214e-36	0.871045937368651
cg15844596	chr20	35274570	2.37748317672262e-80	-0.764822118301899	1.63212832937817e-33	-0.746214401863639	1.45184359269908e-30	-0.752676574730193
cg15708696	chr1	4485482	2.41273665275606e-80	0.811185442409562	1.97301066150462e-37	0.848159719550861	2.80673219787622e-36	0.845586300910911
cg15236340	chr19	52838590	2.42641222446347e-80	0.829873597930367	5.5761289238162e-37	0.833963667151565	1.52776410285027e-35	0.845692561037169
cg22954161	chr7	139024213	2.46344817185303e-80	0.853057361387851	1.51287906703538e-40	0.876180190362424	3.85113190066632e-37	0.872570086538066
cg07179947	chr17	1040593	2.49540693104605e-80	0.840824697736377	3.65868933595686e-36	0.854706107593432	4.60527136666756e-36	0.854764142166773
cg16137493	chr7	37382349	2.55295074107948e-80	-0.818093450354453	4.9598071271057e-40	-0.847868158333844	1.72634603380564e-34	-0.83485170934237
cg26828131	chr1	249106207	2.55301089030396e-80	0.906590419388004	6.07826289320039e-37	0.886519284201804	4.01176657726805e-25	0.881217887986607
cg01396530	chrX	12974262	2.56454906628467e-80	-0.815210386078343	5.35375236933366e-35	-0.836724479196856	2.01674962837407e-30	-0.838089639072085
cg07143919	chr6	43351643	2.57999730196668e-80	-0.785622713864444	8.79366357688711e-38	-0.798102988331419	2.38359786831086e-36	-0.809413198888548
cg10515731	chr2	220378996	2.58018210467773e-80	-0.919901194755457	1.45634442989904e-40	-0.956966827665275	2.33232834137329e-41	-0.957735205466064
cg09464735	chr5	172175855	2.60643781943351e-80	0.922787272324418	1.37145669628982e-45	0.933509184888747	4.53607700825827e-42	0.932693845516847
cg13722999	chr9	29826639	2.70864223305439e-80	0.888338462533286	2.00091896964362e-38	0.913968678487347	1.39345379990405e-34	0.914192432220251
cg18671881	chr2	583286	2.71621179091774e-80	0.857461428216038	9.09478574111566e-36	0.857435720045861	2.4663151700733e-34	0.86008832873421
cg26089474	chr5	157602127	2.71817845766188e-80	-0.795579016272893	3.19359534823195e-34	-0.804666656907233	4.02910205736994e-36	-0.816908352450928
cg23913947	chr1	227750857	2.76661391610579e-80	0.777281163991275	1.09717009458587e-38	0.80812325034962	1.21692922959467e-34	0.803547073624855
cg12927270	chr3	94656950	2.77097254399848e-80	0.89805406160269	1.30286036137471e-36	0.905726712372482	8.56601496784725e-36	0.902214917660335
cg16655295	chr22	32767162	2.77939444822212e-80	0.801232417235857	1.96974895722189e-38	0.803083899180411	5.77653406175894e-36	0.804464561062627
cg23356944	chr14	97924509	2.83898956405421e-80	0.811384914275365	8.79363488657663e-37	0.814043812021547	5.01552546732205e-36	0.819294391664738
cg01831527	chr12	130106865	2.94053499224492e-80	0.903729573867038	NA	NA	NA	NA
cg16795830	chr6	31554199	2.94296794888933e-80	-0.816483779813413	1.00954171824687e-35	-0.877622547897372	1.39387826680393e-33	-0.871506124681552
cg11851656	chr12	10396552	2.99700683069268e-80	-0.823899002346484	1.76414749795306e-35	-0.85845124866689	1.16154169134776e-35	-0.856564860591138
cg09452445	chr20	4792685	3.01454757300804e-80	-0.833597416369209	1.55483442139978e-38	-0.850621136000522	1.91115580451307e-37	-0.851178307701055
cg27019068	chr6	147728156	3.02579764225173e-80	0.928254177883492	NA	NA	NA	NA
cg23245720	chrX	133680549	3.06361256805568e-80	0.889371596097734	NA	NA	NA	NA
cg12809766	chr2	1311855	3.06857308410445e-80	0.805063858145194	2.27327494943701e-33	0.804663903086326	1.47817815033457e-38	0.813543233636015
cg08211068	chr16	89884155	3.11635788864919e-80	0.878863437309918	5.2984418516232e-39	0.900383511791865	3.04960869238331e-38	0.902675488548399
cg20847228	chr3	50297087	3.11924585014703e-80	0.88579317697227	3.4182293934286e-39	0.883858572290824	9.21150042383101e-38	0.88975218124854
cg18000216	chr3	55642757	3.13558140534292e-80	0.818731681441207	1.22724585495904e-36	0.816334230022954	8.49021602311321e-36	0.818687441735881
cg23507945	chr6	137477184	3.19086521027942e-80	-0.843148663828117	NA	NA	NA	NA
cg14773523	chr3	97692429	3.19123659004695e-80	0.809404243764037	2.35297439269775e-35	0.807862527505519	1.72218119542325e-35	0.806286596390576
cg24049301	chr3	46140249	3.23709999900378e-80	-0.79594675592038	3.79932488592023e-38	-0.811975060736206	4.97066466324324e-34	-0.822456297963204
cg08422793	chr15	70051510	3.32332109976915e-80	-0.805015989091454	2.90652524736645e-35	-0.813898150346824	1.36312517144645e-34	-0.818470398460589
cg03208902	chr16	3265467	3.33349604275341e-80	-0.780414627709768	2.69582061412864e-35	-0.809357219310676	1.54522814442969e-34	-0.801134815759075
cg07807210	chr18	74770431	3.39454058047615e-80	0.915614653661717	2.5851751495215e-45	0.944551963373321	3.30007511374988e-42	0.94243636283302
cg12716481	chr9	129087972	3.41138164201376e-80	0.800468979491156	1.2428813701455e-33	0.802870421471077	4.19886075634316e-34	0.801376167822007
cg16379391	chr11	2488799	3.42086600001132e-80	-0.79362461076466	3.5291045383126e-34	-0.817202729717936	1.72369316580263e-36	-0.819723914471092
cg03460788	chr7	150628378	3.43338686048041e-80	-0.811274695662798	2.30863502557795e-37	-0.842150693039821	4.07800143798894e-35	-0.84127072165108
cg27209641	chr17	74994501	3.45320323947654e-80	-0.818273445994935	3.1369685731478e-36	-0.842982839423048	5.31540304010097e-37	-0.852444575144126
cg07538039	chr4	15376135	3.47568094544016e-80	0.864502163280642	2.57128343346225e-40	0.874489829474184	1.12160280477801e-37	0.877028529261772
cg18548523	chr11	67260961	3.47959704136198e-80	0.886185722569972	4.50688726066648e-36	0.87077019037461	3.04254845332517e-35	0.876011194722968
cg22871947	chr10	50506875	3.71411028232458e-80	0.878690357535445	8.23246189324029e-39	0.915922859412555	3.32140651534437e-36	0.91278608024401
cg07355507	chr6	16804166	3.81565150331399e-80	0.87340672421539	NA	NA	NA	NA
cg10970860	chr12	63397223	3.84960392330764e-80	0.889966746950608	3.50127316275704e-43	0.931007018816145	8.00004876995731e-43	0.928132021562622
cg27495603	chr9	135820898	4.00620154538301e-80	0.843449651585799	4.08596595925436e-33	0.844396870735106	1.00337991858586e-37	0.857934315714388
cg15348974	chr22	37678548	4.03202450320879e-80	-0.808723073149614	2.21495441577191e-35	-0.810477003901717	7.13222570109081e-36	-0.809890220399417
cg22216757	chr13	112321270	4.05556781997038e-80	0.861341740485926	1.48530567138224e-40	0.879984954721649	5.99931884709775e-39	0.880313852019171
cg07539451	chr14	52241174	4.08832870502472e-80	0.858104568369024	3.75132611971049e-40	0.875434078942593	8.04275822021295e-37	0.873958118362701
cg15815730	chr19	52491114	4.14025488137425e-80	0.827363000971829	1.73431955160196e-37	0.856016739163578	2.84198796133278e-38	0.868109877361942
cg23067711	chr1	182228612	4.14067818867925e-80	-0.775552489453047	1.01682897168818e-34	-0.797023866731438	3.88277989533464e-34	-0.801886259130016
cg20353544	chr4	8200899	4.14210227164077e-80	-0.841740301586346	1.03588663194689e-36	-0.893407514683141	1.65579433104993e-35	-0.893617449156717
cg12144754	chr7	18067437	4.22079155899734e-80	0.837999998887667	2.91709386336e-36	0.874195858354187	2.39111832027695e-36	0.88055516784774
cg23988717	chr11	36746624	4.24188624240651e-80	-0.777402033584454	1.76875083927005e-35	-0.797912090340117	1.60859912615304e-36	-0.800751717225443
cg18844589	chr2	238707052	4.27056768965896e-80	0.862730507939034	4.6669227936656e-35	0.831492889437443	1.74286927191702e-33	0.841461132319786
cg16580837	chr2	1846750	4.27586764339636e-80	0.86940589538656	3.24500839429745e-41	0.879497011814719	5.79460077119149e-36	0.876873856304658
cg10100177	chr11	117841466	4.37692432795031e-80	-0.82264502739658	7.9841866071408e-38	-0.853635647981489	1.23251942843999e-38	-0.851124084641162
cg22355554	chr4	125572022	4.41126506371248e-80	0.854741669751286	3.92164853512585e-36	0.858391440297023	1.81864186730244e-32	0.862227953849616
cg05471169	chr17	80255419	4.41330343714511e-80	-0.849660118666809	5.53974715261387e-29	-0.794323159458673	1.08339599816154e-29	-0.816135408851933
cg08577953	chr4	100574455	4.43284969070355e-80	0.920312967595843	2.3183037290464e-46	0.947707896037906	1.30697620094863e-42	0.944141267409834
cg27311866	chr5	55033877	4.43788391309594e-80	0.910973403296038	1.4098775711894e-42	0.947245400684468	1.15821323316153e-38	0.950364272715372
cg13840520	chr15	81589248	4.45403918971478e-80	-0.809095740672059	9.85091623829714e-38	-0.826503416297936	9.14882322159813e-34	-0.823950839804343
cg26513131	chr16	4556572	4.57521508805103e-80	-0.759003180126518	5.61482945562834e-34	-0.76583290219839	6.56810080095954e-35	-0.764937508935285
cg14145653	chr9	5184772	4.61235636614531e-80	0.798340031795533	2.15200644042171e-35	0.816299515639665	1.71397189123288e-35	0.819653191574915
cg18154642	chr2	3391955	4.61842757595179e-80	0.926732908542243	3.86820490534132e-46	0.946104672474447	4.46160502825763e-43	0.945959354161066
cg22901249	chr8	5762990	4.64309643221641e-80	0.816854031604348	2.14763871911758e-35	0.824489761228817	4.20550518197189e-35	0.826172062152624
cg07748159	chr11	82997910	4.66054804268814e-80	0.815778361131747	1.54349362603959e-34	0.851001630189033	9.53508949065146e-34	0.847086995466846
cg18183406	chr17	40556833	4.7029613410944e-80	0.903689905889904	1.148220758382e-42	0.920773889816714	8.23139390127416e-45	0.919506109987777
cg22708630	chr10	118563175	4.74430821645087e-80	0.826799194044162	5.09606324277679e-36	0.834109021179462	4.85605606028256e-32	0.827692234282701
cg01365452	chr4	7043077	4.74552541717939e-80	0.889897422524267	7.7957045529717e-43	0.908829622679512	2.87503367274862e-36	0.902944512007957
cg26223536	chr1	212820166	4.78323667558549e-80	0.905607375378887	3.53691676318201e-43	0.949854960722696	2.03037754893226e-44	0.954102887356961
cg19282236	chr20	37464731	4.79023974463182e-80	0.91371929995855	1.92179907477427e-48	0.930989517042412	5.06819895837251e-38	0.929575032232482
cg20878647	chr21	43845498	4.81710103288465e-80	-0.826512990594966	6.79942973967935e-35	-0.846680431514109	4.83400367799965e-32	-0.848320813238436
cg07056545	chr22	17739134	4.81742420431054e-80	-0.823571500894691	2.58731224428413e-35	-0.833695162491241	1.28391879312877e-34	-0.837432928611644
cg12534147	chr5	54040362	4.833151416319e-80	-0.807321202896795	2.32814036091631e-37	-0.820839722133911	4.61006105472178e-37	-0.823119428175623
cg01289861	chr3	10182921	4.8421330852062e-80	0.861072906524245	3.55331214951922e-39	0.908455878003178	1.40199640189788e-38	0.905550336801273
cg11385273	chr9	107525532	4.87586552654452e-80	0.798935646807564	1.94355917002721e-39	0.793807341449922	2.80901269762068e-37	0.79187429557531
cg07479618	chr17	693388	4.96803598140612e-80	0.865553576323735	1.93801875896522e-33	0.87870304595295	4.383706655199e-35	0.873241450948315
cg17376853	chr11	405970	4.97726055515185e-80	0.912625542541312	8.746710565925e-45	0.946424386733569	3.87163876728838e-40	0.941847147761392
cg03948768	chr6	35118204	5.05065727748084e-80	0.857750116627841	3.24964723768422e-39	0.874926150854285	1.63182346883342e-36	0.873575626064733
cg15850330	chr6	53438240	5.05210486047874e-80	0.779976799795176	1.83711283777003e-37	0.818673026727037	7.89230630648327e-39	0.821873059681553
cg12982893	chr4	144272716	5.0632420276859e-80	0.85243683183233	6.33932038111151e-35	0.878757151832376	9.20952385035127e-33	0.880640376451741
cg10506057	chr17	40951258	5.07530037671526e-80	0.883667344990574	1.89499720758786e-37	0.918257168032084	7.27124980786745e-40	0.92000125036691
cg14076977	chr15	40600284	5.07872429758968e-80	-0.916247082582966	3.34509475658858e-47	-0.962772006465527	8.11316154729209e-43	-0.960305191722948
cg07294717	chr4	187680693	5.09801560464111e-80	0.895108010537323	3.78654165353569e-41	0.927607878950222	9.59000302992476e-43	0.932456758440674
cg19766102	chr10	111683738	5.12937695607545e-80	0.829748656596473	1.07841719860812e-31	0.7772634915866	1.18547224670662e-37	0.799389315131839
cg02995045	chr1	6419906	5.1315443526967e-80	-0.809250154254424	2.01301113163322e-35	-0.835412042747694	1.5118816632462e-33	-0.834981092234651
cg09335159	chr11	129147936	5.16875468689805e-80	0.806960975663422	1.97744222649451e-36	0.831288368272526	3.38719977401471e-37	0.831402506807045
cg24982491	chr17	20870434	5.18846765169671e-80	-0.823298634439993	7.86214023893685e-35	-0.842562531394095	6.37040470213185e-38	-0.846963250067683
cg02491199	chr17	21901968	5.28216284240966e-80	0.901872007796099	2.53740519626124e-40	0.930321967824221	2.79556027177086e-39	0.933071196549263
cg08677259	chr8	30087945	5.30374809961065e-80	0.804802418349344	9.13646473512242e-40	0.805389704771767	7.8848948831037e-36	0.803355476164913
cg19680878	chrX	135054865	5.3982441576467e-80	0.820238708131266	2.05017176077967e-34	0.854650779608304	2.8049750672655e-34	0.849098021649421
cg08788246	chr22	20758901	5.42835420287472e-80	0.785911971686702	2.64570970939046e-34	0.807281225331658	7.49642375309419e-38	0.813084675365089
cg23210938	chr4	164395039	5.49570980272179e-80	0.89964052943827	6.61090018337097e-39	0.913673988461928	3.62821670219038e-37	0.917057809962383
cg02042997	chr16	28505886	5.5164685169902e-80	-0.790409774049018	1.14036224049824e-31	-0.792265435844939	1.1412180762806e-35	-0.80337131418612
cg17059258	chr8	121762025	5.53213789727138e-80	-0.829801530799667	6.18012785883406e-36	-0.830679105879755	8.32692186148184e-35	-0.841347647877214
cg10248116	chr7	38272733	5.53990398045746e-80	-0.790674435696924	9.85917776203049e-37	-0.817951322545015	1.18566934310042e-35	-0.821627538720433
cg07223952	chr8	120684721	5.5479716807546e-80	0.882773871695309	4.84357329266309e-39	0.90628129566513	2.20453949967683e-39	0.90724272835007
cg02016178	chr16	3628416	5.57788813680532e-80	-0.829498686967834	1.85966674217903e-36	-0.869994771912387	2.2158161747249e-39	-0.872048102751963
cg00410883	chr19	1555145	5.60461171061123e-80	0.892170182148989	6.22426656494377e-39	0.92409821679041	3.08408292938139e-38	0.926464073541444
cg02575675	chr16	29875187	5.61421683648985e-80	0.91796717614151	9.03752680987701e-40	0.931173829873706	2.29839733544306e-38	0.930702081230882
cg03176550	chr16	28996329	5.63143023734303e-80	-0.8663393394124	3.74409019983707e-36	-0.822269664142122	2.52001478023024e-32	-0.824568668065931
cg16192029	chr7	117864674	5.67976623923889e-80	0.91623943627714	1.10862677434123e-40	0.934942339947904	9.30169200993464e-34	0.927383924032125
cg08351598	chrX	27481508	5.68527223305568e-80	0.893038220167727	2.67737043480873e-36	0.909625435895292	2.37235095058691e-35	0.901981759203516
cg12397584	chr12	58068688	5.69853882497396e-80	0.927862428177572	6.28009984621314e-46	0.95374230248046	3.02689287163053e-40	0.951449319463629
cg07757284	chr7	19749378	5.74010462004455e-80	0.843786788715397	4.44126136387559e-36	0.850774035610912	3.79479391132797e-35	0.855240753395542
cg24003898	chr1	36348317	5.75496594728723e-80	0.871995715394237	4.25993782862483e-39	0.893529982039199	1.84208259863183e-36	0.899980050389848
cg08594606	chr15	78556512	5.76279629814729e-80	0.883307232600935	8.64400402945231e-40	0.874252963557479	8.41777088541773e-37	0.872578102170084
cg21962611	chr12	27931827	5.76468103277592e-80	0.870242654788982	8.76756133191161e-38	0.9178377747242	1.60029633220845e-38	0.926072325019313
cg04347792	chr5	85913158	5.83451795681874e-80	0.827269574119869	1.36124408732509e-37	0.834239954935037	1.17588228216078e-34	0.837581381335545
cg08110500	chr12	2114042	5.84628200035861e-80	0.851581504006936	5.8548576087e-39	0.869097582376178	9.68027343957086e-38	0.872976738899497
cg10544510	chr5	3761226	5.87229541367438e-80	0.893886676296998	3.285745377333e-38	0.922788701783775	3.6616248569017e-39	0.93019935337767
cg05038372	chr17	79339784	5.88201112461022e-80	-0.850628926060403	1.36853605810414e-37	-0.881243920998693	1.14993998799206e-34	-0.879538351761952
cg06768019	chr1	243650541	5.91490222780029e-80	0.86750138050297	1.27249213965706e-37	0.871376904380953	3.02589302948812e-37	0.872683600191785
cg10408178	chr14	72219272	5.94433545540924e-80	0.882405125356438	3.93387952624602e-38	0.882892233388609	1.53701773987848e-38	0.886208979551274
cg17610929	chr2	220379044	6.05421981494794e-80	-0.912192596770876	5.51568367839756e-47	-0.963700163099136	7.07438958892594e-43	-0.964709294074399
cg07891271	chr15	101783037	6.08113666143865e-80	-0.806342341565315	1.63821014199645e-36	-0.816340555561788	2.96037800369646e-37	-0.812745785362693
cg10399970	chr7	12510772	6.14845542490965e-80	0.885883143223805	8.69673745378674e-33	0.858851089738582	3.71899207848451e-38	0.86994152186479
cg20136774	chr8	27236528	6.15265113086723e-80	-0.802172653243338	1.9080444382942e-35	-0.821638860666439	1.21796059471295e-34	-0.823724745300345
cg13938774	chr9	117148097	6.18597352935305e-80	-0.790132430049771	7.38969601780497e-37	-0.807577334839384	2.38159332267357e-37	-0.815467782536279
cg07652774	chr6	29003922	6.20833118583936e-80	0.864039773884326	5.83395668449404e-32	0.813038059180279	4.67394096942633e-36	0.822660542148582
cg07873900	chr2	111489690	6.26722247702584e-80	0.828545704279508	3.16694955411505e-36	0.836942636271002	3.87126285857706e-37	0.837779030534897
cg23544472	chr11	131707666	6.27571784014333e-80	0.861176662452636	4.00041158563741e-39	0.879206069250472	5.26547830637105e-39	0.875005131977343
cg03217587	chr2	239403003	6.34562399838195e-80	-0.853300479275225	5.59899386961894e-36	-0.868465423147739	1.68844554936913e-37	-0.86985119637109
cg17427192	chr11	77349610	6.41056767554274e-80	0.780234946203507	3.32809244852206e-34	0.799607341384502	6.91126978954185e-36	0.804301516553974
cg17918326	chr20	34823957	6.46113187482488e-80	0.863603236944346	2.61934420070852e-37	0.872312349185098	5.75165787201254e-37	0.877635808644711
cg09632273	chr6	31696229	6.47895986031713e-80	0.881308697147497	1.25833987769371e-36	0.894591851229326	4.45954395630735e-38	0.893636561585099
cg09754663	chr8	28918446	6.49219373338552e-80	-0.822697324745367	6.66900802014747e-36	-0.85029877925463	4.05250880390169e-36	-0.84597153188987
cg14200305	chr1	3562122	6.51236360075036e-80	0.838584871512074	3.24352465935098e-38	0.854386822961818	2.10537922129648e-37	0.859363182097818
cg11691038	chr12	40019919	6.55019236641873e-80	0.886866947702943	6.00467716151496e-42	0.911360497331055	1.07977974178396e-37	0.906115319766565
cg18834029	chr10	103349097	6.67547245559114e-80	0.834764797938969	9.26719852925344e-38	0.8628653670799	2.04643545965287e-35	0.861176237158954
cg16532438	chr5	138861941	6.71270589556379e-80	-0.803674420584073	3.01208363223855e-37	-0.832707521660224	4.17963536009635e-35	-0.831334644276864
cg02302035	chr16	54155477	6.75576203037493e-80	0.832960318671093	4.04945854228836e-40	0.840553322082453	1.05755075034682e-35	0.84165029113397
cg26365847	chr14	90921585	6.81068792317748e-80	0.880623334875268	6.78358840127739e-43	0.933455582996546	7.47534592628357e-40	0.931957796298463
cg07768107	chr4	40201943	6.86623510519706e-80	-0.797441548394941	3.56529711425784e-38	-0.822797511877081	1.03207375081469e-37	-0.8190050561604
cg23044005	chr7	22588840	6.9046946165611e-80	0.839058509777006	2.13577576440645e-37	0.846664847682658	2.80034351789725e-34	0.856231593221678
cg20200166	chr8	109800275	6.90876529872542e-80	0.831768098114005	4.92431190236217e-38	0.839250766582529	1.1564750802287e-36	0.840509739854941
cg06655291	chr10	30980898	6.94801515917614e-80	0.871900492502638	NA	NA	NA	NA
cg10589018	chr19	21933538	6.99936346056084e-80	0.927560775901286	3.10806048753013e-45	0.951472823931679	1.52834581702057e-37	0.951487928454112
cg01449704	chr17	74304007	7.04763832011027e-80	0.927837311686922	4.65060398658711e-48	0.958380687223391	3.14919685175959e-39	0.953265353312648
cg23969554	chr1	2979311	7.05161692085385e-80	0.849359324201255	6.16825273437228e-38	0.868007568387872	2.90348619839797e-36	0.86813445375751
cg01984854	chr16	85879072	7.05326297141411e-80	0.875010669240517	NA	NA	NA	NA
cg02454364	chr1	236156917	7.05449150161923e-80	0.918963745652533	NA	NA	NA	NA
cg09747232	chr8	103827049	7.11220016867305e-80	-0.80846516157542	1.52354093711648e-34	-0.842189543789773	5.21076379937082e-37	-0.841372856727955
cg06191357	chr1	172714273	7.12246357520113e-80	-0.820500430924261	5.54402850254068e-40	-0.850018465543946	4.8009368300637e-35	-0.841127982663364
cg03779412	chr12	3948744	7.2158887595915e-80	0.854595108946233	4.89080199546719e-41	0.88045320303557	4.1106042972645e-40	0.877837411107036
cg10790470	chr3	16592588	7.22228283712459e-80	-0.788106974086102	3.97961153596982e-37	-0.828323893232943	2.80383859664922e-35	-0.825303131076417
cg27512858	chr10	11222525	7.2642820057105e-80	-0.83837894079966	7.11469409066414e-38	-0.869652989195322	2.12275607832299e-37	-0.87178815227216
cg11734367	chr1	8213978	7.35245609649417e-80	0.831431068703017	1.33745888658232e-31	0.817188014060629	9.29171989192874e-34	0.824319247335909
cg20406528	chr10	94980962	7.36982135526972e-80	0.87360713992402	1.51337149936717e-28	0.823160791095922	6.19056435726005e-31	0.825967907034045
cg01886611	chr6	52530014	7.38499920672783e-80	0.840498292685376	3.15511546256544e-38	0.866185252099016	2.57279412037615e-38	0.860435770415761
cg26840755	chr11	65197776	7.51424792905269e-80	-0.776540775634326	8.41626686096606e-34	-0.806787821838631	3.09488232923097e-34	-0.798985474252953
cg01249360	chr16	86337819	7.56466627806952e-80	0.896000849981817	6.76950143022064e-40	0.894569325369529	2.49599156479454e-37	0.890258531563414
cg22514682	chr19	35837636	7.70597033940288e-80	-0.804899946282495	3.17668506741971e-33	-0.80537523615268	1.89179148556489e-36	-0.812776085785506
cg01834160	chr16	70713567	7.72774105955834e-80	0.927365446240801	3.12192832574116e-50	0.949671962385238	1.91186189905005e-38	0.947991038948701
cg24104134	chr3	15468146	7.76925634586998e-80	0.809260625506588	3.30926803482659e-35	0.833253276435412	2.73553361269171e-36	0.828201376561321
cg10784273	chr7	157281251	7.8754257384792e-80	0.882041465544368	NA	NA	NA	NA
cg04520263	chr9	108321333	7.90058128935076e-80	0.813536647583896	1.65438798042282e-35	0.809187913935611	1.63015283259995e-32	0.813113301549197
cg06454410	chr19	10420374	8.00702161475266e-80	0.848448938252505	3.54639362463236e-40	0.900954298007338	1.12981559124962e-38	0.898694887932601
cg03894284	chr2	228582073	8.12965262082716e-80	0.811084201120728	1.32698303622953e-34	0.835183611415017	1.10761701202828e-35	0.833344551291656
cg13264850	chr8	51404179	8.13047897751176e-80	0.892306763398172	4.25640176530317e-39	0.914264103307857	1.3426086828953e-38	0.912862944475613
cg02379286	chr8	56987669	8.17993050452541e-80	0.823947441626167	1.12092133122628e-35	0.836390562301028	1.71790579182667e-37	0.844251279493756
cg25898869	chr5	138289233	8.79879688150096e-80	-0.765630096946619	8.88114800237284e-38	-0.795879570543457	9.59744419346713e-35	-0.789477397784045
cg14282958	chr3	9690556	8.80525032196712e-80	0.845915905712781	2.95952497540642e-36	0.87665579251299	9.7165571474995e-38	0.875831337189218
cg18449956	chr1	185023471	8.99301214243691e-80	0.846078536275525	3.54337703535947e-37	0.880188574021411	6.32794354390007e-36	0.885776235263449
cg07341609	chr22	37962569	8.99346040748768e-80	-0.799829698392501	4.11621693313161e-34	-0.832623910518594	5.31071916121569e-35	-0.836421956732946
cg16442452	chr2	7739760	9.01774022063057e-80	0.905864763255053	1.19198985980123e-42	0.936026836504356	1.44222205289213e-39	0.935772973043231
cg09777775	chr21	45336673	9.09583884458222e-80	-0.877124579812257	2.15738748319217e-39	-0.908731221313204	6.61865439159012e-38	-0.912532772360991
cg05585141	chr17	75231847	9.2764885509363e-80	-0.83198431539972	2.62851904066317e-34	-0.845274579361211	2.89430340446804e-34	-0.857144454052401
cg14466451	chr15	75080389	9.31426960544517e-80	-0.789549855713387	1.91207811927748e-36	-0.815354400063428	2.24538573004632e-34	-0.812778588631298
cg18065397	chr4	188924717	9.37001810394357e-80	0.886909346132199	2.28798456146515e-44	0.922792161110316	9.74174665241664e-42	0.927916962602183
cg16231678	chr4	155056918	9.47255709261151e-80	0.869978829850274	2.75046149033176e-39	0.853822054490538	1.0284136148165e-36	0.854867720467178
cg09866303	chr6	7142638	9.55688819315162e-80	0.884122998828562	7.54557421130827e-39	0.882002669224983	6.72071958368835e-37	0.882497312480657
cg08339023	chr12	57873732	9.58179758046617e-80	-0.81595235137259	6.40114509226992e-37	-0.840517885463626	5.13297761113382e-34	-0.833393539688487
cg23239812	chr11	44626949	9.61823046821347e-80	0.863824806159342	5.9723270728302e-40	0.887741566553434	3.66061449894923e-37	0.881667757688606
cg24788897	chr2	164965721	9.62294798849278e-80	0.787603537531585	2.97853003617578e-38	0.795985529202714	1.28913800647453e-38	0.79394577562211
cg00307685	chr1	92415524	9.68053891987399e-80	0.833793014019252	4.70738735373231e-36	0.842735826981944	8.01321617500321e-44	0.85484464722984
cg02964254	chr11	117879011	9.68365916043803e-80	-0.791044611775192	8.84246448509343e-39	-0.831613043485151	8.54243400547013e-37	-0.826190394799307
cg03504496	chr22	40289577	9.74155483898306e-80	0.860756032415952	7.02006529579856e-39	0.874636054884196	3.08190024285452e-37	0.876048482331128
cg03685886	chr16	86912525	9.77954593840565e-80	-0.878400339569249	3.72872290850228e-43	-0.923828564658663	3.60029840789802e-39	-0.919583880048168
cg04101806	chr2	100722584	9.9591345405292e-80	0.829146883209953	7.73305662408269e-41	0.828770524339108	4.68912667235187e-36	0.822585067979909
cg15248131	chr10	173981	1.03150549288274e-79	-0.821100500564795	1.7142546575783e-38	-0.847952226018751	1.71933155662797e-36	-0.847892187436155
cg06640279	chr1	207095153	1.04251145291409e-79	-0.829956222310148	1.31808877312573e-36	-0.834758255441267	1.13102811499289e-38	-0.836814726088151
cg21552001	chr6	47202394	1.04580604792381e-79	0.925963187576329	3.43261112033915e-49	0.94892020167973	1.56101680018983e-40	0.943223316236845
cg08289412	chr16	66835626	1.04911794767418e-79	0.855831838888952	2.81720020573629e-37	0.845617557311276	1.32316332760332e-39	0.839857977338066
cg09721047	chr2	68962012	1.06029214798256e-79	-0.786144402928189	4.27501448843838e-34	-0.80610334136001	4.26651098452466e-34	-0.806199628610626
cg12358759	chr13	46358174	1.06380445432586e-79	0.871602881361743	3.49890095865707e-43	0.924133398780394	5.08687314214725e-40	0.920984330382877
cg01719706	chr4	48049456	1.06895126872547e-79	-0.806653955594634	7.80234029998858e-36	-0.81203039519489	7.51056122713074e-37	-0.811934641685299
cg13574857	chr7	158281410	1.07477428651828e-79	0.855042605276128	5.40159930772556e-37	0.869718149279766	1.00349044327648e-36	0.865730198719167
cg26168148	chr10	101075825	1.0829002842022e-79	0.882326446783786	NA	NA	NA	NA
cg06531250	chr1	147380445	1.10502358695032e-79	0.874085528367816	1.24624489399256e-33	0.832461264668684	4.02094954373538e-36	0.840861131825065
cg17110202	chr1	182297979	1.10845477022303e-79	0.799311447155372	7.87425238725506e-39	0.819751061867849	4.38991165802074e-37	0.821167163165962
cg06382167	chr2	178973065	1.12291915499866e-79	0.8428054238088	4.07271845722797e-43	0.875643175693433	5.48880656728955e-39	0.870937790226209
cg03236137	chr17	75401367	1.13725616738802e-79	-0.8533677388074	2.1735681545328e-38	-0.877330303768963	4.69224940065258e-39	-0.882442030749752
cg05318600	chr7	6695121	1.14562236177686e-79	0.884926417994434	8.95711890633629e-40	0.913483350664028	5.93332738276682e-39	0.91688509938906
cg08734053	chr1	35442250	1.15763631923302e-79	0.923674134363159	NA	NA	NA	NA
cg00731253	chr3	180546372	1.17156951820597e-79	0.875204236349594	1.97772053898039e-37	0.884642901530837	5.32794261603456e-37	0.872668962146049
cg10318066	chr2	74045551	1.18244808950886e-79	0.888444084525654	5.90661308351691e-39	0.912111074389666	2.96405273497478e-43	0.910551045453678
cg09325679	chr19	17597534	1.18814253469541e-79	0.917327255498471	3.76905301066556e-43	0.944697499570099	4.03885767870749e-37	0.943686947686284
cg13705616	chr11	70415493	1.19051228593274e-79	0.898274045363627	1.29499562918691e-31	0.874272253730915	8.85468856827174e-35	0.879397069388709
cg22016995	chr11	614787	1.20675047050328e-79	0.926919072601526	5.16601438202951e-44	0.957910607035875	3.15418978845876e-40	0.952279859496476
cg01895333	chr3	109035405	1.21028331997015e-79	0.886386757918853	1.52454831887132e-42	0.927313538333626	4.40428338035842e-39	0.931455765114476
cg04085768	chr4	113333052	1.21586511135356e-79	0.835853001071333	3.32415925769123e-35	0.815980568918407	1.18494049042935e-33	0.821262209243686
cg21946699	chr16	57844347	1.22139238222853e-79	-0.791516358783822	8.13893939860306e-36	-0.796085284624944	7.200050856474e-34	-0.804330084037082
cg09921821	chr4	3371928	1.25238191560258e-79	-0.862126358734986	8.09804463613251e-41	-0.916028414882653	1.46959062793043e-38	-0.915567961519351
cg22512634	chr1	19789840	1.25279975470853e-79	-0.824925532568361	2.43280797156575e-36	-0.858232104645125	5.34522322210718e-37	-0.866353268402783
cg01191048	chr14	59295079	1.26028005887068e-79	0.82471586965661	9.4309073314682e-35	0.824176439389511	2.04216270803717e-35	0.835614041861191
cg14462534	chr17	66311247	1.26256140370381e-79	-0.817340586675082	3.42082726328835e-34	-0.833761410221963	9.55424304037403e-36	-0.831500761694786
cg12706454	chr6	33829086	1.26924660591451e-79	-0.812651418204196	1.03337700254808e-36	-0.831684814332371	5.97027452396282e-35	-0.826185727541656
cg09086037	chr5	14488255	1.26989820766742e-79	0.866449011780967	8.41485615477726e-44	0.913302595407369	7.26845187730804e-38	0.908988946050399
cg16534399	chr16	82226584	1.27421159757176e-79	-0.815539877174685	2.26291218953378e-37	-0.832731891658257	6.5258831188507e-40	-0.834352762525805
cg04911139	chr17	25871790	1.28495275236032e-79	-0.829513025609035	1.49687814139556e-36	-0.854841002921197	3.97881222358834e-40	-0.851714817949601
cg26324978	chr5	76145903	1.30423080772553e-79	-0.782555876286676	4.72888216315547e-36	-0.857996530390355	3.77656492995405e-34	-0.850026825077197
cg04646630	chrX	30233581	1.33180115007666e-79	0.91478857161911	5.4099394217133e-50	0.947566913878989	3.84379603623174e-40	0.944031191042564
cg07591442	chr2	69615105	1.33848033937439e-79	0.876160787433529	NA	NA	NA	NA
cg11317637	chr10	105523755	1.3419889272965e-79	-0.81743044637758	1.78393263631879e-21	-0.82165070171417	1.00763236132388e-36	-0.835890772488469
cg14016170	chr19	10870605	1.35710724249338e-79	-0.811366156156294	2.27739803997911e-38	-0.830930178156642	2.62647779105076e-34	-0.828219647701596
cg18457438	chr19	44039446	1.37857262457828e-79	0.864641838782474	5.22235347453184e-42	0.915822533555697	9.31775647013003e-39	0.910540059271956
cg10996644	chr19	17443321	1.39661975594981e-79	0.838518547575528	4.71850886876853e-40	0.851969814850504	2.90886342069536e-38	0.855711250217284
cg16533977	chr5	101834136	1.39706097318926e-79	0.845583293566292	1.66490483617758e-35	0.850773931860944	3.83539770561958e-34	0.852263981138165
cg09638208	chr16	29757318	1.41240775232472e-79	-0.812367528351405	7.22566021019516e-34	-0.83761154722503	5.50951350175418e-35	-0.838421240764122
cg01365172	chr19	45225743	1.41513646650789e-79	-0.800731380021209	1.83400198126628e-38	-0.816577586421182	1.91240576244621e-34	-0.826045543765776
cg21514356	chr4	135865523	1.42368022780643e-79	0.900854589176699	4.62504746967988e-38	0.925634725605367	2.00727646003572e-39	0.926369199031982
cg09209510	chr14	100288389	1.42732180775671e-79	-0.872171901484278	5.44669422395492e-39	-0.892929945633847	6.52407542941627e-39	-0.895254721648019
cg02542951	chr12	27950715	1.46804895913988e-79	0.834386628437421	1.62300491264709e-40	0.85079515873553	3.22766837527871e-40	0.858628061577228
cg07058240	chr5	158351376	1.48604635416293e-79	0.81833175134216	2.02283690166342e-36	0.815979194600442	1.47364977858426e-39	0.820758183322091
cg21240459	chr8	116440004	1.49319667355146e-79	-0.795707775155529	2.73745344903576e-32	-0.828877331813242	9.26901293440098e-36	-0.829300908565293
cg14623374	chr8	29348054	1.49506251740138e-79	-0.813514809610733	9.95781021736302e-37	-0.834723296759347	4.47690597111215e-38	-0.835595587953824
cg20728026	chr3	46874907	1.50365682116201e-79	0.853408154803676	4.07487155359779e-36	0.844920531510608	2.07477312085676e-36	0.850443436828499
cg08111780	chr3	187495364	1.52249744020734e-79	-0.819949102193072	2.83072319755042e-37	-0.877308322413288	4.19874338244414e-35	-0.866391406597681
cg18462631	chr9	134609865	1.52278125501694e-79	-0.814679753214497	2.36114765911245e-34	-0.837552885070754	1.56005692029175e-35	-0.842147928509377
cg12040834	chr19	4218062	1.55809431982722e-79	0.896868315821816	3.03055190520016e-43	0.932095923971423	3.09384534094761e-43	0.931318085248236
cg08206098	chr4	1750476	1.5611545594349e-79	-0.888750712857039	4.61706845710386e-32	-0.896542796718724	1.36459286896522e-32	-0.90722860777493
cg11802899	chr14	52867870	1.56690718688092e-79	-0.821515527075856	1.17593045831896e-31	-0.798301002293145	2.20151425976075e-30	-0.815771096665189
cg08545864	chr2	74153305	1.58453895980891e-79	0.819592800632015	1.2267929529437e-39	0.832389337462578	4.94721106668484e-36	0.830216979083088
cg26017930	chr1	2232166	1.61872484261264e-79	-0.868177280706346	5.28471490646625e-40	-0.921270971440153	2.94026793184915e-41	-0.917038575206512
cg22901100	chr6	41774260	1.62768812845667e-79	0.926962354209765	NA	NA	NA	NA
cg23366979	chr5	6411510	1.63813048850848e-79	0.931350506897007	1.83224303567374e-47	0.957692032728817	1.16121653623709e-40	0.955065017111809
cg08432205	chr20	47439743	1.65367173746537e-79	-0.784118403527517	1.27760328160247e-39	-0.794897926511141	1.75724920122603e-35	-0.797585450867599
cg11909137	chr18	46461202	1.65452562919383e-79	-0.827571371776335	2.18996565054949e-38	-0.87545019066179	1.93061394830666e-38	-0.872056063781476
cg06364539	chr4	108500280	1.67994974214095e-79	0.851781976225452	9.63648272412531e-36	0.874257774342854	1.37300502663505e-34	0.869871049072165
cg02041347	chr17	750541	1.68066959034252e-79	-0.798361431977312	2.43632474829311e-33	-0.828855675988223	7.49755625835862e-34	-0.824965971493987
cg04394080	chr2	203044250	1.7073027719124e-79	0.78245393022063	1.44623942067673e-35	0.782824511124892	2.55635874080414e-35	0.786008211938671
cg11372934	chr4	1195318	1.70867200063406e-79	-0.861541646524832	3.03325998346579e-37	-0.868591831140279	2.03801197685204e-37	-0.874684500365607
cg15737177	chr12	8717467	1.75149960058344e-79	0.881306513390661	NA	NA	NA	NA
cg15916744	chr17	73064124	1.76464479238285e-79	-0.812461077587256	1.72158834313969e-36	-0.838704376565282	4.53742686882866e-38	-0.844912773653322
cg03820795	chr17	4337140	1.77023142800906e-79	-0.799367658233938	2.27026983052251e-27	-0.806917225452924	5.88895940569167e-38	-0.819583805644194
cg11049634	chrX	40016121	1.77099466036114e-79	0.862267073261868	2.99094741048804e-38	0.886164516111233	7.76355754994062e-38	0.884366754916494
cg15897145	chr20	58624553	1.77515345294252e-79	0.875512319799977	3.80812386910976e-33	0.896860793544554	6.95103238364145e-41	0.906455268396603
cg12182284	chr5	175844285	1.77985665320279e-79	0.805374723846425	6.58461520688762e-36	0.804717321837036	1.9990306772922e-32	0.806118322229279
cg12752142	chr20	61200223	1.78482924548851e-79	-0.824874604825658	3.68605409012587e-37	-0.836397144969502	3.78974025889434e-39	-0.836489157872903
cg22512163	chr5	73205678	1.78498500697334e-79	0.861283881698525	8.33391989133986e-38	0.864891640075195	2.58084506677261e-35	0.863621868887647
cg13748340	chr17	7486331	1.8030625119587e-79	0.917589322415833	4.76319352115361e-40	0.915746025024752	7.13096032261059e-35	0.912552065398647
cg08625617	chr8	4601579	1.81013980347264e-79	0.834764916018047	3.51490530978283e-33	0.841320264843625	2.61352514103644e-34	0.853319196662231
cg24764091	chr19	23084470	1.81170625956081e-79	0.891635418483256	3.00819806991026e-42	0.894939570676801	1.08759418976758e-38	0.891077985216951
cg19690101	chr2	39104195	1.81849704568294e-79	0.830422340113684	2.22602469605163e-40	0.858016238300317	1.79678007123645e-35	0.850332391393124
cg04889100	chr17	66342801	1.82591893381284e-79	-0.817026291809072	3.48597295652973e-36	-0.830382949036048	6.69068403017226e-34	-0.831213071146107
cg23069877	chr2	3486221	1.83872458050538e-79	0.933512475746801	1.94080016734556e-32	0.908910043017932	8.84838939545526e-36	0.913598677293637
cg10081115	chr2	190686883	1.84464108179126e-79	0.871731655987214	1.10364761407475e-31	0.857628010813842	1.83211841281592e-28	0.86272388552793
cg25552843	chr10	106088702	1.8547425489912e-79	-0.81754989606262	2.85978730070202e-37	-0.889292047577157	2.79691619864749e-36	-0.884067490382149
cg01167274	chr21	46334214	1.88041377767668e-79	-0.805322871246879	5.80117328030275e-37	-0.833208182648511	4.52633812068423e-34	-0.826728938229377
cg14524975	chr12	53594856	1.88811758106445e-79	-0.813518823911193	6.88693920968745e-36	-0.839990743054491	9.78646337042329e-33	-0.838000812191582
cg25576362	chr2	202125088	1.89637577005307e-79	-0.823221576540686	1.38824736090354e-38	-0.843743762111759	7.62464825031008e-39	-0.848962481163966
cg17104099	chr18	72799745	1.90780199311806e-79	0.915191549494398	2.31575088203095e-38	0.901569088589293	1.45280288142258e-35	0.898340026714431
cg05683683	chr1	182807574	1.94366532510838e-79	0.812114801707303	3.95042776315543e-35	0.828912402198073	1.10446221780023e-34	0.835899154484024
cg19858334	chr1	85220942	1.9486987978229e-79	0.825644932935685	1.42923557585347e-39	0.858603765565538	1.41111943052931e-35	0.853498908964956
cg21273584	chr2	503065	1.97419187501254e-79	0.865691396292005	6.38542642188539e-41	0.890657629711119	2.12365901403926e-38	0.883945457992202
cg24743778	chr2	220379058	2.02173349912842e-79	-0.894534366194961	8.89943865390616e-39	-0.902245578071308	1.67226994469725e-40	-0.90953063304064
cg06912922	chr19	12708229	2.02667899754545e-79	0.829592505421893	2.60017948710763e-39	0.841120384797812	2.16005407440517e-36	0.847473195553122
cg26070281	chr14	21560028	2.04633934281399e-79	0.938975081593608	2.07245392870584e-46	0.958531047438092	6.85028583269734e-39	0.954660605710797
cg23842331	chr22	25336286	2.07428060260012e-79	0.872540689353501	5.44659172758122e-41	0.893702234881577	1.18736235426318e-40	0.888519379337892
cg01091938	chr19	45195457	2.07759214373808e-79	-0.807812043744763	3.69899455515916e-37	-0.82796328025955	6.34556014213065e-36	-0.823542191426819
cg22731204	chr19	3382127	2.09773813870933e-79	0.916524678236587	1.10197939115503e-36	0.930345593689664	1.06799733717643e-35	0.927342726973712
cg13519953	chr9	140025662	2.18862136987026e-79	0.857444428103745	1.65577346507134e-35	0.889158051224392	3.36710185769459e-36	0.889920332511383
cg21777700	chr12	116763201	2.19676513318134e-79	-0.838155557812517	8.18516133205691e-37	-0.862905016788503	2.34486997401302e-37	-0.866456134673759
cg16030758	chr15	31653946	2.20746763844294e-79	-0.787827128687137	2.68419157142617e-31	-0.80444545621729	2.85726347109507e-33	-0.798670776260018
cg17826530	chr1	59280290	2.23275826336221e-79	0.867669302796203	5.29316593596019e-41	0.897013666687368	4.12769813527951e-37	0.895984432281868
cg11870407	chr4	47533850	2.24197169785591e-79	-0.83339522863017	1.86679018720018e-34	-0.859299141821929	1.59437621397625e-35	-0.859893624719367
cg08622675	chr7	6524998	2.25102093367797e-79	0.845743668477016	1.32389111019212e-39	0.918845601404621	3.86223161219135e-37	0.918839330063352
cg18649936	chr1	247694860	2.30372025591067e-79	0.806157557649103	1.81660841235108e-36	0.831802484444055	5.02158965410543e-34	0.830707026861439
cg00289254	chr11	65197783	2.31108540240812e-79	-0.808194301735026	1.99243384336657e-36	-0.832313231104663	5.23224673690079e-36	-0.840325606978504
cg25414370	chr22	50483351	2.31986667399363e-79	-0.807361661552319	1.81285032429642e-34	-0.829059587502162	9.4475867788004e-35	-0.817462204762552
cg27513886	chr16	31073034	2.3372966824065e-79	0.915162550807581	NA	NA	NA	NA
cg14190534	chr14	90848416	2.36384483830925e-79	0.798944594539254	2.48945936300708e-30	0.777250349321277	5.36537418508219e-34	0.778597602846992
cg16337763	chr11	11438208	2.3688776324905e-79	-0.794776422738611	2.43270329715434e-35	-0.816652283274745	4.61638487600723e-33	-0.817275725659041
cg26644715	chr1	48938451	2.40289661634799e-79	0.825603686220289	3.68222885504594e-33	0.839697246198481	1.27250058439314e-35	0.844755701197382
cg09382618	chr6	26108235	2.41565183836186e-79	0.837562773863873	1.72602597984912e-38	0.850581180235312	2.61296705235075e-36	0.854822032154651
cg14594696	chr11	70415588	2.43995911919005e-79	0.85570776097883	4.2526409410414e-36	0.855594765879358	1.59848471082025e-32	0.850729139407594
cg24463977	chr10	115842853	2.4584032868738e-79	0.822765534884627	3.84779458048715e-35	0.836073113269739	1.03377020864444e-37	0.838959111380046
cg18621299	chr14	100531591	2.45968220914468e-79	-0.801917962982261	3.1336367915829e-38	-0.827991355585868	6.46669782704043e-37	-0.836898430567159
cg23403122	chr16	50718139	2.47270744559504e-79	-0.787784451690177	1.03310131041299e-34	-0.798185580302051	7.62870465967854e-35	-0.800563400508268
cg25669088	chr8	786658	2.47704517664987e-79	0.833778197680676	8.12880225709453e-37	0.846771685149157	9.30432696697256e-38	0.843080523644299
cg14636575	chr9	2241256	2.47713439234512e-79	0.860248536914115	1.51361597085711e-41	0.910855566388496	1.57574345644287e-37	0.908379123685528
cg23497683	chr2	100759159	2.50881901428137e-79	-0.819346666705824	1.68701110141544e-37	-0.841753165579009	5.1216530860108e-35	-0.839729587413191
cg26212229	chr18	19191611	2.52909802718877e-79	0.822608611345611	2.41881937411882e-37	0.839662243262095	1.04418192062827e-36	0.844007637854294
cg14191161	chr3	183273494	2.57497692155568e-79	-0.787952166038878	2.1926977616077e-36	-0.807829171177829	4.33873396745489e-36	-0.806430231247869
cg02817291	chr15	74163534	2.58047801058347e-79	-0.84321309863671	5.76070495721305e-41	-0.863203098408239	4.18693093846271e-35	-0.861880761762589
cg27430342	chr11	131770235	2.61788855010765e-79	-0.820502845977339	6.95115487063061e-39	-0.840134637072282	1.17603136171396e-36	-0.837976766768107
cg06793050	chr21	36423674	2.62842667902198e-79	-0.827423236344396	3.37540076944883e-37	-0.856041587619076	3.30662561495672e-36	-0.856424786625002
cg20927547	chr3	31494215	2.64784206568425e-79	0.888153962386896	4.99747622339228e-38	0.911769822678649	2.22021341069171e-37	0.915309760148383
cg07075238	chr17	72110357	2.65005981539926e-79	0.877321080387406	7.52960974659226e-36	0.881424451575639	5.21554188477185e-39	0.878679834900834
cg02633229	chr15	40674878	2.65371989152719e-79	0.845934590428453	8.6167975847123e-39	0.871686438943173	1.59645438356135e-34	0.8702207886254
cg17581805	chrX	51149400	2.66441524953316e-79	0.900468812988134	5.89255336789826e-43	0.930047136379433	2.56259181433961e-39	0.927081190462098
cg10720997	chr1	997858	2.67241427456853e-79	-0.880409411932717	1.34430735094623e-41	-0.913202498878876	2.56162356241678e-37	-0.9064825098724
cg16145167	chr4	38825411	2.69548007058816e-79	0.889029144409887	1.66982380942318e-39	0.908770918675764	5.69782348194902e-41	0.908728972902482
cg25526061	chr10	135088451	2.69908358971731e-79	-0.85839500680048	1.22175089987225e-33	-0.81851482093835	1.32975394895843e-33	-0.821015029117708
cg11186850	chr8	39695788	2.76575367473251e-79	0.899781403232507	3.77811324383711e-39	0.89707421555139	3.22465922003873e-42	0.899996912078413
cg00560531	chr8	49984477	2.76766818023912e-79	0.793810700426437	9.84091723226751e-36	0.791652656991938	4.35778147893442e-34	0.786632130727378
cg24974495	chr16	22216195	2.79917809778786e-79	0.823295459397114	7.88338678406711e-36	0.835465545525158	9.72734689387652e-34	0.84816441975967
cg09213403	chr16	30536482	2.82206185006674e-79	0.865205154752357	NA	NA	NA	NA
cg24114813	chr5	172128837	2.82564557712739e-79	-0.827922357403541	3.07953140910286e-26	-0.85033104829497	2.64202051199334e-24	-0.847802942742057
cg09763120	chr11	66529822	2.83388065387909e-79	0.891552181594612	2.81698749076443e-38	0.88881414005282	2.51237459430736e-38	0.888981432863997
cg26203328	chr15	45018905	2.84804355730672e-79	-0.770466327531904	1.10294850207958e-19	-0.749580079664314	4.38906105571507e-34	-0.774995492933669
cg22324885	chr1	119684076	2.85307681422731e-79	0.794833970483742	2.31662948642126e-37	0.836826837985401	2.93951542246796e-33	0.834215549293082
cg16555269	chr13	25283525	2.85772304409939e-79	-0.80404036368957	4.95882178983298e-36	-0.822620445336753	1.55645185903345e-35	-0.831883140479505
cg15454698	chr3	14473580	2.85788889715207e-79	-0.774690503028909	2.00601115714817e-30	-0.792345088679919	2.5857683808655e-31	-0.799996378754127
cg24247495	chr22	38903700	2.86819000519943e-79	0.86620098731405	1.18361119831365e-41	0.871788499617815	2.58837589379121e-40	0.871453677068718
cg22185879	chr20	62153193	2.91356991766959e-79	0.875997319437916	2.58982374071207e-39	0.896888184656394	7.07741426596731e-37	0.898683063887543
cg04618331	chr11	64136263	2.92182448032541e-79	0.839633667160487	6.30860051914123e-34	0.840915887518252	8.0496780953839e-36	0.839101029506794
cg20545451	chr12	54807395	2.96792711601952e-79	-0.779717751496509	1.33856947420226e-37	-0.806864970859191	1.82040793887823e-32	-0.80452015165709
cg01292980	chr17	33378611	2.98069734698018e-79	-0.797922778824897	5.31680067425182e-38	-0.812173138944376	2.58555201871855e-37	-0.80899754163105
cg14235685	chr19	44096461	2.984590545412e-79	0.923874272302079	3.59880059312086e-43	0.928652585767243	3.44315398146937e-38	0.923877410972509
cg17139436	chr11	1715762	2.99635964738793e-79	0.918022660131081	NA	NA	NA	NA
cg24337863	chr12	109797799	3.00006550918877e-79	0.808512555941344	4.59573728794186e-39	0.758101182634727	5.95920820953037e-37	0.758201571376557
cg16011604	chr3	16647095	3.00472101020464e-79	0.89622257093567	7.92211175144468e-42	0.937698734065801	8.43892807719576e-45	0.939006137579439
cg20824939	chr1	205255082	3.02119235482147e-79	-0.818334772003622	1.21542764574745e-37	-0.851561511802071	2.00973741002506e-36	-0.85114385526635
cg21997456	chr1	112084813	3.07423682096565e-79	0.85574760843117	NA	NA	NA	NA
cg14574910	chr5	2155809	3.07853173862009e-79	0.891123670006949	6.10717966251547e-37	0.917323290002608	5.1640776771554e-36	0.91612417850291
cg03696393	chr13	107027491	3.10582031838287e-79	0.881507183556127	5.60924842885538e-43	0.903948401777376	1.58283300902293e-40	0.903302832660338
cg25402979	chr12	58068659	3.10802701523391e-79	0.912959475934102	3.1563841596874e-43	0.923607875962874	6.14234728362303e-42	0.92941551511672
cg05777400	chr1	147380398	3.11718056385498e-79	0.929756613439315	5.61507128940005e-49	0.956996036743927	4.57568616169629e-42	0.954496671869811
cg19822764	chr17	26732374	3.13184218081283e-79	0.840937383171846	9.74662333078162e-37	0.81467458605762	3.6497619504017e-35	0.818820110392374
cg10935064	chr12	102133347	3.13329121922987e-79	0.896374433233064	NA	NA	NA	NA
cg13301720	chr2	203044135	3.1338841589552e-79	0.786533249144701	3.52625794255523e-34	0.787887951439031	1.46679075480946e-35	0.798331834718513
cg04561327	chr14	23540794	3.14561205750072e-79	-0.774968152904495	1.43402295528679e-38	-0.798567855823126	5.27653830409456e-37	-0.792720783862098
cg21227035	chr2	106777015	3.15050494856657e-79	-0.802414267657938	3.46924748459126e-34	-0.820248746487375	6.19594465448973e-35	-0.833540440276128
cg11995577	chr2	60812553	3.16052380847158e-79	0.907955505870568	7.877819997197e-32	0.904461861647304	2.84495310465697e-33	0.921240442246624
cg09028487	chr16	89985162	3.17751443299379e-79	-0.864349381863282	3.35273176238655e-41	-0.924029196684329	1.60446102659198e-24	-0.908339639575244
cg14062243	chr17	269351	3.20814522949643e-79	-0.803599514568706	6.54336393356027e-38	-0.820259531503736	6.73628864652488e-36	-0.825911510647764
cg27190775	chr5	55032835	3.21493602988843e-79	0.824766580698416	3.85870797443587e-37	0.825832981239431	4.48814213352085e-37	0.832101506923137
cg21635858	chr15	62090760	3.21518510152987e-79	0.855614245207967	1.71693002294983e-38	0.884643361024278	2.29089984618088e-37	0.893034276010181
cg04960440	chr10	14606714	3.24195432097103e-79	-0.824118008739746	2.93416847478086e-39	-0.849362217641663	5.48755223458538e-39	-0.852502022028745
cg03646096	chr8	852352	3.29434412129615e-79	0.872730153666141	NA	NA	NA	NA
cg13066703	chr1	211526705	3.29528858381215e-79	-0.797375966023313	NA	NA	NA	NA
cg00211208	chr16	88770157	3.30121222865361e-79	-0.873854360625174	1.37045464219369e-39	-0.933238270785053	2.7874664871713e-40	-0.926187415708155
cg19827883	chr9	100755480	3.35757193088844e-79	-0.835113570295933	7.45937997249525e-37	-0.858923253664585	3.57776148874575e-35	-0.868389737446436
cg13841043	chr11	73980757	3.35851022555465e-79	-0.833400502748943	9.92025809477105e-38	-0.871480510817877	6.32227566970541e-38	-0.868659498165632
cg10428302	chr19	42347939	3.36305836903789e-79	0.783238008475603	1.00366967665571e-34	0.803318637364135	1.16515058573428e-32	0.804561102043392
cg05603896	chr6	108145574	3.36624274634867e-79	-0.800138166021259	1.83539344787736e-36	-0.823453393033387	7.16510312051219e-35	-0.822679969643635
cg14006515	chr6	166140034	3.38175579960715e-79	0.903749251680035	2.14540616968794e-34	0.918675487590885	1.10669411965351e-34	0.930394326024651
cg07222861	chr1	32355084	3.40388203334538e-79	-0.814551130715129	5.16684582293682e-34	-0.848033873180637	9.76537224148643e-36	-0.847648490861276
cg19936812	chr5	55966061	3.44185488926639e-79	-0.824233337671802	5.35416402766707e-39	-0.840072720683925	1.82487630369731e-33	-0.841277616484364
cg00944166	chr5	101834675	3.45822557204417e-79	0.904193126672461	5.12214208456011e-40	0.913393364196294	1.41113030529901e-36	0.91091331114027
cg24270542	chr13	24844846	3.47658208041861e-79	-0.810420367708125	1.2721023419625e-37	-0.83923131890589	1.72944582917769e-35	-0.83770899170104
cg18215153	chr12	32914854	3.47989023356498e-79	-0.82470879914795	1.1238022017275e-39	-0.846768254338442	1.49564223270602e-39	-0.848384802710018
cg23678594	chr1	1712021	3.51146910043575e-79	-0.755049164956201	1.63991222579799e-33	-0.765115477029717	9.17302170953026e-33	-0.768222234873056
cg14580996	chr9	2933121	3.51381886798522e-79	0.802366898643711	1.9689517513453e-37	0.829131869760734	2.86502781872944e-36	0.827698890700541
cg23895418	chr20	34078780	3.52415167264526e-79	-0.820386717099773	4.94834169337412e-35	-0.849197229084964	1.36615608932961e-37	-0.855348807616963
cg09379609	chr19	14196637	3.59599247144861e-79	0.901175889949678	6.86111803112964e-41	0.934258905281024	1.05609957386356e-40	0.932233873210455
cg03498978	chrX	31090329	3.61073600625991e-79	0.903529847643075	6.17949617536013e-41	0.922639621263274	2.21816483973404e-40	0.925073640155155
cg24532782	chr16	75109493	3.62800228553144e-79	-0.809006868364942	1.03033258717875e-37	-0.827714518580628	6.6538336328012e-34	-0.817119184003568
cg07948434	chr1	189647755	3.67782780374976e-79	0.799076335746949	4.93088662726709e-38	0.820465372434256	2.03359649273896e-37	0.82349244555148
cg16814324	chr2	55360897	3.68048644688651e-79	-0.80250500570762	2.77454469533482e-36	-0.830978940456866	4.45705940572606e-36	-0.83354607700962
cg26539615	chr19	49402007	3.72092641317496e-79	0.825365999251022	1.86553948276287e-40	0.846901110781478	4.59935682416985e-37	0.851082785984473
cg06276084	chr6	168377594	3.74582910516094e-79	0.880205167552273	6.12108084200548e-30	0.823182311996453	4.86603872329262e-36	0.824503355207776
cg18658231	chr2	170283027	3.77096849263809e-79	0.837673740532953	1.78140385685753e-35	0.8578181924971	4.65986778735704e-34	0.864955224245207
cg18119380	chr8	6118575	3.77984904868733e-79	0.857871833286786	1.45631292847295e-36	0.869384159759438	4.92655048865196e-36	0.874405157097327
cg02036827	chr19	46215604	3.78163523705482e-79	0.912780617392863	NA	NA	NA	NA
cg08259755	chr8	56437720	3.79024201398077e-79	0.830395530272642	1.11574478141015e-33	0.834849497469862	2.06490987116242e-35	0.841175916168019
cg12453183	chr10	44321795	3.79077824646202e-79	0.916692943775574	NA	NA	NA	NA
cg25281496	chr15	67390982	3.79928030177378e-79	-0.809605427585934	7.7324246689789e-35	-0.821873398875647	1.5835065719645e-20	-0.810410623202944
cg07581811	chr3	184491461	3.80578139409308e-79	0.915770496373243	2.81053214822362e-44	0.923262276533992	6.05424438803945e-37	0.920521886496662
cg09712066	chr5	59783629	3.80814774754903e-79	0.815353199494885	1.24981346262131e-33	0.820579505403429	3.88853693723405e-38	0.826837061593507
cg20023079	chr20	34078800	3.83965725331595e-79	-0.787044484303526	2.57191952354616e-34	-0.799811396103974	2.51603327417116e-37	-0.808320446472015
cg03009240	chr19	3507867	3.8875782004075e-79	0.903787900271539	4.7439546906942e-39	0.884279665570089	1.13328412561988e-35	0.886830279717545
cg00096071	chrX	77396435	3.96985191993262e-79	0.835306851868159	1.98348035621457e-32	0.853738429773679	5.42332607121525e-38	0.861656133999594
cg06999799	chr5	1177305	4.00493634501712e-79	0.856356832574859	4.68766361334044e-41	0.864246092647161	5.89768757544617e-37	0.862367108281316
cg03012642	chr2	21346892	4.01039823639266e-79	0.827411079039631	9.20249375108583e-39	0.855607169644921	3.03338603081557e-33	0.852165690071019
cg07563765	chr8	28929242	4.07502950231052e-79	0.920173009980504	4.0579693818916e-44	0.930323034556061	1.25004346557976e-38	0.92617647726576
cg17576140	chr11	11172009	4.10945890417606e-79	-0.825710108623368	2.72377824270695e-39	-0.864715572885553	5.2518970535823e-37	-0.865516698309358
cg20955688	chr8	133772889	4.1328465565781e-79	-0.796788827437642	2.79091103290657e-38	-0.82342446376624	1.00449135711482e-34	-0.82676866947374
cg22695497	chr3	87871353	4.1630354940692e-79	0.80577787643638	4.22470804401066e-34	0.80087415219884	3.04840643956629e-38	0.800683537209684
cg15394213	chr10	75625669	4.16557241731632e-79	-0.761029445613332	9.67920715685027e-39	-0.778377705888719	6.80923533450339e-34	-0.77706673601261
cg03739132	chr5	171601028	4.24357068023861e-79	-0.877991076812717	3.34027449055409e-42	-0.931853197933891	1.25064660676248e-38	-0.931571420426075
cg08992717	chr1	160681615	4.28893324450855e-79	-0.778517405134553	2.65636953688747e-33	-0.787356379409203	7.99890913934996e-35	-0.78931115722373
cg18703066	chr2	105363536	4.34347052892349e-79	0.906091344704577	1.14794122383641e-38	0.905153879043692	3.29326057425506e-37	0.90773271982944
cg16557858	chr17	37879740	4.35508267876942e-79	0.886177114762869	3.95456217451549e-33	0.909637130773075	8.04268264521816e-32	0.901744892547667
cg24311909	chr14	20930773	4.38260342329355e-79	0.828855334645621	4.13159432472546e-34	0.843661119979274	1.18984802469654e-34	0.846340714319008
cg18897992	chr1	231005255	4.39571948595736e-79	0.76381194000956	1.21180522707105e-29	0.758830847985238	3.42126899737959e-33	0.773587925223725
cg05740578	chr13	109568288	4.40065341772029e-79	-0.790604071007136	3.15079321246466e-37	-0.821161322643566	2.76046468587454e-36	-0.81555350795039
cg06745083	chr16	87960072	4.41361833524049e-79	-0.80815776270896	7.76975316579556e-41	-0.838633242228328	6.96651866274939e-35	-0.831539512912397
cg11676189	chr2	69875470	4.45674393999617e-79	-0.797475933914257	1.34714874045218e-36	-0.849172324079114	9.5290869384449e-37	-0.838177308995329
cg05141333	chr8	145048363	4.47561366331914e-79	0.872866920984579	1.9579607701723e-40	0.880397387076548	1.12730138039034e-35	0.882084872061537
cg04987945	chr3	130746481	4.49700199077589e-79	0.789963399597644	1.1590746406289e-34	0.825625245143717	7.58996614328574e-37	0.827280090670022
cg12536660	chr11	12246400	4.50860428807178e-79	-0.802977371390017	5.94959535820778e-37	-0.836486161097559	1.89118237459814e-34	-0.843715793045621
cg04270982	chr4	188078789	4.51012313657902e-79	0.917097112177637	3.28964153446757e-42	0.934014324339529	3.21772085357372e-40	0.931381275525293
cg07220152	chr6	30737270	4.51624742757826e-79	-0.801687717714979	1.25984409824106e-37	-0.820235242077065	9.01118253186239e-40	-0.831576056871701
cg17894416	chr14	61809318	4.52822668856074e-79	-0.806685788171805	6.16027349056681e-36	-0.829170494031128	4.08399009372052e-38	-0.837082994605389
cg01918552	chr6	163521371	4.53611051978147e-79	0.872997526086319	1.7255455133877e-37	0.861563915299472	1.48476117033603e-37	0.86922889809917
cg02939659	chr14	102054070	4.60116700161871e-79	0.879509155541777	5.90630005841627e-40	0.90530729357516	2.26921056477769e-37	0.914511256887185
cg15059239	chr5	121187571	4.64812152369708e-79	0.902640218869983	1.67185887673477e-38	0.935652157639181	9.16278439834981e-39	0.934130305978141
cg10080474	chrX	35644036	4.69846409260507e-79	0.884310555515969	2.19940447160215e-42	0.907378821884934	3.38658112126455e-34	0.903597315018911
cg09287096	chr10	86998622	4.70848426945432e-79	0.874971456805119	1.55077601476175e-37	0.910445001295595	3.81129668759523e-39	0.90271607078775
cg06869032	chr12	47601313	4.7466311253178e-79	-0.76585775912733	4.7056120747477e-36	-0.775892449117015	7.91192399799106e-34	-0.777582164836782
cg02570527	chr1	10970165	4.74964868178286e-79	-0.826998255690534	4.65134022289258e-36	-0.840230606721378	7.18225897291064e-37	-0.846140838012784
cg03706951	chr17	39465518	4.88981250675562e-79	-0.736929021711042	1.11230104879532e-35	-0.738549561623251	5.36626309336542e-34	-0.751171778026983
cg06318043	chr16	67142956	4.92017102739844e-79	0.841870244551724	7.71936041580695e-40	0.873781730818126	4.99433011982771e-37	0.870606982614973
cg20136100	chr11	63974860	4.97538390597413e-79	-0.86509815100433	1.66492414147548e-38	-0.867871431647082	5.44295064368999e-40	-0.872411939041851
cg15720064	chrX	13062833	4.97599090084381e-79	0.915062516117783	3.703966639066e-43	0.942806021798048	2.82537874159033e-40	0.937356033590557
cg24393942	chr17	79634844	4.97910047215056e-79	0.773012863638153	2.29987505879357e-26	0.732776914131267	1.48121799614784e-32	0.739761747899055
cg01860693	chr5	139557145	4.98486705332539e-79	0.80607324954728	1.40158471219837e-38	0.828154573410564	7.5543752529608e-38	0.829588603213393
cg13421594	chr17	58213512	5.01021885693978e-79	0.813398372557897	2.26603202908048e-34	0.824919622068885	2.56243892181131e-33	0.822807255540665
cg15922394	chr17	29421236	5.05655578414949e-79	0.833161157704517	2.29718329658993e-35	0.838473891509176	7.01958729961471e-35	0.839153639749851
cg24719138	chr15	24921412	5.13769899560259e-79	0.871867306667242	4.54827602609434e-24	0.874567550900979	3.95761972722044e-36	0.881941854448758
cg07271080	chr18	5540809	5.13930069090295e-79	0.868457829703138	1.84150973454183e-37	0.889244717559454	1.44635421569065e-36	0.878911072482362
cg14929332	chr2	38151306	5.16848037353975e-79	0.786803895299442	1.32884745301746e-33	0.802230144763221	6.37465150104891e-33	0.81246446450682
cg24148557	chr9	114362695	5.17688226882225e-79	0.830381529313127	9.7567888269361e-38	0.852348822360272	1.43991866777056e-35	0.867132632274515
cg13665149	chr9	114557067	5.20239581164234e-79	0.811883260847618	6.96682839613805e-33	0.805522534394931	1.14456488877569e-35	0.815760815056533
cg11737334	chr19	17862210	5.20371878384109e-79	-0.81739539176583	9.23889600984848e-40	-0.833129240777392	1.53126641754991e-37	-0.832960683289619
cg07324083	chr1	198590276	5.26326377823304e-79	-0.81598359163281	3.81470352979932e-37	-0.84969958553854	1.98360286934602e-34	-0.840512201143535
cg01262836	chr11	131560477	5.30213798116968e-79	0.90869367661068	5.19798907810344e-46	0.923313644080462	4.35897436608253e-38	0.923383936126963
cg11505113	chr1	213125130	5.30504973736306e-79	0.871598120620747	2.70978214520189e-40	0.902035478706162	2.72245505417005e-38	0.902333148336522
cg27078324	chr2	203036837	5.34596323597988e-79	0.79845799132312	3.91845130020327e-36	0.825276724370658	1.32883557697174e-37	0.834922650296538
cg15389995	chr7	24861196	5.34602473779785e-79	-0.848126064624604	9.70980742598493e-40	-0.879752973076771	1.15644686332673e-35	-0.877797229767148
cg23448774	chr20	40627235	5.35194212137403e-79	0.907651699754221	1.43908368983966e-37	0.920036856278081	3.92693160611185e-37	0.920310070028535
cg13383591	chr1	15931055	5.38037133132986e-79	0.875739582452386	8.2735737466002e-42	0.893914632272626	3.00757654593061e-36	0.89379634033161
cg04543516	chr20	21589093	5.42950247591332e-79	0.855576010765299	4.76998197679939e-35	0.844813778985265	3.09388368258885e-36	0.841771550007632
cg17496661	chr5	3326343	5.43021952346118e-79	0.901985721410128	1.23241772245684e-42	0.92645298309372	4.65878055066783e-42	0.927645465556442
cg02776514	chr11	121028926	5.43532112302925e-79	0.845569235897494	5.66395859126224e-40	0.865307074140054	6.48866450452907e-34	0.859558705782258
cg18651224	chr1	220863165	5.4438939547577e-79	0.816473034333862	3.47248251483797e-35	0.846365061643936	4.50396841676113e-38	0.850436917802479
cg18328794	chr18	5540646	5.48524014658594e-79	0.817702827746765	1.78182310846143e-34	0.851365194644421	2.99674129836247e-37	0.849914130144947
cg06638427	chr17	75401153	5.50272515981652e-79	-0.798296740580634	3.10109989857706e-35	-0.815183569014901	4.52869944136198e-34	-0.82191370957764
cg10095801	chr21	33785988	5.50609756579234e-79	0.809800043499664	1.278865374182e-33	0.823654891154979	3.51394775396671e-40	0.829621196201168
cg27131953	chr7	150778881	5.54684510124281e-79	0.912923008281612	2.07338306589192e-42	0.926970132150621	2.68395713181109e-40	0.922551174748099
cg09795422	chrX	44703298	5.58317692802311e-79	0.909995064363013	4.41854139496833e-43	0.928525281843238	4.86042347451403e-44	0.930956553389807
cg10324701	chr12	131977869	5.61259571281877e-79	0.870213382791735	8.04887207510399e-39	0.877415553149706	1.7496099285352e-39	0.890509445999833
cg14168571	chrX	18874432	5.6385004529626e-79	-0.82911079882653	9.90225763640845e-38	-0.851368732134868	5.78276509442528e-36	-0.852443314994601
cg10790181	chr10	2776004	5.65253570767164e-79	0.884781960221034	4.75743431162448e-45	0.907233928746368	2.89645591287245e-38	0.903449878491564
cg02753379	chr15	68156581	5.67509722561429e-79	0.832405106701298	8.92542316713778e-37	0.848221445765204	1.17448347077792e-35	0.853986092752093
cg10414921	chr5	75843463	5.69350516998286e-79	-0.823133015272084	4.40712814103473e-38	-0.846050761986171	5.74373583473112e-36	-0.858281459673181
cg01395301	chr3	153858137	5.7165004142021e-79	0.831148778159892	1.15656191907365e-37	0.847309517670506	2.29180239977214e-36	0.845374283328446
cg03729251	chr4	151501035	5.73265639594958e-79	0.861166198353903	2.42063317521769e-39	0.875509957285269	1.3742874969866e-35	0.865625626521954
cg16135395	chr14	92573832	5.74564796183079e-79	0.812548560942558	2.10780165401558e-36	0.826956338374101	1.74223904306084e-35	0.838722456597947
cg04466840	chr5	176784719	5.79832792440131e-79	-0.836320789076803	2.73590139102375e-38	-0.914453168050398	2.04936716277646e-39	-0.91268864069111
cg17988546	chr11	60282972	5.84094759048388e-79	0.910360216628429	1.30193129603196e-39	0.923152834297336	3.88653362125432e-37	0.9204608280714
cg13508402	chr7	127670570	5.87586039120556e-79	0.827497497702436	5.50618050555913e-33	0.787051385190529	3.65229905660865e-34	0.793212213004679
cg26820811	chr15	69223895	5.98377238542189e-79	0.873736501724361	4.60671698699504e-35	0.912850482461097	4.37506691043139e-38	0.913533171330741
cg22123728	chr22	38081493	5.99018548275696e-79	0.764825227389817	3.26130267186197e-30	0.762926500450388	6.06698029660286e-35	0.777612231180129
cg05872215	chrX	128913854	6.02159115710911e-79	-0.808329505456529	1.32188904768756e-34	-0.780415773597439	6.43639301130944e-34	-0.80033104473732
cg21541421	chr3	63953628	6.05376878463176e-79	-0.756304656154156	1.4453755016648e-36	-0.755088852810548	2.99519987005084e-35	-0.759713054885225
cg15496956	chr1	47701206	6.06766572756936e-79	-0.908677967960292	9.9912499899495e-39	-0.903066779051816	1.91596486387635e-36	-0.905712998102057
cg10531263	chr4	8037325	6.10081028285885e-79	-0.795091285315192	1.87500719268265e-36	-0.815930652274484	2.60130680332711e-38	-0.811542892724733
cg20847827	chr1	43397051	6.12478916682286e-79	-0.807790912414093	1.06635910323456e-35	-0.835354794522445	2.70910588511097e-32	-0.830817230673073
cg21969516	chr4	127877756	6.16484236662398e-79	0.856094351191611	4.59548663255436e-38	0.856206733613273	4.82586371540418e-34	0.850675949882867
cg13102097	chr8	67405820	6.19850895381259e-79	0.813012855235623	5.1618194609694e-36	0.84072565525905	3.41405713809224e-32	0.84455666727188
cg17612071	chr20	16555142	6.2831446023565e-79	0.845859217132188	2.72924498217539e-37	0.881738939573955	9.11242961845382e-36	0.884829391430594
cg20301678	chr6	167313267	6.28667949707488e-79	0.847018181792525	6.34530674520164e-39	0.853967924882269	1.34163411983101e-36	0.858451306932657
cg12116266	chr5	138862469	6.34827550079014e-79	-0.812752396424718	6.15799796714031e-37	-0.817186083021956	7.2363607122524e-37	-0.82667982797781
cg02476339	chr22	50009156	6.47529442935676e-79	0.916979718962564	1.97915891261915e-40	0.92163629338394	1.09887702634588e-36	0.919333496921443
cg15503975	chr15	70550870	6.47636319103256e-79	-0.793435051686605	1.0218201902877e-32	-0.808494395538698	1.61784274793614e-34	-0.817252424602699
cg26885816	chr11	74303012	6.55639128164585e-79	0.845440354383425	3.08225123100049e-38	0.860511753383123	6.05985806065518e-37	0.859992492785029
cg01860297	chr5	17275783	6.63335425099328e-79	0.862888633758404	3.93740318398281e-42	0.899147554154124	1.13496154651395e-41	0.905059514962285
cg03496473	chr6	39271021	6.65540666274303e-79	-0.835911942344601	7.4802627329193e-37	-0.871599651173582	2.24585588685671e-36	-0.867518189519108
cg17732690	chr22	32750734	6.6806116830956e-79	0.866817495545567	6.92864269753341e-31	0.865530592891552	1.05294006048192e-27	0.851511360523353
cg16648952	chr6	106553157	6.75450635056649e-79	0.883013458586512	NA	NA	NA	NA
cg10713134	chr1	16303048	6.84342961548022e-79	0.811374619257627	1.03543904183571e-37	0.822839535160304	6.54670297825508e-36	0.821290067164395
cg24993194	chr6	25963187	6.94964543690788e-79	-0.76600312937266	5.67577805522064e-37	-0.78580025349925	3.42041374404476e-31	-0.784888236672808
cg21801637	chr15	64185283	7.03639579859116e-79	-0.81996582728755	1.3864991255499e-38	-0.846842554424187	1.63780831452852e-33	-0.857747872773321
cg08047123	chr3	154475326	7.05649362497094e-79	0.778928015418781	1.10771162091537e-34	0.767655773583574	1.41079122931088e-34	0.763174379505869
cg19402238	chr2	26407200	7.06053398850794e-79	0.914748208351228	1.92744200637659e-37	0.928792178300919	6.75703025321342e-39	0.923271079148799
cg08236836	chr2	95613608	7.0760121637224e-79	0.924255076753628	4.99486508396221e-42	0.947756743198721	7.65747015128198e-41	0.944465156103992
cg16086202	chr1	229853525	7.11429705071652e-79	0.839722020339674	6.74362097246528e-41	0.86514940268005	7.33477027877953e-37	0.872224228549113
cg09174502	chr11	130079372	7.11523434538012e-79	0.941624828999121	1.56743973732439e-49	0.965719795580862	4.34536358859717e-38	0.962681021717682
cg24933115	chr10	75492863	7.13533352547098e-79	0.928010240811569	NA	NA	NA	NA
cg18849004	chr15	33094797	7.17549534220435e-79	-0.77145469816871	1.6276605517279e-33	-0.754610598165949	1.6277860378379e-33	-0.764179507030095
cg15774864	chr2	63272214	7.18875494969035e-79	0.852762249254259	1.90751924489761e-40	0.849431262704595	1.43953970813597e-38	0.847811773556675
cg14601550	chr17	40346443	7.22101778193208e-79	-0.745697031174864	2.59414500820331e-29	-0.720633396962885	3.56721729626004e-32	-0.731661874181129
cg16459662	chr2	113241202	7.41435277578202e-79	0.810302248784618	1.1003144379422e-32	0.813898992022214	9.4492796652433e-36	0.824267526607922
cg08901295	chr3	149182382	7.42451688474411e-79	0.837102603444485	7.87071473809573e-39	0.844995945338239	1.80119242537628e-34	0.852650242063825
cg09411971	chr16	3354260	7.42591009180069e-79	0.834094395108219	1.37857637100587e-37	0.850615771161958	5.63630552811186e-38	0.85449328821058
cg22796604	chr11	61602232	7.43870310246174e-79	-0.782289233102769	1.08295583356439e-32	-0.789676154784243	3.98277741888061e-34	-0.796280668483731
cg01662158	chr6	156030265	7.45448849554064e-79	0.904900899395369	1.14150822416167e-35	0.906622286714201	1.6174500458868e-35	0.905578350629171
cg16582649	chrX	31090073	7.46145699572402e-79	0.879007037118304	1.1298600901502e-40	0.915163690523677	2.38121763732958e-40	0.920266598712358
cg11972796	chr17	6338566	7.59253879042438e-79	0.912075414098587	9.29349168989246e-45	0.930255796256239	5.04697668593694e-36	0.925559863423222
cg08827579	chr9	117150458	7.59300522581825e-79	-0.82683459259174	5.34356375369195e-37	-0.847581042328333	3.90447642473552e-36	-0.847933946350455
cg15287092	chr3	52479069	7.61463506073139e-79	-0.844479665381283	1.02008016175499e-39	-0.885971407330327	6.87310579422251e-40	-0.878398681864143
cg21331335	chr9	2717325	7.6505307135333e-79	0.844803085421853	2.05821890361165e-39	0.862015604404339	2.49767234802586e-40	0.864776215007924
cg25462303	chr3	111852156	7.68698050584503e-79	-0.813118530283692	1.55129228554863e-34	-0.841422853420061	9.42769787357758e-35	-0.842593149754523
cg10378103	chr21	34313146	7.73397540607848e-79	0.819633929338249	3.187802210348e-36	0.851959267807999	8.17361202898258e-39	0.849781526675747
cg07268831	chr1	203256204	7.77608504757689e-79	-0.786001206941421	2.57023597841023e-33	-0.81702498803212	1.47679149412361e-33	-0.817380887266566
cg21087517	chr12	66242810	7.77768719363559e-79	0.807211041309546	4.4733945096032e-36	0.800101970280906	1.17786368664078e-39	0.798429884026725
cg03680932	chr6	16306683	7.90444744983916e-79	0.895018015192384	1.02696531652589e-40	0.92089556069922	2.96791935439857e-35	0.925239710347915
cg21835021	chr3	148805105	7.95027963264772e-79	0.829235290775014	1.21692956941159e-37	0.838833351056371	5.61156772613071e-35	0.841554334542179
cg18760534	chr2	2964910	7.96359082558192e-79	0.859676411730336	7.03891121444222e-38	0.905635070959947	2.87550547482483e-39	0.906686437073818
cg13821008	chr2	175499113	8.03847759288836e-79	-0.799945441223573	1.04613435474076e-30	-0.848935248103791	1.0893035465297e-33	-0.859301418069704
cg16550477	chrX	8769499	8.12053624710901e-79	0.888278833552102	2.02641788673693e-31	0.898237092929562	2.4009186284944e-42	0.9046142427151
cg21238257	chr13	114138260	8.13340559761036e-79	0.903717166919646	8.11864627345125e-38	0.916963746367715	5.37660604790922e-40	0.917196760703361
cg05540789	chr2	190540650	8.15908362470286e-79	0.805063177753918	1.27116897224592e-35	0.802792104808014	2.70575821630262e-35	0.80558962872215
cg01841762	chr5	156698925	8.21962211907699e-79	-0.796144336996183	2.47900957602222e-37	-0.804952436066597	4.4719617605177e-35	-0.81243288776275
cg17038645	chr1	220526779	8.26285088244761e-79	0.856404952216265	1.39134142671932e-33	0.891592172972215	8.5949095151581e-37	0.895059615599351
cg10397389	chr4	100738011	8.31658676884976e-79	-0.815365104619864	2.49682561451439e-35	-0.839266745413036	6.20320580188974e-34	-0.838765802540028
cg06871698	chr22	44892727	8.32511772656568e-79	0.868617490144902	2.50158838537564e-40	0.892867308646014	8.41295138142748e-37	0.897814129182104
cg10432360	chr21	45579868	8.39407896726306e-79	-0.801408304349373	3.11934042407199e-34	-0.817335786581692	7.28186664420545e-18	-0.78249691553907
cg06325595	chr17	56407267	8.45303543549047e-79	-0.77867078958547	7.9535035625649e-34	-0.795105434402624	1.45476218153941e-36	-0.789812299167263
cg25823893	chr6	169901484	8.49659862821638e-79	0.855415439125289	7.26278169450923e-39	0.878087876069292	4.6590107822495e-40	0.880926571294371
cg19009685	chr8	135708849	8.52707570722631e-79	0.865433214367493	NA	NA	NA	NA
cg26158194	chr11	1874320	8.60514263217044e-79	-0.832083892747028	3.56317890610492e-36	-0.848903136643303	5.07490605499838e-36	-0.844991797611684
cg13854930	chr12	55051924	8.65847001457109e-79	0.757420906596807	3.01716035561811e-34	0.727193768484343	1.53143178365471e-37	0.739140789984591
cg09771226	chr17	45786313	8.8020725625466e-79	0.898938580890572	1.6312213964339e-40	0.899973915917842	6.78443743808944e-42	0.896892178941783
cg22976832	chr10	112295835	8.80500018162343e-79	-0.787330513404358	3.87370754306746e-35	-0.798578187709188	1.41324469293838e-33	-0.802799394574844
cg16331743	chr17	16891556	8.86179235069761e-79	-0.808284859889036	1.1247941855544e-35	-0.841752382927861	1.44827093850015e-34	-0.842718093412441
cg25152411	chr6	166666078	8.90974068463745e-79	0.869570060403826	NA	NA	NA	NA
cg23797100	chr16	28996053	8.95169573658658e-79	-0.751170127162555	1.48849241334748e-31	-0.791891933453894	2.06614917230054e-34	-0.789483846189276
cg10258241	chr2	52856751	9.09394516686502e-79	0.884414059412511	2.19251327841664e-40	0.893445740160058	3.89705164416314e-38	0.889467770068002
cg23800573	chr21	45114399	9.14063914278776e-79	0.890353211164513	1.24411569050352e-42	0.891253773927704	3.08137525119084e-38	0.88969420679504
cg03297901	chr17	76117767	9.2286404050389e-79	-0.857450748059881	7.2649565589709e-39	-0.89529305270478	2.86899967698926e-38	-0.899375246666932
cg07815367	chr19	50154377	9.29724997360084e-79	0.839581290137474	7.77726549006209e-37	0.842599048345662	5.0221789284886e-35	0.839492996670935
cg21544402	chr1	151129160	9.29931369535262e-79	-0.78363821692351	7.60758228913091e-34	-0.796031908511921	2.34207632030353e-33	-0.793469351573726
cg09472004	chr1	87240156	9.36677221326177e-79	-0.82127447653762	3.54119241158997e-36	-0.846230507887498	3.73944750637204e-36	-0.851409329005943
cg13380112	chr8	62823815	9.3719365999387e-79	0.866247259692525	8.99497249584167e-39	0.894827309505205	5.15177175504791e-37	0.896167620386868
cg05934127	chr19	53229096	9.37260465504075e-79	0.853375834528451	1.2501525294952e-29	0.789414828661632	1.1752058048201e-27	0.786039228492638
cg01854211	chr12	19556968	9.38135483291273e-79	0.869358667077232	NA	NA	NA	NA
cg26317376	chr2	73053721	9.38468178626822e-79	0.855732217179432	3.62366023131906e-37	0.866908670274444	3.47653881596877e-35	0.866714753115719
cg06282829	chr3	140401925	9.42596409603964e-79	0.890199144709313	9.53857128040044e-37	0.921435177344382	1.0229023482727e-36	0.923254183319372
cg07057684	chrX	71320744	9.42820629144828e-79	-0.8331436503598	6.16352416235224e-37	-0.854080345825304	1.72630534636233e-35	-0.849226862417106
cg04958191	chr8	62627892	9.47047354192896e-79	0.796661344421496	5.54464246894583e-34	0.812205662584512	4.45420478796468e-36	0.819659243109127
cg22727572	chr2	63272334	9.64851604291549e-79	0.87784672851917	NA	NA	NA	NA
cg05355311	chr22	50629224	9.68477906054722e-79	-0.804478907325062	4.78001209014406e-31	-0.830715435627964	6.66278008533608e-34	-0.834270160327963
cg11288672	chr16	3125043	9.83968017814877e-79	-0.796971817716216	4.34016201952377e-36	-0.823539425075908	1.12674118225275e-33	-0.826673082420457
cg17369206	chr8	1703832	9.9662488332387e-79	-0.815685961585766	4.36406297007512e-37	-0.844554116581634	4.80353774802696e-35	-0.847373770059174
cg13298389	chr7	49710144	9.99100226052093e-79	0.888393257598554	3.96445975155946e-36	0.910453821823663	7.6390243945222e-33	0.904634469131166
cg25001102	chr1	221068935	9.99286441096165e-79	0.903438991910741	2.3099540410717e-37	0.916349861441795	1.27006495333913e-35	0.9123768809503
cg01939675	chr14	81397591	1.00333787564543e-78	-0.80703719191833	2.41648341450448e-38	-0.824534678047372	3.4883982578873e-34	-0.822817432671352
cg20554008	chr17	21191055	1.01317541173202e-78	-0.821301477077388	1.22054095178619e-35	-0.834070603314228	1.08786146297045e-32	-0.834846998131359
cg23058319	chr1	33631017	1.01569249801614e-78	0.846475442451354	1.04811797532402e-28	0.808024501421991	8.80185925831655e-27	0.802170311528165
cg14255471	chr14	106660938	1.04745355102858e-78	0.849629714166428	3.70473999100056e-36	0.870693548750957	1.00488397966451e-29	0.858509687006508
cg15558278	chr6	34498963	1.04966324796881e-78	0.799559134381916	3.45254669421437e-32	0.803453124585289	1.88032954865851e-32	0.820981171636496
cg19265040	chr22	20861470	1.06022554162376e-78	0.843913559828605	3.89633741156996e-37	0.84705308517851	1.80595451300009e-35	0.849919738457417
cg10245330	chr1	243652681	1.06576318325106e-78	0.891430732161009	3.82602718489792e-38	0.908772981207374	8.87675963925331e-37	0.9097977053235
cg10580335	chr3	125803859	1.07770145797717e-78	0.832643040331087	2.02473338355272e-36	0.847918132274296	2.56668260754466e-38	0.856621723484731
cg24980040	chr10	1714535	1.08115568355165e-78	0.898791493168271	NA	NA	NA	NA
cg26522368	chr19	49703932	1.08210285167535e-78	0.847520858587693	6.74365387015233e-41	0.872762355002973	5.78137719656577e-37	0.873330319107315
cg03097582	chr16	28332368	1.11528621371272e-78	0.911345995104849	3.65747409880183e-39	0.919378290540857	7.174322008832e-38	0.923539678753423
cg15140250	chr2	237973058	1.11836102938321e-78	0.865972483944452	1.19285158967045e-41	0.876241213308287	1.39555491173288e-36	0.876579790702053
cg16264330	chr4	123301310	1.126175195816e-78	0.844514643319303	6.67992077888026e-39	0.869153459854423	7.46391733827949e-40	0.869366517069727
cg01798213	chr9	94668578	1.12657223703782e-78	-0.819903364463963	8.42125029848978e-37	-0.846092633154532	5.38165232691262e-34	-0.845767970523679
cg01068601	chr16	67918699	1.13553943199267e-78	0.902155800660582	1.21013727928388e-39	0.906474650393576	1.00656700409669e-34	0.910300025694639
cg26889362	chr1	183773887	1.1546042376962e-78	0.84169474856029	4.45324314775304e-39	0.870577995799397	3.01931904832597e-37	0.871201588609205
cg21958394	chr2	145425418	1.15888996724629e-78	0.810752208613842	9.23642846081113e-35	0.835668902711438	1.93224954776619e-35	0.83479331545039
cg04214573	chr10	114135847	1.17384930179263e-78	-0.807974850940097	9.13069612226665e-37	-0.862650855404314	7.0275098087607e-32	-0.849615691485625
cg16871916	chr6	13573275	1.18020578773058e-78	0.847535592825109	8.55968532181257e-39	0.842024857273812	1.81401174140007e-35	0.8409615411947
cg27032787	chr17	33213986	1.18057783231164e-78	-0.803243561396638	4.36499164275696e-36	-0.843110015338088	1.27967388127848e-36	-0.841792885387202
cg06144762	chr3	4560682	1.18231002938175e-78	-0.804566566706268	4.31685392362609e-34	-0.840828083962221	5.18908637272407e-31	-0.842834265610547
cg26862906	chr8	80730932	1.19977455044394e-78	-0.790535878984828	7.66597854977802e-36	-0.833068217095632	1.80622730375733e-35	-0.828366500199651
cg02745419	chr10	7514090	1.20529828558445e-78	-0.850904750662825	8.69950701899286e-40	-0.89631124708361	7.43111842070908e-38	-0.892694806422342
cg04031279	chr15	86169244	1.21704320268313e-78	-0.827163162943716	1.38663253302491e-36	-0.849785928927485	4.09490029421934e-37	-0.849674474876836
cg13805795	chr1	27004089	1.22687036702383e-78	-0.790807205972023	7.62147079019286e-38	-0.796003713670102	2.65804428412974e-38	-0.799833365777506
cg08055663	chr16	2737356	1.22962787009077e-78	-0.855008854714923	6.26006060233134e-38	-0.906238645826167	1.72791472524195e-36	-0.905365242145704
cg07299772	chr9	94124781	1.26092957132321e-78	0.833790774855471	9.11188480292174e-36	0.844233946737614	1.82828389260344e-38	0.846830921189613
cg22985031	chr8	27198353	1.26181339276305e-78	-0.784667623693932	3.20359949693724e-36	-0.824192771629031	7.51243269606348e-35	-0.822313162857472
cg25299011	chr11	89463537	1.26337759807953e-78	0.903767808937226	6.50202583980777e-41	0.907717361174555	1.27049463172724e-37	0.908873576016483
cg00619041	chr3	42978404	1.27232693272944e-78	0.842915418467302	2.65448550895521e-37	0.870274880921417	1.32180346938022e-35	0.866117306187491
cg18702827	chr8	75227933	1.28796458333507e-78	0.85237690747723	1.36628205679425e-36	0.867805153670651	6.27684210242608e-38	0.864825704593722
cg26042108	chr10	95198804	1.28827530776377e-78	0.780841592788173	8.85693038699598e-34	0.768536338734936	6.24955366257674e-35	0.775103488360595
cg01138020	chr17	4337094	1.29584055038052e-78	-0.808273626886178	1.34850693493916e-31	-0.814755571466707	6.88310971366703e-32	-0.826249711238965
cg07002058	chr17	56407088	1.29627380396732e-78	-0.771824070284627	2.17265425969074e-38	-0.800714542061326	9.2851404588884e-35	-0.792108759293503
cg24166450	chr17	74248466	1.30897662106725e-78	-0.838807755475953	2.03161953381497e-39	-0.9166587035793	7.00180839671888e-38	-0.922235696990592
cg12772613	chr10	2267540	1.3366143876602e-78	0.829272149825266	9.29741356981581e-32	0.837219093384997	2.28041173415189e-33	0.842721732829727
cg21771166	chr8	131291478	1.34001379317863e-78	-0.75856524967421	1.36811536039736e-35	-0.780681508433093	2.10598774784931e-34	-0.773883481828071
cg26044223	chr1	173638470	1.34058303895177e-78	0.820331595870912	1.4242622256474e-35	0.85410031452566	5.59709882043279e-34	0.852990631062983
cg15617336	chr11	67764948	1.34356463442318e-78	0.870217544139187	6.26784316639954e-36	0.889872939496307	3.28672863697986e-36	0.893340866549044
cg18989615	chr17	5487989	1.36117291014988e-78	-0.808325966906977	3.30519613661768e-36	-0.8214621001308	2.744927669759e-33	-0.82663486939093
cg01065180	chr8	25836132	1.36771168114702e-78	0.815375995634332	1.95864165575574e-34	0.835471383059217	3.96749216737781e-34	0.836065489200515
cg22614759	chr12	15113093	1.36929608306489e-78	-0.805982464927883	2.51941474223687e-37	-0.827849117616093	2.95486403561926e-36	-0.821086584914447
cg17067993	chr17	38721675	1.37230449145316e-78	-0.804075508294949	1.0419096555019e-37	-0.82889736767575	1.68276449127342e-34	-0.838705895067075
cg19376375	chr5	74231084	1.3747011264421e-78	-0.791037712685565	2.19099902357428e-35	-0.825203497587741	2.04971511918299e-34	-0.821728788717154
cg09289622	chr15	76041384	1.38682038330408e-78	-0.833150926958781	3.17084901685215e-36	-0.862527463597301	5.63856384878091e-37	-0.863081523248488
cg08556894	chr3	52316234	1.39403816149652e-78	-0.823978925007935	5.25582053456005e-38	-0.848709008148869	7.16259183954068e-36	-0.851743702764482
cg09819081	chrX	135382647	1.39880000288248e-78	0.883022610584825	1.78964236126568e-42	0.926991266107313	2.04742122392757e-40	0.924744535993454
cg02319549	chr19	10463037	1.41097602468243e-78	0.845490240874483	1.61377856679835e-34	0.856055255457002	3.80032359053262e-34	0.854843802152783
cg02167021	chr3	121379791	1.41375022057958e-78	-0.829310428572489	3.01032229471245e-36	-0.852712992055604	7.38665432440125e-36	-0.854312530096532
cg23107618	chr11	65184909	1.41565838581017e-78	-0.787821047344584	5.8239791981445e-30	-0.79631615142083	1.87920117317863e-34	-0.803641265678878
cg06820243	chr6	33861053	1.41788365497347e-78	0.871205969688457	1.00096964202746e-38	0.86230968426654	1.31872697979581e-36	0.86832010164851
cg23899168	chr10	125803837	1.43263810725983e-78	0.847448139082789	5.66423322997925e-30	0.79390003948582	6.05974507033671e-34	0.810104165667143
cg00355275	chr9	34330685	1.43844094614822e-78	0.848606245153149	1.26937532245695e-38	0.877420646475153	3.32699425449002e-35	0.879075912924761
cg10575986	chr7	154003309	1.44298022298344e-78	0.872033839311484	8.50396012413505e-43	0.896435725038473	1.05982399169661e-35	0.897473878162747
cg21414754	chr2	111489704	1.44609136552505e-78	0.822312390203521	4.43971941277739e-37	0.825738296384278	2.29755529226163e-38	0.838525615958684
cg10500173	chr8	38662868	1.45699921787803e-78	-0.81916383635275	2.86525750277869e-35	-0.855967864761895	1.07187339083644e-37	-0.852992895278911
cg01348970	chr17	42581598	1.47662056911278e-78	0.845251001044035	3.0361181872618e-37	0.877826849125739	7.05902040189787e-38	0.884577973117047
cg24084719	chr19	39171905	1.47952750922565e-78	-0.839832153471837	3.25000163756884e-34	-0.85834620259558	1.60835229203071e-34	-0.858822744117979
cg03022434	chr19	47548982	1.51014468856908e-78	0.884471867347021	1.99438857436314e-41	0.897829129100902	1.2982981856129e-33	0.892523618543803
cg06731154	chr16	30594262	1.53757006098207e-78	0.901764499809515	1.30356911847628e-38	0.921105700485183	6.42093135933041e-41	0.928131852444435
cg18753341	chr7	157202405	1.54140315234784e-78	0.921470171768906	NA	NA	NA	NA
cg05581460	chr7	157584183	1.54211340477164e-78	0.860607068633933	1.01641231356533e-39	0.89401744190027	4.36275072756904e-36	0.900442637531387
cg26006084	chr5	171616571	1.56259976770651e-78	0.901203025121835	2.25731579738765e-38	0.909868151363017	2.23020333305621e-36	0.903017213720768
cg26203383	chr22	40297048	1.56423496988707e-78	-0.77451839160062	1.6124505848169e-39	-0.804669175409135	8.04581308900727e-32	-0.799479590348211
cg25773272	chr2	30489169	1.58737982999625e-78	-0.830701692392278	1.56657700973636e-35	-0.849472303796907	8.69363497146141e-35	-0.851625174442896
cg13457360	chr13	112321089	1.59523596564032e-78	0.919579243002643	9.90437333082377e-43	0.923548085969033	1.31162418523847e-38	0.928002756934648
cg09221888	chr1	172715611	1.59925457233164e-78	-0.796662247905888	1.05814756191773e-35	-0.832706014980951	3.47862474461736e-39	-0.83537338335403
cg16262201	chr1	3157480	1.60363253572999e-78	0.873437985490307	1.8471780798411e-39	0.88692719986406	9.11883178952385e-40	0.896645744159897
cg13797031	chr22	29977742	1.61352335380972e-78	0.822949308002854	4.48995471004165e-32	0.820993688640488	1.36769202827919e-32	0.826867719325112
cg02078520	chr1	84944298	1.61730756366768e-78	0.802831033185366	6.97058977350098e-34	0.807944656128468	4.67140231377451e-35	0.809316235747857
cg17172789	chr15	88483516	1.61845328550727e-78	-0.764277495585839	5.27368519906636e-30	-0.773454285995599	3.4213503705135e-34	-0.78941245397883
cg09781932	chr11	117651301	1.61855831173634e-78	0.870431630220237	NA	NA	NA	NA
cg05414516	chr1	42268969	1.62557416408205e-78	-0.8327984372772	5.63525725180951e-39	-0.861822927105238	6.11585042404692e-38	-0.855549198204006
cg03799405	chr4	1595726	1.62656574604172e-78	0.88812797497642	7.67174860296105e-36	0.904282784583048	3.33575665566257e-39	0.905222938198864
cg00655679	chr12	96828199	1.63685714482689e-78	-0.773814603432994	1.5836925675311e-34	-0.805340314000544	1.06670111114124e-33	-0.800034443255636
cg22684969	chr1	183204789	1.63841951483879e-78	0.814390295858269	1.70356601814738e-36	0.83051820557988	2.8267788969659e-36	0.831527826883639
cg02573587	chr19	7504549	1.63996749091438e-78	0.826321745495138	1.61123367844802e-34	0.829352112787155	1.87750248457047e-35	0.835209071687874
cg22035088	chr17	66352599	1.6403180792108e-78	-0.799230665914623	7.84315875839065e-36	-0.839725495078585	8.13328319568149e-34	-0.836033348481084
cg20848979	chr20	42984338	1.64896554164834e-78	0.86526957108319	2.81698365129014e-43	0.885127030468282	3.18031384244829e-38	0.880661139586786
cg09907493	chr1	249141346	1.65103706422915e-78	0.79449248545464	6.0496798446101e-29	0.807965839990242	6.27880462647348e-35	0.818325295490996
cg09081590	chr8	58191952	1.65838579383948e-78	0.87009501064311	1.95006790229544e-41	0.892368636254262	7.06475303276722e-36	0.885754271854399
cg13758347	chr22	18638538	1.66453702297314e-78	0.907375411383792	3.68594801776703e-39	0.904981691913342	7.12946306306573e-36	0.904564715674502
cg27379232	chr7	6694978	1.68384473087876e-78	0.895078426977041	1.38988966490172e-42	0.913243142378988	4.95314584491501e-41	0.90993958942345
cg00383197	chr20	218415	1.68469445172217e-78	-0.779273061137199	1.28554388646102e-38	-0.8032938776733	5.24745246616383e-35	-0.807674869029225
cg22816911	chr22	38903687	1.69211092692456e-78	0.846213790552214	1.97467438619213e-38	0.86657223988232	5.64661113859675e-36	0.868709359555424
cg08177968	chr16	59788728	1.69385241983705e-78	0.772269726262795	4.52450672474858e-40	0.790903858248861	5.97317957370657e-37	0.788710836912109
cg18770076	chr6	166354232	1.70614425700591e-78	0.83073038489011	1.86429404881326e-33	0.85952858629874	9.22092508428587e-34	0.861202609020021
cg15558061	chr6	58399793	1.71708575513798e-78	0.912613959015481	5.18138592348184e-44	0.928117506466706	2.86833576109136e-37	0.921809525102394
cg04167867	chr3	108837130	1.72286190148398e-78	0.810655253275832	3.71064090911185e-38	0.799208869863016	6.37044501210539e-35	0.809119322887619
cg06036239	chr1	59234929	1.72828293794085e-78	0.818513753391095	5.13353554764542e-38	0.827089653216637	2.22489874796858e-37	0.831858002016237
cg27438767	chr15	81589187	1.73333303251684e-78	-0.782641112644669	2.35107763523168e-38	-0.805348443781118	8.3091941154082e-35	-0.80355789016882
cg25157817	chr22	36012221	1.73436649394121e-78	-0.818183797379336	2.47013445676802e-35	-0.86065877798885	9.35667611256243e-34	-0.856386132573066
cg00572212	chr3	194303263	1.74439226441344e-78	0.835086432645123	2.43330199387681e-35	0.86504262806415	5.37377187263567e-36	0.85957352485615
cg09266979	chr1	22777744	1.74593715245803e-78	0.782357686046508	1.55766974649897e-32	0.777091581268056	5.13380428889381e-35	0.777367194567968
cg04608651	chr17	40557508	1.75126856838269e-78	0.879569768220971	1.28135146421784e-42	0.923238281339255	3.06492084092646e-42	0.921562632215521
cg09892307	chr6	36660149	1.76145666780266e-78	-0.78384891525959	1.14412213420273e-37	-0.803502145832706	1.3217502806964e-37	-0.802259044925461
cg15479073	chr15	59499039	1.76288134414736e-78	0.889577748282674	1.42525594488621e-43	0.89983604123103	3.65186406190251e-37	0.894939950135317
cg21931938	chr15	40600493	1.77246679819769e-78	-0.817073797276978	2.24650513817317e-35	-0.822906583427417	2.31413504430636e-34	-0.826749615043953
cg02544213	chr12	77378589	1.77845905597699e-78	0.834941210809522	2.70548207332148e-35	0.814563293972119	7.12325178703896e-37	0.81616780101512
cg02305586	chr13	113121219	1.78361443493732e-78	0.899256519649413	1.03038834419973e-36	0.923897645691814	3.07856598316025e-37	0.920076852106063
cg24067194	chr7	98271469	1.82399467801723e-78	-0.797449100241521	2.04482157214484e-37	-0.815343032864768	4.3345701741337e-36	-0.822010587546084
cg17148532	chr18	10483580	1.84782369619766e-78	-0.846924179355454	1.2526539246727e-35	-0.863284186629672	8.11022829710354e-35	-0.8672385893268
cg13033070	chr5	3188312	1.88937061129344e-78	0.852221121248508	4.53012549345809e-42	0.871619131383521	6.07166382209951e-38	0.86050656881951
cg12306853	chr6	143833173	1.89805125717459e-78	0.901032391862889	2.91113893946776e-44	0.914086627493485	3.54819520957052e-39	0.911130226828261
cg11062778	chr11	358438	1.91406722513635e-78	0.906625182076395	3.58066797647479e-32	0.911578430287248	4.66382830583715e-35	0.918030251193826
cg27462398	chr1	86174642	1.92893921353073e-78	0.811685453133035	6.5821215123429e-35	0.829568533715611	2.24673776642188e-36	0.827830384576725
cg15190747	chr15	52405133	1.95899514183228e-78	0.8570818091135	3.23845556345026e-34	0.883035414708895	8.52758464115344e-35	0.888211022516128
cg09305438	chr15	92613039	1.99687050628408e-78	-0.813486052842531	8.62791728018744e-35	-0.83388138953332	1.80382097839855e-33	-0.835300256986642
cg22697380	chr2	210866788	2.0035011066406e-78	0.80536621510678	1.09049270792007e-34	0.830129133949714	3.76395203654243e-35	0.835289066388425
cg26504422	chr19	44277951	2.00953722734031e-78	0.808253630800858	3.40527330560582e-35	0.812192234115144	9.18683190583098e-36	0.816017548755461
cg08048794	chr14	62298743	2.01905146595918e-78	0.81419326123156	1.64727553621873e-36	0.809471417847152	3.50533327588179e-37	0.811487402215559
cg12237227	chr7	134330438	2.05906759229078e-78	0.811162020070471	6.44764828626362e-36	0.820939861522506	7.11884630624759e-33	0.831795100028527
cg00011762	chr11	56411397	2.05909459665868e-78	0.807523991618655	1.45400391071748e-38	0.810570870039461	1.59982864373613e-37	0.818354979431801
cg07514040	chr18	2972319	2.08232126282312e-78	-0.815868755533071	1.60904118077926e-35	-0.837945355617207	1.48472521042901e-34	-0.840645551926306
cg24021649	chr19	46102063	2.08678394030071e-78	-0.7914597852723	9.02976416922222e-35	-0.810332975441446	1.47077805737207e-36	-0.814632343835826
cg16125397	chr14	35021983	2.08885044666385e-78	0.871857721797229	1.07567084293503e-37	0.870575708633182	4.70701037750004e-38	0.876934876165845
cg17182817	chr10	112624555	2.09211161575424e-78	-0.821736749426745	8.21486198063049e-37	-0.843858725219021	1.41084428989234e-35	-0.846771256525675
cg08477641	chr3	48507508	2.09421526581229e-78	-0.803621729828535	3.98610987691009e-34	-0.822014205036188	1.0315216734375e-33	-0.811992910939951
cg04093349	chr15	66998947	2.10099583926056e-78	0.934880525406816	9.61081330804072e-49	0.961085251890196	1.11188825438798e-36	0.952429157844507
cg09717809	chr2	74375930	2.10211301155079e-78	0.88453773436193	6.24670411466296e-38	0.915512611471821	1.96063793623026e-40	0.9110974032214
cg01002949	chr11	57337121	2.11090367054265e-78	0.842867049969793	4.53449051025882e-36	0.856982671742728	1.53823245108669e-35	0.859257683171935
cg10510478	chr3	137728810	2.11751508202815e-78	0.867050927168906	1.52038468530499e-36	0.867612815200572	6.95718569799291e-35	0.871324212133256
cg16970828	chr3	49851353	2.13396924587152e-78	-0.709757060827201	4.5547290376162e-32	-0.668950714011863	3.28594010471683e-33	-0.686137177006298
cg15594977	chr2	109830595	2.15989276398012e-78	-0.801452250961148	6.8568435331534e-33	-0.818146668072625	4.12209527670471e-36	-0.815581407119943
cg15128510	chr19	57741988	2.16338947061907e-78	0.897036990327161	1.90867769366928e-33	0.90400601864985	6.98149520609736e-32	0.913094303678078
cg08311378	chr6	166849313	2.17870753645669e-78	-0.796333652493603	1.11083736115804e-35	-0.794833473947711	2.59726432707471e-33	-0.798786503815067
cg00491255	chr16	58019984	2.22813573493168e-78	0.884413573410822	3.41678669122304e-46	0.923983137238744	1.67139967544085e-39	0.918384242706592
cg13834077	chr7	85911766	2.26144839464126e-78	0.908381749575351	3.01379624185814e-41	0.919009943397236	5.83096967518172e-37	0.906600296334864
cg02534418	chr1	33383395	2.28406969826351e-78	-0.80346411848602	9.36070547062537e-36	-0.821118930163323	2.00436610908631e-35	-0.828127640331027
cg05924893	chr12	50064984	2.29118091033804e-78	-0.78252716000409	7.22812841266786e-33	-0.789874862820587	5.39453523448828e-35	-0.797852331552464
cg04796378	chr13	111228197	2.33952835124475e-78	-0.828988955783579	8.31522110468206e-37	-0.85499105353094	5.39010839962614e-38	-0.856756089533674
cg00922378	chr14	105527251	2.36035050771528e-78	-0.760880209994092	1.23488676073899e-28	-0.725707659534661	2.32802244263933e-31	-0.74765915531122
cg26428825	chr9	2717531	2.36072846200683e-78	0.821934778336072	4.25164055059722e-37	0.837257633858669	1.24214304673175e-35	0.829904020474415
cg26680097	chr3	70048832	2.3673159034509e-78	0.8876688018878	3.04692580999267e-38	0.915107133754689	4.40765987771326e-36	0.919578652609363
cg04607951	chr17	39682769	2.38039276352462e-78	0.856253356401863	2.02688047299464e-40	0.905881530618659	2.62053786515943e-35	0.904493080867782
cg04447741	chr2	95613630	2.38088065040363e-78	0.872938410345614	NA	NA	NA	NA
cg26758524	chr18	45902012	2.39164235534935e-78	-0.805651877184445	7.981288455914e-38	-0.840456898992297	1.11742845855925e-36	-0.837926641597925
cg09426628	chr14	103799084	2.41936178506682e-78	0.801342481209915	5.98181185756668e-36	0.829831367450514	4.04020774171257e-37	0.840992761365682
cg09192801	chr12	77156412	2.44716199238627e-78	0.843096884575835	2.2614995018542e-23	0.830611356112152	3.44401243467543e-37	0.850578408874718
cg14253461	chr2	105363367	2.48563738815169e-78	0.868289781438514	1.0872036484474e-40	0.873941404946128	6.17982314786504e-41	0.874111402823906
cg03482411	chr20	62572509	2.49560815040693e-78	0.926414106588694	NA	NA	NA	NA
cg19984170	chr5	167532460	2.49728386805009e-78	-0.799748152238948	4.27239649336698e-36	-0.846304829609544	7.78436152943573e-36	-0.849763942960797
cg12298429	chr1	239883464	2.51077703596754e-78	-0.807920547437038	7.83332658087488e-35	-0.840792527426728	4.6039639553784e-36	-0.847934708994867
cg20191066	chr17	56413977	2.51699328159129e-78	-0.772309168400944	1.4533811867205e-30	-0.787659257556194	7.178338999827e-33	-0.798733557825961
cg00344527	chr5	132201370	2.54203281234566e-78	0.796287498255803	1.92947854076436e-36	0.787351838192565	8.95234904730948e-35	0.788071863555737
cg06019647	chr19	54327697	2.54443735298532e-78	-0.80117872938122	6.10146279703317e-34	-0.823763701556331	7.59139976068132e-37	-0.819045925450664
cg09798781	chr18	53257601	2.55124505830545e-78	0.823794001621344	8.39974410844623e-38	0.842278426878539	1.70667505535492e-34	0.848425387988258
cg01050214	chr1	6615092	2.55275656841561e-78	0.788780103700937	2.48232779990998e-31	0.75831971296069	1.47580066952598e-34	0.774379844733176
cg23571496	chr13	45886303	2.55555614242736e-78	0.814451308581346	1.19755527298269e-35	0.837439260357167	1.05335368034353e-35	0.835490698629114
cg08800893	chr22	36727569	2.55704246545805e-78	-0.779841959196701	3.13080671114245e-39	-0.801169384461807	1.65669712425313e-34	-0.799604558628654
cg10862988	chr14	97674219	2.56733914231296e-78	0.891168999244995	8.41134280062493e-33	0.916934712514561	2.36763476667784e-35	0.923663411319645
cg14211097	chr14	59930456	2.56849218412193e-78	0.849017296766461	2.07948998730906e-40	0.86368789488107	4.19773051925679e-36	0.865895873694076
cg10065115	chr8	19554113	2.58602866125551e-78	-0.835434047009882	8.16750202744083e-35	-0.851450545113365	1.31431887484611e-36	-0.856830843533146
cg24049075	chrX	49160055	2.59554622995393e-78	0.885553413981448	3.52145054234447e-39	0.894022694772765	3.29623321150864e-39	0.897892208501933
cg01336231	chr3	16523047	2.61915426637197e-78	-0.79898780665703	1.58924981783655e-36	-0.820130241374837	4.61980260141724e-39	-0.823949839993909
cg01135464	chr17	48971001	2.621203632911e-78	0.851790090190704	2.2730177579525e-38	0.880918368165989	1.92868313489849e-34	0.883648102675185
cg24435704	chr7	139763773	2.65978817308038e-78	0.816049405489056	6.02854480105356e-37	0.850222502899784	3.17511700056806e-39	0.851566398938041
cg14991821	chr10	114135259	2.68065894301104e-78	-0.813329356048183	8.92570941612328e-36	-0.822892885512854	3.44061674560674e-35	-0.825522404632328
cg14135852	chrX	118357181	2.69362811548022e-78	0.896055342988118	3.31163848367655e-41	0.905308070094535	5.41067948106594e-45	0.903805496091595
cg09640202	chr2	131101440	2.69599958888562e-78	0.76800233233288	8.8344441727599e-36	0.758955525769819	1.06765543815445e-33	0.762214835730915
cg23509272	chr17	40346296	2.69611731780394e-78	-0.79588621075594	2.50296361563089e-32	-0.816851440909281	1.21481630482364e-34	-0.821190007220892
cg21115691	chr1	207140927	2.70536792139674e-78	-0.781938417694243	3.74873973864248e-39	-0.795904661136181	3.10278659946203e-34	-0.811495356107034
cg16639311	chr10	131005778	2.71783417596351e-78	0.917813360545964	8.22695306557534e-40	0.93269012395146	7.17532674780786e-40	0.929505160110902
cg10378989	chr6	26246789	2.73121081262035e-78	0.858785150047695	4.24297990088028e-35	0.873984985975753	8.6175509430668e-40	0.876707848238326
cg12651540	chr15	90191926	2.73307893164813e-78	0.891362266009464	1.87372656289109e-42	0.947013375228756	2.45515173578135e-40	0.948591274740859
cg03644984	chr7	82286378	2.74160820668979e-78	0.884164619387052	1.66024052643469e-43	0.924975609378011	3.64250528763927e-38	0.922206585703219
cg17588416	chr19	7011327	2.75524828054658e-78	0.810513480991153	1.91407106024083e-37	0.805999598957707	2.45105731201868e-34	0.813782510718319
cg04558907	chr3	143316736	2.7583927330439e-78	0.821162279974274	1.14375880218843e-37	0.822447448695782	2.68017401716207e-36	0.823477630892922
cg11808677	chr12	6960079	2.77817605898215e-78	0.894374711144922	1.34796483090252e-43	0.916015458022862	1.04985479589591e-40	0.916346701885641
cg09190824	chr4	77662419	2.79675157896589e-78	0.919884277907442	3.98854301496895e-43	0.939209797310636	5.10166470951452e-38	0.936377483489787
cg16445190	chr13	110174307	2.82451815095469e-78	0.842072913081283	5.35160052859516e-35	0.851485297055856	1.02562580613855e-32	0.853709445814792
cg08040429	chr22	48027764	2.84006105358032e-78	0.88639749490498	1.545224663976e-41	0.902944601464494	1.31160605039769e-39	0.902643419403108
cg10124812	chr2	54087517	2.84939692337571e-78	0.857431445193713	5.94780527283443e-40	0.892686214705955	2.21350676796872e-36	0.896124226207491
cg03968861	chr15	55689556	2.86661234536503e-78	0.842062542876786	2.30578255050938e-28	0.845683225515051	2.35406910338981e-35	0.857638818754404
cg04145553	chr19	52838739	2.893655842412e-78	0.858393840950339	2.331785547188e-38	0.88894414896486	1.13206984895961e-36	0.889070534709407
cg03002835	chr6	168476648	2.89549721050178e-78	0.930549339181396	NA	NA	NA	NA
cg14342528	chr14	78447983	2.90262826133978e-78	0.801820477553086	5.08305588834745e-35	0.824349652938952	3.41202637716947e-39	0.825928758238843
cg19160878	chr2	197665024	2.91832234600079e-78	0.853940858955029	4.71754747140776e-35	0.861440256941616	3.5616197519826e-35	0.860321260714431
cg27191554	chr19	15284970	2.94656499304782e-78	0.915276881420268	1.40374488865433e-45	0.954388279888984	1.81909981272188e-44	0.955153466101376
cg16478154	chr4	188534873	2.96146265212192e-78	0.857504324671739	8.27508612499742e-40	0.909557059699097	6.57277809698647e-42	0.915232845679799
cg00808305	chr1	7434171	2.97128540233284e-78	-0.796064619701527	2.56031374756438e-35	-0.819732672248905	1.77605110105324e-34	-0.82040755826279
cg24214379	chr6	130342630	2.9810900913373e-78	0.831279772466169	3.56919688039493e-32	0.857821833380243	5.62848911788183e-36	0.859881378039654
cg24152857	chrX	48326650	3.01630523979475e-78	-0.832068119903565	2.28170846526726e-28	-0.757173363511905	7.17689667948712e-34	-0.777008767903923
cg17887588	chr10	50396478	3.0333733389571e-78	-0.751622801610541	1.64853278161197e-33	-0.763461144995501	2.56803333009055e-32	-0.755717242999574
cg05232865	chr4	80885602	3.05018475253661e-78	0.819504350328976	5.37841583966745e-24	0.814282841849504	4.77423128864456e-34	0.829755317483292
cg03712965	chr6	153280770	3.05244769292629e-78	0.916124808769925	1.63422807249866e-42	0.940105242881397	2.39124261209675e-40	0.942301715035882
cg21409550	chr20	18811494	3.06079765252474e-78	0.820038440057217	1.7555182847881e-39	0.837372535678231	3.18163217228621e-37	0.836294186154318
cg07071491	chr14	104338182	3.07683963644829e-78	0.830092649097677	6.85040330566018e-38	0.869410568739957	8.48506561119762e-38	0.863502584569228
cg19968619	chr21	42676391	3.08715424331719e-78	0.928989214853412	4.35722846727254e-41	0.935289235114769	6.97403414696448e-43	0.936825196286279
cg11674346	chr6	161347348	3.09455112522644e-78	0.848560443795808	8.25978042142434e-38	0.866128295804201	5.42689676122834e-39	0.867075955836529
cg15997497	chr11	95948847	3.10134990034348e-78	-0.75566285885886	1.72256615308851e-34	-0.770598042100249	5.19885908580811e-32	-0.771525824118053
cg07328065	chr3	127770323	3.11478908536023e-78	0.794788779028916	6.9150768750252e-37	0.816601195595665	2.32474845644645e-36	0.82614556011905
cg26540808	chr3	108837066	3.12742870174161e-78	0.927247080145983	9.02445212052311e-47	0.947744456228597	1.82358930419411e-38	0.945079504268993
cg13537578	chr15	45543696	3.13250698209767e-78	0.778374791159921	1.24712339938553e-35	0.758605993621723	2.21859354499513e-34	0.762558083124542
cg14804362	chr12	122075535	3.14684056610736e-78	-0.785651701213451	9.69446614394909e-34	-0.788285059350758	4.04848929727438e-36	-0.788539132377432
cg12547279	chr10	36084394	3.15556537426969e-78	-0.777006784420486	3.61483912804481e-35	-0.802115913889694	1.36178704185937e-34	-0.808061065642312
cg23037321	chr1	181003203	3.17157592225829e-78	-0.842124549891503	1.37368117677306e-34	-0.864663038614784	1.06721350606457e-37	-0.877417185316433
cg09074856	chr1	2979817	3.17402084352697e-78	0.902273542717087	1.11450984903918e-42	0.938289806183691	2.32130804800974e-40	0.931931086655594
cg11842501	chr18	46455341	3.18521373348926e-78	-0.813091470080617	2.29238357542036e-35	-0.836180783397447	9.80631726747212e-36	-0.84162751877845
cg04437360	chr11	22213698	3.19324135390815e-78	0.810379453685611	1.7903056096741e-36	0.819956853828883	9.42625907195646e-37	0.825709929680239
cg14424625	chr17	45898841	3.23920753209452e-78	-0.776540837641378	9.29785056746123e-33	-0.797653193293111	2.25415370547829e-34	-0.801160427817076
cg18273417	chr1	153518418	3.24405257957441e-78	-0.777973550233119	1.1388595888227e-33	-0.801020101253151	1.12106713758835e-35	-0.809077213938946
cg10268345	chr16	2140404	3.25144983165105e-78	0.929706193856975	9.43005210179541e-36	0.937395587468361	2.43303076083919e-37	0.939772305935301
cg07128900	chr16	70714357	3.25698979577171e-78	0.906475773255527	1.44209175269167e-42	0.936601331225084	5.64632394351423e-43	0.93704512978329
cg10484215	chr12	109865999	3.25738954396111e-78	-0.810375471449075	1.58581284366794e-36	-0.828262738303089	3.76174302919547e-35	-0.828307250360361
cg19861147	chr1	13881542	3.2791507845028e-78	0.938770556875861	NA	NA	NA	NA
cg12083012	chr22	37703131	3.32018176134806e-78	-0.803089383822516	1.1294268475364e-31	-0.800435668288673	3.23096931719875e-32	-0.812130683683706
cg15760556	chr13	110533327	3.32619874666922e-78	0.852557844712072	4.05875250320647e-34	0.840563622587209	4.10448891142231e-34	0.843686609869872
cg11003404	chr11	65149587	3.34533777470567e-78	-0.817406673192051	4.48971981133547e-37	-0.875524700196669	4.32903649343538e-35	-0.867256099932978
cg21519371	chr7	23750085	3.35549084547799e-78	0.833668033453814	1.44818532831385e-35	0.845265740619185	8.22706758795513e-37	0.842145388180419
cg12691994	chr1	206748850	3.35942559454057e-78	-0.764900381866026	5.19850419232103e-34	-0.770264852747915	4.54284136362341e-29	-0.767935534038694
cg03333797	chr6	34432678	3.39245897325158e-78	0.786686609625377	1.70221433890456e-32	0.797508118443512	4.92583625863896e-34	0.80590496850869
cg25661275	chr10	6515507	3.39669175973184e-78	-0.790085462341552	1.11994162086744e-39	-0.833228086997507	7.26859207100607e-35	-0.819854812927948
cg05596756	chr12	47610220	3.42212964247336e-78	-0.827426228173839	1.08869931653928e-39	-0.857172204396027	2.58505415650516e-35	-0.855040988509883
cg16807961	chr17	2699860	3.47018804328483e-78	-0.822629746564478	2.48805671206586e-35	-0.847303669050768	2.53794686404757e-35	-0.84838610663227
cg07115537	chrX	37404647	3.48251563125224e-78	0.814128096858749	5.34455467092315e-35	0.846942011522017	2.16039594909327e-34	0.846861903888162
cg19002907	chr10	115939579	3.48568651990039e-78	0.785861634255069	1.40828421872205e-29	0.793838701103507	6.67148099376327e-31	0.803756774988956
cg01129641	chr2	241561237	3.49061461677252e-78	-0.790496138735029	2.51812207018765e-36	-0.823420691413231	2.61946506188465e-32	-0.822808486635052
cg07682037	chr11	63974153	3.52868545532874e-78	-0.784612395430666	2.76294208052448e-27	-0.779945186065544	5.55278834749482e-33	-0.789398783377021
cg25645188	chr2	197665151	3.55382226326567e-78	0.75527722508423	4.82196296496326e-33	0.806915890047426	2.36905767341893e-31	0.809195629731425
cg13434023	chr16	68113598	3.5628356024487e-78	-0.78273860843439	5.6454408069043e-36	-0.800175864121603	4.47004139863125e-35	-0.795392205086592
cg22811384	chr13	33528605	3.56358874034601e-78	0.784159438643739	1.66471816879579e-34	0.833952207049293	1.26006020078829e-33	0.835923674700203
cg06345952	chr16	30042541	3.57223624915041e-78	-0.932091977171207	1.74750539699102e-44	-0.955605987272548	2.03571903025304e-33	-0.952175864869662
cg01283300	chr22	31644282	3.61473142316331e-78	-0.802406105372695	6.13875698777186e-35	-0.83230020741707	6.06655985476971e-36	-0.836143384412552
cg21275758	chr7	105712115	3.6167086758882e-78	-0.810626788460668	1.03377128851365e-37	-0.838834577650163	7.97022606948917e-37	-0.840419119119398
cg19376973	chr2	42229025	3.62980887472767e-78	0.810163715693598	1.12066191777445e-37	0.845032325009093	2.44902544207485e-37	0.849410260895248
cg14424070	chr14	75988820	3.62986585992565e-78	-0.867371607494213	1.39995776201708e-37	-0.894816448303749	5.76392503412255e-38	-0.901132023582428
cg01568777	chr19	49989931	3.63284265003664e-78	0.847379188128897	8.68220156792077e-35	0.85379370734867	1.43253201458228e-38	0.85900611983326
cg23825570	chr12	42633508	3.67286088377568e-78	0.87250355508977	NA	NA	NA	NA
cg07602008	chr1	86048479	3.68572458275283e-78	0.851659567405738	1.51383380966007e-38	0.857199879865933	2.53514591550321e-39	0.862492550104541
cg15393025	chr1	244318867	3.73273333870187e-78	0.905698949670823	3.26753615708849e-37	0.919268974575562	3.7372397449391e-38	0.922382776202494
cg23630110	chr5	158839398	3.77194122913269e-78	-0.775565956262146	5.13263953695009e-35	-0.80423955964194	8.09938553796752e-34	-0.795572676774612
cg26272616	chr13	53400473	3.79086831053368e-78	0.893325458397581	NA	NA	NA	NA
cg00459440	chr6	66496955	3.79320874151275e-78	0.769795144506694	2.52700590671563e-37	0.789964303627858	1.23872734356731e-33	0.785694064671288
cg12267786	chr4	164395093	3.80265083119467e-78	0.878732549630334	1.14606980071461e-38	0.903662410825683	1.43100591435472e-36	0.903463764878596
cg14415857	chr12	112622311	3.81106773520115e-78	0.85030701489239	7.42509613488507e-33	0.853934954542584	7.95605122268212e-34	0.864221690358268
cg05782734	chr1	150693385	3.81238949084093e-78	0.865072329447488	7.02987106471409e-42	0.888631628039487	1.15607982401992e-37	0.883322116917461
cg14718363	chr2	43358521	3.8250877802926e-78	-0.801879813908787	9.15136722660088e-34	-0.823159310209325	1.39910106940792e-33	-0.831654622493195
cg10277523	chr14	97684259	3.82528514121834e-78	0.792514650626514	2.31290375276076e-30	0.747897542603022	5.2279856644708e-35	0.766950326856805
cg19811337	chr11	65374663	3.83627613235487e-78	0.890445318716247	4.48621328101245e-40	0.922094973101819	5.69281274771893e-37	0.924081801248492
cg07723365	chr19	7741732	3.9075938766029e-78	-0.756353948589924	2.56197828159046e-34	-0.777992552612427	9.11450731011553e-30	-0.765499102701592
cg24891414	chr2	175436409	3.932813612806e-78	0.826404840541392	1.68649735375493e-37	0.857001842205012	8.11723295068704e-39	0.853816498185147
cg21292033	chr17	75462189	3.93651437740188e-78	-0.827358070064794	3.26592353263912e-34	-0.845798668675294	1.26593622153329e-32	-0.849498198702474
cg03390636	chr15	80843452	3.94531321726174e-78	-0.800672019083523	1.2591671899263e-38	-0.836308614443763	1.32173068715582e-36	-0.836254231363119
cg14555045	chr12	128318117	3.9578370591663e-78	0.861581037494654	3.46489052000173e-39	0.856789553655586	4.05199190325509e-39	0.872426814428814
cg25761771	chr4	108853952	3.98538872809268e-78	0.804193844154445	1.29085657844039e-40	0.838221606553093	1.33688648542941e-34	0.839980413688282
cg03726628	chr1	6088407	3.99828322361304e-78	-0.81424770361129	2.51607469866347e-34	-0.837219447110993	5.35384724611473e-37	-0.844715957336522
cg06517965	chr16	30845736	4.00157181501376e-78	0.941023115438708	4.16493040920928e-48	0.960700774650248	2.47253465909498e-37	0.957593739126952
cg21311644	chr2	106812051	4.02851564998801e-78	0.791844078474098	1.81107381224686e-35	0.803509503213238	3.8918133181157e-36	0.806665680675218
cg00355678	chr19	1483413	4.05035707391246e-78	0.923570936442174	4.74262749092677e-40	0.941687557775015	5.5671902893198e-41	0.939983169232852
cg10327754	chr1	161111186	4.05946180159912e-78	0.782539251779557	7.60353628166169e-35	0.790010817342512	8.32294787431945e-34	0.801857837306788
cg09975110	chr15	81588897	4.07971198593568e-78	-0.800437697916509	9.86269968171237e-37	-0.830613375350208	1.19478532595075e-37	-0.838009286104274
cg23603027	chr2	466712	4.0801491539134e-78	0.87504405197407	9.90329059445342e-42	0.899156692290426	3.1910725695607e-40	0.898529706182777
cg26401732	chr11	120998732	4.08138298167512e-78	0.866917963353734	2.67860178249738e-38	0.894367448398788	1.85368862407733e-34	0.891170629791727
cg03194064	chr16	57509786	4.08654412024457e-78	-0.763222841362937	7.30063214035927e-36	-0.785563739631807	4.0452971941082e-34	-0.780910676740139
cg04986815	chr3	32545473	4.09550425499649e-78	0.81664339219218	4.79521559076617e-33	0.824173192584579	1.8648907417911e-35	0.836272886240107
cg22820639	chr21	37668062	4.11342629370505e-78	0.904836166478228	8.94037120710779e-43	0.932974964279602	4.73523104751611e-37	0.935244582290115
cg12527995	chr1	53103294	4.1315074938583e-78	-0.821419370793149	2.95230062929538e-35	-0.846459403607882	2.96748251458367e-37	-0.847063838476236
cg25998813	chr8	50494670	4.16151165512165e-78	0.911004697493913	3.53631578475814e-38	0.927673492809505	4.40263739528965e-33	0.927865304390793
cg16775824	chr3	133225380	4.16293205873386e-78	-0.790550794054603	7.49201676338436e-37	-0.812945328497188	5.36539692117924e-37	-0.808116628323664
cg24489344	chr22	46457998	4.16391836051453e-78	0.914148797472313	4.92388086491131e-42	0.938116838955318	1.26506551826781e-37	0.93644756538161
cg08436798	chr11	49124090	4.18327875283764e-78	0.842263941989116	1.09638147797408e-33	0.811972936132389	1.96469884407074e-34	0.805187889313397
cg18715236	chr12	19557038	4.21091720037075e-78	0.822860891791611	2.53827699726138e-37	0.836093640790368	3.83294828182854e-37	0.838731610137597
cg04288049	chr20	50140422	4.26052286808595e-78	0.884814975566276	7.59907687667383e-40	0.905906803122706	8.07395043069057e-38	0.896541362819315
cg19567168	chr12	6438502	4.29201733946123e-78	0.925448878658853	1.2765875272504e-46	0.940104942183513	7.05639570108884e-38	0.936139723671004
cg18055075	chr5	114849140	4.29584743770119e-78	0.85301138822152	3.72480459621644e-39	0.895846522456662	2.2976488316656e-35	0.895870459669386
cg11497131	chr8	35979108	4.31508293024872e-78	0.843366762662994	9.23316711837538e-38	0.837642147320001	1.1936116017959e-36	0.835483840906615
cg19846529	chr3	42906014	4.31667413615475e-78	0.804555897867139	1.84990697342099e-35	0.819829055909886	1.47830113231606e-36	0.82113466022604
cg05261471	chr11	85566741	4.33512330121448e-78	0.823876755702529	5.24053490332674e-37	0.830740371122541	2.48384151630523e-38	0.834849251132636
cg04717485	chr1	9486780	4.36084900230246e-78	-0.801494173709272	3.5469858418172e-35	-0.824485395460935	1.18645809131624e-36	-0.82326098234235
cg00433990	chr5	176079339	4.39397663345265e-78	0.834540982439458	1.082228529568e-37	0.830998200985767	1.54830740227393e-34	0.832838481939031
cg05193179	chr22	17679799	4.43899453298862e-78	0.811513768661172	8.54516048093276e-36	0.826799759113549	1.843784901622e-37	0.830645563090586
cg27028202	chr6	166100316	4.44157968479493e-78	0.821244832466324	8.99971660865587e-37	0.845599216550293	3.50986339901104e-36	0.846966352299236
cg18175898	chr15	28050536	4.46126473893038e-78	0.855984465060734	1.14873069988735e-35	0.826882746964304	1.3976825257066e-34	0.825853950979057
cg19200515	chr6	45609499	4.47767886391695e-78	0.825102469875798	4.10646335791923e-37	0.845512822569232	5.45894762652731e-36	0.848214171182078
cg04247814	chr14	97090212	4.49180894968198e-78	0.868877784295049	1.7375312599999e-41	0.875900275964007	5.12468240222584e-36	0.872205324315513
cg00706584	chr5	126200072	4.5010552699516e-78	0.847926804563391	3.45262057360465e-29	0.850868418025505	2.04853831280453e-32	0.859290758867496
cg09315702	chr10	134836300	4.51822051512775e-78	-0.782420142144825	4.15929987974808e-35	-0.800238168545467	3.40533032718248e-34	-0.8052031335864
cg19281603	chr19	49611733	4.53732817036618e-78	0.879667200587841	5.55089623364761e-45	0.917388606086384	1.62421187381697e-38	0.919823440317183
cg19576241	chr12	116756805	4.56478551543855e-78	0.780627496020267	1.16990984491945e-35	0.831377577818444	1.41036831656852e-34	0.834386209332425
cg23996000	chr6	157721067	4.5651052669668e-78	0.914480176837822	1.80367903863763e-21	0.907059387098321	7.79262791066567e-39	0.927310715588515
cg15218743	chr1	78244650	4.56923002395049e-78	0.797674685498242	6.48578488952276e-36	0.8062843747226	1.28695773683703e-35	0.807833249673786
cg01387797	chr10	5406543	4.57889714213507e-78	0.829906787425864	3.60467077892746e-38	0.837406730783911	4.06751611869526e-38	0.847679358607208
cg16361995	chr12	109797398	4.58007660204515e-78	0.823230112834089	2.8107213925288e-36	0.841237073759729	4.55602412238881e-37	0.840475831116545
cg14311134	chr19	7414062	4.59276674106293e-78	-0.787802425650989	1.44885751154471e-35	-0.797954045508605	1.44779897315539e-35	-0.794999342120616
cg05891558	chr5	4630194	4.61853545364397e-78	0.830634121823968	6.38183469063222e-38	0.840753495072178	4.32003827325902e-36	0.845137988886368
cg14501985	chr9	35603437	4.63134293210446e-78	0.786033253993839	5.0344916577563e-36	0.791867505104481	6.81230329800271e-33	0.782325081729463
cg19632635	chr4	189191506	4.76756115561388e-78	0.909154602615041	2.08121589071661e-42	0.937120381008054	6.43560826625533e-40	0.930293475846789
cg21614638	chr4	100737821	4.77103981613976e-78	-0.827113869060206	2.92733449940722e-34	-0.848826161890516	1.00617174480156e-37	-0.860267421961463
cg25318691	chr10	70659829	4.77191755096966e-78	0.816419080960975	1.94233579514503e-34	0.845012110827126	1.93499722550724e-36	0.850435277682574
cg05125353	chr3	169477189	4.78226436565843e-78	-0.808453349875435	4.88672391089374e-41	-0.826464952085818	3.80354700276265e-40	-0.83251119349304
cg01788029	chr4	123301064	4.79232857504037e-78	0.806979289415355	9.83457772568548e-40	0.825998639424323	3.32970136356399e-37	0.826475396510009
cg06034127	chr13	24844852	4.81131216297642e-78	-0.813300651190427	1.25747159153446e-35	-0.843088102397725	7.94185398439381e-38	-0.838833864315202
cg06907033	chr1	54873990	4.8979637754466e-78	0.820842513794625	6.52182079548413e-38	0.840039896765126	1.97263974432674e-35	0.846077487159551
cg16644366	chr16	29674903	4.90379644666391e-78	-0.806727943426214	5.52255694427435e-35	-0.80750625807786	7.11346501370153e-35	-0.81519909785094
cg20400196	chr21	19156681	4.90919148712692e-78	-0.80180236135672	4.47153628862435e-34	-0.838381897898776	8.95357361437499e-37	-0.843002872122913
cg22155724	chr5	176794405	4.93172387552e-78	0.93776902401406	1.43996880439613e-50	0.963996296296557	1.60777706857038e-30	0.951289444879056
cg16391517	chr3	172241008	4.95904217136171e-78	-0.788095729072954	4.89840162937742e-35	-0.807398278564932	2.1185010352944e-35	-0.802217004354154
cg20041532	chr12	51478720	5.00012772220603e-78	0.837266616477228	1.60847041866499e-38	0.871306842369084	3.82932506882716e-36	0.877222843645947
cg27439396	chr13	21304091	5.0128355989363e-78	0.827865593790478	1.84494159708122e-37	0.821624790486887	4.74962224229487e-34	0.822373495948895
cg23363971	chr12	56415271	5.01717006970153e-78	-0.879648035240317	2.19625857439657e-41	-0.939509019289823	2.78520584943275e-28	-0.930770518289483
cg10103127	chr12	38555558	5.03641829122726e-78	0.869193212033056	5.12929603212937e-42	0.886586866659064	1.85217605235125e-37	0.883934971741541
cg23009254	chr19	42055750	5.06744860193064e-78	-0.803528230458079	1.32792614863692e-45	-0.836646042420936	1.54630321504245e-37	-0.832097007710093
cg01556075	chr19	7741454	5.11338956529161e-78	-0.807376448078512	1.19710459514566e-37	-0.843742474214387	7.5276965596166e-35	-0.831299077737097
cg08281371	chr17	76662056	5.14302537509711e-78	-0.778048129625159	8.77059694720014e-39	-0.786694399832788	1.30467217308904e-35	-0.788818026967776
cg12449211	chrX	45017139	5.15538403033117e-78	0.855344751161008	9.75650836376361e-37	0.879108993564344	2.15497774971527e-36	0.881207993237735
cg00436722	chr10	5666842	5.16966577921033e-78	0.909095215593102	4.17229414583804e-43	0.920136866947304	5.32641743575197e-37	0.914257454288012
cg23704412	chr2	136893882	5.19281827783414e-78	-0.811864897348493	9.21701933110018e-36	-0.845244331052865	1.9030196717456e-36	-0.855437019355328
cg21574811	chr11	111798874	5.20100340155262e-78	0.841597281011426	3.28168522312853e-27	0.826651834411968	9.1581409612325e-33	0.839350565969813
cg15518684	chr15	79244019	5.21009238205887e-78	-0.812799441661847	2.87776866036006e-36	-0.837538644856436	2.08198764674113e-35	-0.830172090252628
cg00050482	chr16	73207213	5.24862325520771e-78	0.78963814309143	7.57058743545261e-35	0.828891496530465	1.05582796120115e-34	0.82982045065527
cg14404807	chr14	106938294	5.2539547550235e-78	0.898325738293951	1.095761367804e-38	0.901493919345295	9.89279051456066e-35	0.903511288552189
cg01193335	chr2	54949722	5.26958259463968e-78	0.752087386288465	1.52572260530462e-31	0.768831509829478	3.32253309724715e-33	0.77127974477158
cg05956608	chr1	207999258	5.31128716476002e-78	-0.810879484604848	7.32805624389959e-37	-0.825193603584553	2.64071781590929e-37	-0.830384227931832
cg18174569	chr15	31775049	5.35937591118474e-78	0.866874937595284	2.57417149949046e-42	0.917851437558821	2.21556818041725e-39	0.919613456659726
cg14995262	chr19	54890046	5.36298190255863e-78	-0.832482703976358	3.68472011814406e-36	-0.858916766421248	1.16583310086823e-34	-0.859621137735392
cg16210324	chr6	161860561	5.36865607930903e-78	0.824251024616234	2.64007880566879e-40	0.841307984670903	3.90160476652533e-38	0.84234442607531
cg18596768	chr13	114926789	5.3715902969948e-78	0.867165523681196	1.08505045267503e-40	0.872789173681344	1.07501374727767e-40	0.875141021297048
cg16157016	chr22	38470264	5.37940321937435e-78	0.916463717663351	6.42421666906903e-43	0.92609169071708	8.97813906030389e-40	0.927234621035464
cg05592911	chr11	68722879	5.40502039671428e-78	-0.856206489603432	NA	NA	NA	NA
cg23681687	chr2	130636142	5.44104087862251e-78	0.863129002701684	6.18111122250642e-38	0.902388744239167	1.54504763907096e-36	0.901085591966876
cg25863289	chr15	102193416	5.44744186981715e-78	0.833394105375515	2.8007144005988e-33	0.829253639555576	2.31667752430559e-30	0.809739138562636
cg00024102	chr7	3132247	5.45365029904591e-78	-0.821334795205735	2.7355826980366e-38	-0.849680875457788	9.22370655416293e-34	-0.856422427856658
cg13612396	chr12	112976024	5.47703595385164e-78	-0.804664194995509	8.86434289398573e-36	-0.825735790807829	4.45768949842009e-33	-0.822825102939889
cg07096772	chr2	240884729	5.52671554474068e-78	-0.818662410030384	4.36978829475355e-34	-0.840189881988948	1.23323103125013e-35	-0.838633076854523
cg06289917	chr3	195277088	5.52917658060778e-78	-0.79963265364502	3.89338018944232e-34	-0.821023031410017	4.25440673347031e-34	-0.829332936007897
cg08471319	chr2	25141735	5.5388492059151e-78	0.843038426360476	2.36248920173464e-34	0.819330379478838	4.69307740850181e-35	0.827828245717086
cg09552277	chr16	66786232	5.54646423323789e-78	0.76161011118732	7.73364950018612e-34	0.801270687501253	3.10456595926267e-35	0.802499827388239
cg01987417	chr14	105434159	5.57123245845935e-78	-0.915461997614305	3.02796963915182e-42	-0.947316258729371	1.12509233629493e-40	-0.946044782256866
cg16509569	chr12	54891634	5.57734561066532e-78	-0.848173981834089	1.85349546714958e-36	-0.876117400352395	2.81489474042802e-41	-0.885479492646071
cg01462946	chr17	43487810	5.58626352160494e-78	-0.784165179707159	7.78440435273966e-33	-0.821247963403031	2.35891501065021e-32	-0.814721422247103
cg19649534	chr20	56099947	5.63606462484036e-78	0.888412752857406	2.11825159424096e-33	0.866339284453059	2.8554842674091e-35	0.872641472206357
cg14325200	chr2	235355148	5.64317126133481e-78	-0.823943415302109	4.4595183293344e-37	-0.860958280858572	2.39021105570445e-38	-0.859498958437733
cg27208307	chr10	70847399	5.65946316496206e-78	-0.833148675484382	2.48472828808243e-35	-0.848357178895483	2.01834449251181e-34	-0.859282354382986
cg16549151	chr10	1713900	5.68792969260123e-78	0.809124562158086	2.56401940528438e-36	0.836207149802926	1.09931365674253e-35	0.841887783863276
cg26341619	chr1	29676588	5.75375024597664e-78	0.87647217055569	5.49681874037242e-34	0.876976583584495	2.51717884901238e-34	0.870568879690707
cg26032417	chr2	241185226	5.75890742937505e-78	0.9030308462393	3.34686261807245e-33	0.88460351507	8.69472167090082e-32	0.890017173191912
cg10809880	chr5	131517096	5.76012415235898e-78	0.823714529215214	2.94791831166603e-35	0.83308637634556	4.08713424190116e-36	0.834515116782559
cg18296784	chr11	116147929	5.779841213933e-78	0.879902528112142	7.82010536799527e-39	0.873047730425485	2.45498975644666e-37	0.87450147214179
cg20910408	chr7	44801589	5.80072983193374e-78	0.912410661623052	4.55600083563877e-39	0.925293316965785	1.6643769549375e-27	0.912178460231436
cg24870967	chr5	115783345	5.80839461879963e-78	0.934271616584496	9.97029117356851e-40	0.959796810836106	1.1430458211764e-43	0.959204130078144
cg14307826	chr1	249141256	5.8160381154704e-78	0.821093771577542	4.70960454013395e-35	0.828916395286455	3.27220425098715e-38	0.839350948381669
cg05414556	chrX	128913922	5.83733331321872e-78	-0.807840232131275	1.37456236324212e-35	-0.832716210450412	3.26854569524746e-32	-0.831344856312549
cg15978357	chr4	40201884	5.84297485527342e-78	-0.798631831298191	2.8592808697814e-37	-0.822609508726878	4.19957486309697e-35	-0.819872941492173
cg16918529	chr7	52736383	5.8535106975191e-78	0.798011256855077	7.58740549694312e-33	0.773509954902557	1.00047301213364e-32	0.779338474926481
cg00588689	chr4	117374408	5.87530908405398e-78	0.872559247984368	1.54830376878262e-40	0.89291812113279	1.08663407925628e-41	0.896569742357885
cg27048413	chr17	70589444	5.87607668648965e-78	0.824362692237345	1.26301170387201e-38	0.842166309178021	1.80326699617975e-35	0.837617755891995
cg07357279	chr17	43318735	5.95771552800117e-78	0.853121420889925	8.29646263188733e-38	0.866637598704594	5.1834635742439e-38	0.872635126048624
cg17868538	chr6	25232874	6.00101306569324e-78	0.831099096590879	4.10973195702086e-40	0.866942159044353	1.40496673078747e-37	0.871382519239776
cg00311751	chr6	42226895	6.06752475528605e-78	0.826696452952503	4.37743005798244e-32	0.83242928385695	1.87423960203859e-35	0.84352683683988
cg03750478	chr16	29757375	6.06827092294857e-78	-0.778441284329025	2.81893965777483e-32	-0.784902516482598	2.04382849321363e-33	-0.786373979900552
cg15459773	chr1	231472445	6.07422737892712e-78	0.804290425202631	3.94395881184718e-37	0.818963654106927	5.77172928444199e-35	0.824731974133736
cg23693452	chr13	75901108	6.0871745368745e-78	-0.818000648360299	1.86606408098535e-38	-0.837113468552973	3.22400873108194e-35	-0.837376131407993
cg05854272	chr8	8203962	6.10344815451832e-78	-0.821820210726659	4.02321763284624e-33	-0.822933009525971	8.5613006491607e-35	-0.828185558378892
cg02989244	chr10	28657270	6.11982468949618e-78	-0.807768214898093	1.48839960371959e-34	-0.836923395408979	5.32575720130556e-34	-0.832010002731934
cg27244773	chr17	43483116	6.1368067050759e-78	0.884660919393597	8.56820943099013e-37	0.880425772717194	6.73299008477405e-35	0.88179094834906
cg04074004	chr6	31696462	6.15245106437033e-78	0.841216660305868	1.92396156807453e-36	0.856253381644622	6.02524603512377e-37	0.852127282946121
cg14352036	chr1	28695696	6.17307936519065e-78	0.817875224452316	1.32518836610912e-34	0.815272485863154	1.12431529971517e-37	0.817185852579207
cg06333164	chr14	68752237	6.17470573890337e-78	-0.789252303051607	4.25791880076019e-39	-0.823991878723402	8.84117643340792e-36	-0.825731899634673
cg02104976	chr17	47786139	6.20457605898528e-78	0.847981559324941	2.22696878014686e-35	0.875395929288301	1.06031037685837e-34	0.869456093777913
cg12672713	chr8	30889709	6.22609969337343e-78	0.804009470766676	2.03810311795224e-38	0.815971715656421	5.65039980021682e-40	0.817800402195766
cg13291607	chr5	143026740	6.24070180734213e-78	0.863879415446338	4.67232341998261e-41	0.909885108313291	3.18902079982471e-36	0.912167308931519
cg14182041	chr10	9919856	6.24600519645094e-78	0.786488763846782	7.86543927164248e-35	0.794806338280516	5.09841506273001e-34	0.795134085565455
cg13828890	chr19	35701803	6.25275320545367e-78	-0.792893530942313	7.66215366671673e-35	-0.80863807378001	2.36456214815236e-30	-0.816201962597878
cg27080725	chr7	100075304	6.31135621131827e-78	-0.853852816970941	3.13653760909384e-34	-0.818938301134988	5.30772303874452e-36	-0.834738502109256
cg18907843	chr14	53200839	6.35836567862184e-78	0.77855112282924	2.42044387704784e-34	0.78047201658223	6.66008013674343e-36	0.780782398317733
cg04798016	chr11	65375067	6.36370584767633e-78	0.911434487622402	1.89339839413184e-40	0.921109689936768	4.18238721596935e-38	0.91868722029775
cg01550307	chr17	36204463	6.3793310028386e-78	-0.835097842789934	6.46547879759789e-33	-0.846022857361319	5.72850052028968e-35	-0.839061409067835
cg02302629	chr22	44464839	6.39311456458566e-78	-0.845396225415315	1.36502957100572e-39	-0.88336221899216	2.89102695163686e-39	-0.887164363081827
cg10259985	chr3	140401955	6.3966833660815e-78	0.867404610339529	1.47037438467678e-36	0.874039027325041	3.46481802839251e-35	0.859233886914152
cg10161289	chr12	42539489	6.39994083945753e-78	0.8156208807783	1.55533134504839e-36	0.852760253010056	3.42372523088159e-34	0.855452584009121
cg20278382	chr6	25726458	6.40562037129781e-78	0.845556152508648	1.60348765940853e-38	0.859790390934791	2.24324612030567e-36	0.861716911580169
cg10817233	chr12	29470840	6.410976684032e-78	-0.78270878896958	4.35218277122368e-33	-0.798309605710532	3.0875661942309e-33	-0.79832371884461
cg21815063	chr5	131800430	6.42870752861854e-78	-0.800338764404066	7.55383842207952e-34	-0.81196508072877	8.78228757067155e-38	-0.818024328092458
cg21188037	chr7	45018658	6.45844584511533e-78	-0.816791376894799	2.5566248851514e-32	-0.815396836745837	1.01448432318638e-33	-0.824951705950735
cg08042491	chr1	207095257	6.55867658949776e-78	-0.831595970350765	2.22320084132581e-35	-0.858834584147161	3.05369945439492e-36	-0.855949502933123
cg01443071	chr17	40120250	6.56548430745616e-78	0.922335164269432	4.08242123526652e-44	0.939640051938469	5.20455925880128e-37	0.937231821433513
cg19253612	chr13	96239899	6.5770103121271e-78	0.819382933502952	7.83386958926494e-43	0.84253495167865	1.05680721170256e-33	0.842020112446497
cg25528199	chr19	7505344	6.62962150071709e-78	0.830965021770115	9.73876393704031e-33	0.790901527742161	6.31882197307954e-35	0.799220591518822
cg14467206	chr7	73624291	6.63878724574601e-78	-0.863184008483949	3.74224601947471e-43	-0.901034185359373	2.40988777849768e-40	-0.89572836557097
cg26587715	chr2	238707236	6.64848194780018e-78	0.917403697489635	2.57416980181991e-45	0.93046353520358	2.72083676650031e-38	0.927832191903386
cg16367481	chr21	43870237	6.66729972954998e-78	-0.796248753372158	2.32139293675304e-39	-0.813306548668628	4.54507592910328e-37	-0.813291136843947
cg06617692	chr9	80262196	6.67337260855919e-78	0.82562359559488	4.55627262735226e-40	0.834036970353182	1.39002321064839e-34	0.831164798084071
cg22946219	chr17	17714414	6.70477521216382e-78	0.856390393425184	2.62367238231342e-37	0.890777190777361	7.77801769019442e-34	0.883736589362408
cg08400551	chr18	23252603	6.8102611183128e-78	0.808418435084601	1.05401396998796e-34	0.820929484947763	5.83696244533765e-37	0.823286444863008
cg26522946	chr10	70847350	6.82503402953292e-78	-0.828354167316236	4.32102500381046e-38	-0.861782966782289	1.74480823385669e-33	-0.862397867432068
cg15668490	chr19	16254489	6.83091166384249e-78	-0.799925110665117	1.0073003284073e-34	-0.818664448363519	2.18741492559749e-35	-0.826740262366187
cg20507474	chr12	25205497	6.92070659827164e-78	-0.811586716968147	2.48113827829685e-35	-0.841884361771309	8.74956692836824e-33	-0.84162323337196
cg07130601	chr7	158766826	6.92443044254003e-78	0.876119896416257	9.05438628275859e-37	0.883488910919029	1.46220858931191e-37	0.877425796498891
cg05689208	chr8	49496391	6.95653487994416e-78	0.844817093003635	9.76736430051314e-37	0.838045567465558	8.76544037503985e-32	0.848330539132498
cg11558566	chr19	7413805	6.9598389175471e-78	-0.8024995971395	1.10565056213416e-38	-0.814072916459729	1.00359054562096e-39	-0.824006451390018
cg15449664	chr11	119294408	6.97066186404848e-78	0.818491676603442	2.51573112490489e-39	0.838107007758023	2.34182677360721e-38	0.843152101072181
cg16420310	chr14	50828728	7.01334206361663e-78	0.90426064715776	4.20670333844242e-42	0.912488417398905	2.41262615151491e-33	0.905699573424987
cg17352109	chr19	57631327	7.0568268467908e-78	0.890367341644951	2.44470146097756e-41	0.921773454093165	1.36463791973707e-37	0.91558886103972
cg14802312	chr12	57873704	7.0835968477473e-78	-0.807716347212026	8.00769602938888e-35	-0.84158876799166	7.25574650593035e-35	-0.838902100208978
cg14863355	chr6	73866848	7.14192130359193e-78	0.834174089649595	1.36689667492605e-37	0.855580656963092	3.45744439384721e-34	0.852810518142988
cg10179806	chr2	127529341	7.14707397836688e-78	0.862559495901165	2.01276066220872e-34	0.868345646908062	3.39410868974735e-35	0.868692419364095
cg11180131	chr5	131763112	7.22786928198222e-78	-0.789813649850276	2.8012315603011e-37	-0.811579471783198	1.24349282390136e-34	-0.810476062847944
cg03893872	chr1	210501634	7.39773552402382e-78	0.800814067898892	3.53237459361048e-35	0.803300417750953	6.26313428173448e-38	0.810330482328379
cg24405068	chr6	137366336	7.40221192670716e-78	0.823333088753269	5.8959177076242e-32	0.870671403544493	2.8038282497402e-33	0.88103331117445
cg01037756	chr1	33565228	7.41385037513665e-78	-0.810433937255073	5.6349673319996e-34	-0.797415962610442	3.95468913150401e-32	-0.806563474003653
cg09409126	chr13	21834960	7.47221657567719e-78	0.906809258412966	2.48570131561588e-41	0.934302171132228	6.38110598708185e-44	0.931601314898541
cg12055459	chr2	97652489	7.52875564833637e-78	0.837739409413493	2.84107282023066e-37	0.852527690379641	1.24651402785995e-35	0.862161394023474
cg14921479	chr17	66342543	7.53098323126726e-78	-0.822318346880912	5.29095865716222e-37	-0.882068094610419	8.13317925436536e-36	-0.877325802604719
cg11836154	chr14	105451476	7.68375454613521e-78	0.873261816235535	1.69527870787846e-40	0.886038579736399	3.19994165931076e-38	0.887121960964742
cg11641973	chr1	117297020	7.69162685475534e-78	-0.782807997300504	4.40799593831287e-36	-0.784480878961418	8.17403269468695e-36	-0.793013416733682
cg11572076	chr15	51370582	7.70029308640938e-78	0.811372992638151	8.19915362561983e-30	0.812146230325796	8.50290364062133e-35	0.82374880008465
cg00437360	chr17	14213579	7.71880267097193e-78	0.861937246136493	2.11587900822028e-43	0.887978638091528	3.45807773159824e-37	0.880222041449705
cg10438552	chr1	78244657	7.7571464703498e-78	0.82758384967547	7.69008216932399e-34	0.843577999618546	6.60085761821374e-33	0.8471480972523
cg09555414	chr11	57520668	7.92780311431527e-78	0.91381721398625	4.0472686481177e-40	0.902316221864276	3.8244958132691e-40	0.902684631300034
cg14139385	chr19	11850604	7.93067616936435e-78	0.835849654490283	5.44615327231976e-36	0.838051720003706	3.22902262762734e-36	0.842007373248844
cg10530767	chr17	56409028	7.94261702314968e-78	-0.796582503673556	2.72461958918403e-36	-0.845002839580008	1.74421955546676e-35	-0.833778347947358
[truncated: 702,298 more rows]
