# Supplementary material for: The DNA methylome of human sperm is distinct from blood with little evidence for tissue-consistent obesity associations
Source: PLoS Genet. 2020 Oct 13;16(10):e1009035. doi: 10.1371/journal.pgen.1009035 (PMC7584170; doi:10.1371/journal.pgen.1009035)
Supplement: S8 Table — (ZIP) [file pgen.1009035.s009.zip]

Archive with 2 entries (2 files):
- S8Table.csv
- __MACOSX/._S8Table.csv
