# Supplementary material for: The DNA methylome of human sperm is distinct from blood with little evidence for tissue-consistent obesity associations
Source: PLoS Genet. 2020 Oct 13;16(10):e1009035. doi: 10.1371/journal.pgen.1009035 (PMC7584170; doi:10.1371/journal.pgen.1009035)
Supplement: S9 Table — We compared DNA methylation in 371 sperm samples (including 90 samples from our dataset) to that of 5,917 somatic tissue samples from GEO using linear regression. This analysis was conducted across all 452,626 sites that are present on both the 450K and EPIC array. Summary statistics are reported for all sites. IlmnID = Illumina CpG identifier, chr = chromosome, location = position on chromosome in hg19 reference, P = P value for difference between sperm and somatic cell DNA methylation, P_Bonferroni = Bonferroni-adjusted P value, effect = DNA methylation difference (beta)–negative values indicate lower DNA methylation in sperm compared to somatic tissues. (ZIP) [file pgen.1009035.s010.zip]

Archive with 2 entries (2 files):
- S9Table.csv
- __MACOSX/._S9Table.csv
