# Supplementary material for: The DNA methylome of human sperm is distinct from blood with little evidence for tissue-consistent obesity associations
Source: PLoS Genet. 2020 Oct 13;16(10):e1009035. doi: 10.1371/journal.pgen.1009035 (PMC7584170; doi:10.1371/journal.pgen.1009035)
Supplement: S9 Table — We compared DNA methylation in 371 sperm samples (including 90 samples from our dataset) to that of 5,917 somatic tissue samples from GEO using linear regression. This analysis was conducted across all 452,626 sites that are present on both the 450K and EPIC array. Summary statistics are reported for all sites. IlmnID = Illumina CpG identifier, chr = chromosome, location = position on chromosome in hg19 reference, P = P value for difference between sperm and somatic cell DNA methylation, P_Bonferroni = Bonferroni-adjusted P value, effect = DNA methylation difference (beta)–negative values indicate lower DNA methylation in sperm compared to somatic tissues. (ZIP) [file pgen.1009035.s010.zip › S9Table.csv]

IlmnID	chr	location	P	P_Bonferroni	effect
cg08491653	chr7	106399380	2.4701927462294e-187	1.11807346195483e-181	-0.139725828270292
cg07124719	chr4	80748552	2.99952180048564e-159	1.35766155446661e-153	-0.208757747851668
cg17700633	chr19	13263997	1.82628559535502e-146	8.26624343883161e-141	0.0931606672911479
cg23639055	chr14	90165602	6.3186271555491e-145	2.85997493490757e-139	-0.171282374377263
cg26475094	chr16	56891111	3.16930273427487e-144	1.4345088194039e-138	-0.149310525297401
cg23452498	chr5	144889607	2.32754707596022e-138	1.05350832280357e-132	-0.178216607620203
cg25966295	chr3	194807038	2.95775780120556e-137	1.33875808252847e-131	-0.104945927712389
cg21776568	chr13	95254007	1.21875808014691e-136	5.51641594784577e-131	0.0809234704164245
cg01428750	chr8	22222451	3.58656280982878e-132	1.62337157836156e-126	-0.115645650174849
cg14831798	chr6	4706427	2.6648927889144e-131	1.20619976347517e-125	-0.127760974062495
cg18454774	chr10	3378983	7.70155186568594e-129	3.48592261475796e-123	-0.103168632849779
cg25136408	chr17	5265254	8.69381611491335e-128	3.93504721282877e-122	-0.0809133342103728
cg05797097	chr6	14720183	1.01929825519741e-127	4.61360892056984e-122	-0.158878033772261
cg25407077	chr18	56296544	1.96966933678583e-127	8.91523553232025e-122	-0.200415515910196
cg27614534	chr18	56296496	4.38194892786567e-127	1.98338401542412e-121	-0.179297657853994
cg02301193	chr1	90267201	3.52365034096033e-124	1.59489575922751e-118	-0.0976599271083339
cg21778654	chr2	37997383	5.04089071757542e-123	2.28163820193329e-117	-0.121879268826125
cg07910680	chr18	56296449	1.18298256598654e-122	5.35448666912224e-117	-0.208021004508582
cg06756436	chr18	615936	1.95340209439982e-122	8.84160576379815e-117	-0.156095118150522
cg26655772	chr2	161440948	1.72696068832991e-121	7.81667308516014e-116	-0.11835263620834
cg14658948	chr6	31708287	8.67840467794734e-121	3.92807159576059e-115	0.0929188212927935
cg01031949	chr6	14606753	3.37254725491306e-119	1.52650257380228e-113	-0.11140530280943
cg15075897	chr12	7862691	1.37722015356104e-118	6.23365649225717e-113	-0.166972810041
cg14861020	chr8	1772352	3.73412317328917e-118	1.69016123543319e-112	0.106902916778377
cg21454161	chr18	57367056	2.63416561807871e-112	1.19229184704849e-106	-0.153702674205946
cg14209781	chr4	147932916	1.79498829227161e-111	8.12458370777731e-106	-0.210456144571447
cg02714192	chr18	77201972	1.80351842639228e-110	8.1631933126423e-105	-0.121357702785176
cg15477845	chr13	95254089	7.74352553912026e-110	3.50492099066985e-104	0.0648579024306235
cg00872471	chr4	174419704	2.02356390261331e-108	9.15917634984254e-103	-0.103204671324017
cg14885038	chr4	169937327	5.97725371350207e-107	2.70546043932759e-101	-0.19888941658158
cg03653317	chr1	118165598	7.33477686587352e-107	3.31991071369287e-101	-0.141374731943648
cg11695653	chr22	44894386	5.21291565152618e-106	2.35950115968769e-100	0.0614929501660698
cg11031869	chr7	99291510	6.32996152291314e-106	2.86510516427008e-100	-0.168691333248854
cg19305424	chr13	111217611	4.41854975918602e-104	1.99995050330133e-98	-0.132790225915098
cg15514848	chr1	171217555	7.71554315094876e-104	3.49225543424133e-98	-0.15996132461818
cg09103423	chr6	4665238	1.19627821215095e-103	5.41466622053035e-98	-0.131949600965081
cg05834191	chr14	105918689	2.64233706016114e-103	1.1959904541925e-97	-0.0911801578982192
cg13701310	chr9	110456717	2.34878881558606e-102	1.06312288644346e-96	-0.180807056153988
cg15817464	chr5	150227654	6.21317975770144e-102	2.81224670100937e-96	-0.119435497485737
cg08041140	chr15	69383275	1.65314145054357e-101	7.48254802193734e-96	-0.111748260424225
cg16248400	chr2	130904084	1.67205611003857e-101	7.56816068862319e-96	-0.132020018036888
cg20197123	chr10	125923337	7.61798891827662e-101	3.44809985212387e-95	-0.130649361775616
cg05784148	chr6	169586506	9.5064225691482e-101	4.30285402178328e-95	-0.140476299040616
cg25019707	chr11	69994152	2.53009337852456e-100	1.14518604554806e-94	-0.133466962954277
cg06367607	chr6	106603209	6.79645362522126e-100	3.0762516185694e-94	-0.108761153698905
cg25376451	chr5	177875440	7.19011777445245e-100	3.25443424777931e-94	-0.116090254005783
cg05155038	chr5	72756680	8.77491872945161e-100	3.97175636483676e-94	-0.10191217482654
cg01825148	chr17	7227241	4.58001525453597e-99	2.0730339845996e-93	-0.064149638039725
cg19565396	chr6	4706336	5.49619046853802e-99	2.48771870701249e-93	-0.15866196059862
cg08626670	chr19	41196603	5.7933015869843e-99	2.62219892411036e-93	0.0752946087802366
cg01469818	chr6	14860926	6.45854320999513e-99	2.92330457896726e-93	-0.14786751502858
cg12055422	chr13	78451332	3.70956218924219e-98	1.67904429546794e-92	-0.146895837030601
cg21044349	chr12	28862978	8.57679574988713e-98	3.88208075308841e-92	-0.128117395781947
cg10061292	chr6	32939335	1.0344656236325e-97	4.68226037362284e-92	0.0671601219282153
cg07165120	chr15	101517215	1.67949423157589e-97	7.6018275606127e-92	-0.15194325296552
cg11348335	chr6	32939525	1.74257926273926e-97	7.8873668137662e-92	0.0657073757025066
cg01559597	chr6	14716193	2.19800151364172e-97	9.94872633113599e-92	-0.142998239915527
cg05644143	chr18	516597	4.13020198195827e-97	1.86943680228585e-91	-0.152683143179973
cg12373003	chr13	31943943	5.23797144670827e-97	2.37084206403778e-91	-0.150639950833091
cg06061536	chr3	41405770	9.3382708733599e-97	4.2267441923254e-91	-0.191825246120118
cg23381884	chr6	1597525	1.25157870975332e-96	5.66497065080806e-91	-0.17519023643539
cg21146187	chr11	47077603	1.46447301172234e-96	6.62858561403835e-91	-0.110658997383347
cg00617415	chr16	84485726	1.57914504586448e-96	7.14762105529456e-91	-0.0938024735800414
cg26236655	chr2	200051434	1.84570857620104e-96	8.35415690011571e-91	-0.174304547993081
cg27433062	chr1	161194369	2.64374840503667e-96	1.19662926557813e-90	-0.123300834766048
cg15592324	chr18	23810740	3.15177269950292e-96	1.42657426988521e-90	-0.103508233523769
cg21591693	chr4	159647782	3.56491675173885e-96	1.61357400967255e-90	-0.126321491185741
cg13906082	chr9	110482541	8.4921042352038e-96	3.84374717156335e-90	-0.0962771056725642
cg15287353	chr4	95818408	1.4398894797104e-95	6.517314156434e-90	-0.185561718367264
cg16864819	chr11	130641101	2.07697859573755e-95	9.40094513874305e-90	-0.141147817351681
cg06355272	chr10	3576929	2.98449333045191e-95	1.35085927818913e-89	-0.0898646778822928
cg19632772	chr15	101488720	6.42713232532014e-95	2.90908719588035e-89	-0.123108135389011
cg04939200	chr7	25992352	6.98071544875689e-95	3.15965331070904e-89	-0.187861356764273
cg09395844	chr11	36020643	1.25578211042666e-94	5.68399633513979e-89	-0.143031624044926
cg05274944	chr9	12693694	1.44182264591002e-94	6.52606416927667e-89	-0.138434301085703
cg27558564	chr3	194325087	3.86041598960239e-94	1.74732464770977e-88	-0.0974979307132753
cg12208532	chr14	98107296	4.04877539484976e-94	1.83258101186927e-88	-0.128606007095164
cg20604645	chr11	131996	4.47895211625741e-94	2.02729018057313e-88	-0.162429282657081
cg00150245	chr16	19122704	5.80176655287163e-94	2.62603038776008e-88	-0.1042462341654
cg02172652	chr22	44894165	7.35618233761449e-94	3.3295993867451e-88	0.0671399119671916
cg18515343	chr17	41857926	9.27046815537746e-94	4.19605491929588e-88	-0.140907294818761
cg24568082	chr11	69151092	1.00272257400954e-93	4.53858307783642e-88	-0.119505948723704
cg18084114	chr1	31197218	1.3273310161484e-93	6.00784528515185e-88	-0.0969722640328626
cg02143541	chr10	126854651	1.34920039680078e-93	6.10683178802348e-88	-0.084060991750023
cg23640615	chr1	40034517	1.6335606369427e-93	7.39392016856827e-88	-0.0745646592648386
cg06458358	chr8	1772264	1.85767265298632e-93	8.40830942230585e-88	0.11074878175196
cg01220720	chr6	32167020	3.39664967143078e-93	1.53741195418103e-87	-0.150918795776495
cg21628200	chr11	61355200	4.03206368252356e-93	1.82501685636591e-87	0.112075695762102
cg14326909	chr6	107235623	5.68215644095666e-93	2.57189174124445e-87	-0.149251455550678
cg04564461	chr1	41978921	8.88600965747202e-93	4.02203900722293e-87	-0.098459660217123
cg11073104	chr21	39643353	1.10324517089513e-92	4.99357448721579e-87	-0.129765263063226
cg22191665	chr5	127761982	1.6509487722505e-92	7.47262338988656e-87	-0.122814193275557
cg16427315	chr3	46283298	2.50965225550752e-92	1.13593386180135e-86	-0.122453157418952
cg17859359	chr1	158111495	5.05412872314027e-92	2.28763006744009e-86	-0.115932234969761
cg07814712	chr16	66306468	7.19202879584102e-92	3.25529922574634e-86	-0.09526553428122
cg13160221	chr8	21988809	1.18097221082765e-91	5.34538727898075e-86	0.0829828381228373
cg10425291	chr1	12186307	3.11017619451595e-91	1.40774661021898e-85	-0.130972855040065
cg11976069	chr18	21854521	3.60954217592539e-91	1.6337726369204e-85	-0.0971284997539686
cg01529538	chr14	23388837	5.24763244388126e-91	2.3752148825442e-85	0.0727563231011722
cg00523012	chr19	13264324	2.21140086214841e-90	1.00093752663078e-84	0.102097077521841
cg14536372	chr7	25992501	3.43860528846888e-90	1.55640215729852e-84	-0.174670182681129
cg15319027	chr6	72088126	5.7779967074507e-90	2.61527153770658e-84	-0.119397561476814
cg01717194	chr13	39543257	9.01234712958287e-90	4.07922263187458e-84	-0.148991984967883
cg22427313	chr7	55098896	1.34640511330797e-89	6.09417960816133e-84	-0.174264928924446
cg22803211	chr4	48833130	1.36049238371419e-89	6.15794225671019e-84	0.0472667916222698
cg04012924	chr11	13690702	1.47185668263847e-89	6.66200602835921e-84	0.080671345367701
cg02565068	chr6	167040440	1.60954064763097e-89	7.28519945174614e-84	0.0762950821965272
cg22785492	chr11	35542580	1.79636816289083e-89	8.13082936096624e-84	-0.0938232664859535
cg24899558	chr5	103329070	2.19406109905376e-89	9.93089099020305e-84	-0.175843426002882
cg11474250	chr5	107007126	3.20851841591999e-89	1.4522588565242e-83	0.0848157900417636
cg16841327	chr22	46466183	4.56168423965003e-89	2.06473689065584e-83	0.0686649549164486
cg08173520	chr6	31869301	5.27670338119105e-89	2.38837314461498e-83	0.0628564687905483
cg02130894	chr6	4965241	6.3201707761074e-89	2.86067361770639e-83	-0.154910343378468
cg20725311	chr3	149808600	8.50100738632547e-89	3.84777696924295e-83	-0.0824631132971853
cg19029536	chr11	69867425	1.53452562731889e-88	6.9456619659084e-83	-0.0960169534953279
cg22975853	chr10	127789788	2.29410810545433e-88	1.03837297533937e-82	-0.12124612644223
cg08217593	chr10	4056955	2.52736761372015e-88	1.1439522935277e-82	-0.115858983985586
cg19913971	chr4	122086137	2.90570189184317e-88	1.31519622449741e-82	-0.109102886047887
cg09809474	chr1	1840100	4.99844752935057e-88	2.26242731141983e-82	0.0806375709391176
cg14596602	chr9	89810100	1.2447719988655e-87	5.63416170758495e-82	-0.106029796387786
cg06644719	chr2	235178208	1.36531096793532e-87	6.17975242172693e-82	-0.132144979568534
cg14026971	chr11	13690461	1.41089422527537e-87	6.3860740960949e-82	0.0803943454119765
cg03221715	chr3	129148362	2.07576011619293e-87	9.39542998351942e-82	-0.0790928074217418
cg04071398	chr6	137363996	2.5346003423112e-87	1.14722601453895e-81	-0.129019314490567
cg15570464	chr6	1522087	2.80874197249493e-87	1.27130964404249e-81	-0.136378931276788
cg27042000	chr13	114898409	3.49423434115878e-87	1.58158131290133e-81	0.063957449310416
cg01011403	chr4	56500362	4.0392094643635e-87	1.828251223017e-81	-0.137611744006732
cg03573792	chr4	148465429	5.07735446791184e-87	2.29814264339307e-81	-0.111833296156879
cg04730276	chr2	228586426	5.416061793693e-87	2.45145038543209e-81	-0.171536325777994
cg08618413	chr12	6125828	6.81134336190956e-87	3.08299110052768e-81	-0.0828662170511997
cg18503031	chr3	69915406	1.15186908104644e-86	5.21365894677728e-81	-0.212846449542312
cg10780718	chr1	234616222	1.5327252867649e-86	6.9375131564725e-81	-0.106036090801203
cg17013193	chr6	32939317	2.22972678600514e-86	1.00923231624236e-80	0.0646240755181618
cg06242879	chr12	56497745	2.52280588804633e-86	1.14188753788286e-80	0.0786014753773424
cg00543944	chr4	123524574	3.55422602987173e-86	1.60873511099672e-80	-0.182829277256142
cg26226566	chr6	32939426	3.86667399406834e-86	1.75015718323917e-80	0.0609314508617169
cg03568039	chr20	52561293	4.420577079568e-86	2.00086812121655e-80	-0.114517956629664
cg08141463	chr3	119310381	6.50943227271377e-86	2.94633829186934e-80	-0.106270791199608
cg22414949	chr4	48833280	6.69663370496402e-86	3.03107052734304e-80	0.0368690582589379
cg14332552	chr6	149245768	1.51469698914651e-85	6.8559123940943e-80	-0.146896140925768
cg08700194	chr5	150227524	1.51821667496032e-85	6.8718434072059e-80	-0.124226591832451
cg13523819	chr3	69915449	1.83055264190392e-85	8.28555720094403e-80	-0.201319761244194
cg05713245	chr10	7210556	2.78487692814443e-85	1.2605077044783e-79	-0.098401127340079
cg06391412	chr3	71295684	3.35197873706343e-85	1.51719272784207e-79	-0.199207882110951
cg04682580	chr1	53016396	3.96940819488296e-85	1.79665735361709e-79	-0.128795313310221
cg15391504	chr6	47688591	3.99199411680478e-85	1.80688032911288e-79	-0.107975162519065
cg02898239	chr6	148931950	5.9764770961677e-85	2.70510892213e-79	-0.164360929330356
cg12747823	chr2	238510665	8.194900756997e-85	3.70922515003652e-79	-0.118905728710113
cg05301794	chr14	66583879	1.03697309112747e-84	4.69360982344663e-79	-0.149029668342943
cg18108009	chr18	77201558	1.56460446790193e-84	7.08180661888579e-79	-0.106282821261571
cg20406090	chr1	31162957	1.93714534763247e-84	8.76802350117495e-79	-0.180619318605374
cg00650410	chr22	50463599	2.59136244913293e-84	1.17291801990124e-78	-0.11824914489857
cg01952473	chr16	2101054	2.85680294973791e-84	1.29306329192807e-78	-0.0818598642723093
cg01126095	chr5	153665707	4.02998733600684e-84	1.82407704794743e-78	-0.0874916082169555
cg15217623	chr11	67221264	4.24320979314708e-84	1.92058707583299e-78	-0.0804004861557185
cg13317801	chr7	149123249	4.24836555509798e-84	1.92292070774178e-78	-0.097206482220637
cg07233838	chr1	17472852	4.81472135080437e-84	2.17926806612918e-78	-0.126200541978198
cg11596387	chr2	66468536	4.96547290673088e-84	2.24750213988197e-78	-0.101381231161674
cg23760873	chr17	53805086	6.97360966299732e-84	3.15643704732382e-78	-0.111291513201615
cg04244849	chr1	46929878	7.38759614055943e-84	3.34381809071685e-78	-0.128346019415451
cg12213850	chr10	71157272	9.84587931366126e-84	4.45650097022524e-78	-0.0920784797296948
cg20646533	chr5	10612314	1.20544374679326e-83	5.45615181336045e-78	-0.118636227232702
cg23717725	chr18	20509932	1.78193345060413e-83	8.06549410013146e-78	-0.169831109133885
cg26878169	chr10	128976847	2.64245030695539e-83	1.19604171263599e-77	-0.0719826590125727
cg09614349	chr10	3433533	3.85687014787251e-83	1.74571970755094e-77	-0.0777246554848337
cg19835796	chr5	123637793	3.88838822048489e-83	1.75998560668519e-77	-0.149533423077416
cg25912037	chr2	173125140	6.13428261292155e-83	2.77653580195623e-77	-0.150972272451646
cg17330652	chr1	173886454	7.61265012721302e-83	3.44568337647992e-77	-0.0772421266566533
cg09918091	chr10	99540174	9.88824101228378e-83	4.47567497642596e-77	-0.129975160281655
cg20129654	chr6	14966854	1.04935232096702e-82	4.74964143630017e-77	-0.0632912757788006
cg13061124	chr8	58903894	1.11177722360338e-82	5.03219277610701e-77	-0.195418839252384
cg27064285	chr15	101503542	1.36345976230581e-82	6.17137338373431e-77	-0.0828141454818299
cg06450976	chr6	106512194	1.68673968430659e-82	7.63462236348954e-77	-0.139334779904399
cg20090970	chr3	119044523	1.82908081681007e-82	8.27889533789473e-77	-0.0975173234228635
cg22466995	chr4	170948896	2.76996710386945e-82	1.25375913035601e-76	0.0903489130427052
cg18893528	chr10	4296406	2.91390730901948e-82	1.31891020965225e-76	-0.101799994034508
cg26389811	chr4	127697722	3.10920780981081e-82	1.40730829412343e-76	-0.157209992357129
cg11838639	chr10	3512917	4.31000379393116e-82	1.95081977723189e-76	-0.0965347848678669
cg05424527	chr16	84485599	6.65649144751933e-82	3.01290109792488e-76	-0.0812151567384955
cg22175412	chr1	86063985	6.84010599052928e-82	3.0960098140693e-76	-0.104157365600834
cg22148986	chr4	187802093	8.62170893061694e-82	3.90240962642942e-76	-0.130595281241408
cg04293770	chr5	148330536	1.34844693584383e-81	6.10342142783249e-76	-0.132338048143905
cg25805026	chr7	92617198	1.75078235441042e-81	7.92449613947371e-76	-0.115368047041699
cg07344609	chr5	176697993	1.99110285809734e-81	9.01224922249167e-76	-0.128611520074589
cg00118966	chr1	156556391	2.1148925785974e-81	9.57255368280225e-76	-0.109705321139791
cg18578898	chr4	122086698	2.2649748776301e-81	1.0251865189622e-75	-0.105833390511735
cg06998224	chr5	128113907	2.52771530097554e-81	1.14410966581935e-75	-0.14329971078436
cg13285447	chr19	41196734	2.76110845528505e-81	1.24974947568185e-75	0.0631901120805019
cg09926669	chr14	24686301	2.85013772617273e-81	1.29004643844666e-75	-0.0660093023672144
cg08888439	chr6	31708226	2.87589459131655e-81	1.30170466528925e-75	0.0798544569596799
cg19951107	chr3	111760098	3.03098629333055e-81	1.37190320200504e-75	-0.140834633482896
cg25704227	chr18	21974223	3.79361347693471e-81	1.71708809361105e-75	-0.113397468883092
cg09712756	chr6	125276550	5.64601629699584e-81	2.55553377244404e-75	-0.153451903031333
cg06967496	chr5	71677658	6.3088797346021e-81	2.85556299875401e-75	-0.0851914776800006
cg05321038	chrX	119121513	6.9092516970439e-81	3.12730695862619e-75	-0.171132104636106
cg26823535	chr2	11881420	7.55173276361395e-81	3.41811059386353e-75	-0.0990712929442368
cg16128892	chr3	149915226	1.08993363335114e-80	4.93332300729191e-75	-0.136628585706
cg20411547	chr4	148502509	1.14683218949012e-80	5.19086066600153e-75	-0.11388829018598
cg13807871	chr9	95678583	1.58289770450906e-80	7.16460656401116e-75	-0.134265141693423
cg09847820	chr7	42261049	1.67235275326336e-80	7.5695033729858e-75	-0.120767241742125
cg12237617	chr11	133916953	1.79968225885873e-80	8.1458298209819e-75	-0.121009646835305
cg26538529	chr2	222437130	1.88168348869227e-80	8.51698870752829e-75	0.0706968214837236
cg25573884	chr7	25992424	1.91777169043026e-80	8.68033329152689e-75	-0.178338068139302
cg00273754	chr6	14305310	1.99698447690727e-80	9.03887095844632e-75	-0.127912470633535
cg08424770	chr6	30309146	2.18382412912948e-80	9.88455580271361e-75	-0.0755795684774935
cg01491466	chr7	23533780	2.60198682688344e-80	1.17772688950494e-74	-0.0596380921301321
cg20938778	chr15	70325347	2.7083413754824e-80	1.2258657234191e-74	-0.101102175315275
cg22959063	chr14	103987387	3.42187068919882e-80	1.5488276425693e-74	0.0865493188898085
cg22878550	chr11	129507843	3.58550450136919e-80	1.62289256043673e-74	-0.121834205383416
cg13372635	chr1	182557217	3.82932790206552e-80	1.73325337100031e-74	-0.151170249860801
cg25305397	chr19	13816206	3.85233126532663e-80	1.74366529129973e-74	-0.145804521166267
cg23422109	chr4	122933093	4.57376680291601e-80	2.07020577293666e-74	-0.120601087664158
cg21480966	chr3	108180898	5.33104860321229e-80	2.41297120507757e-74	-0.154410619363221
cg15450981	chr4	57594308	5.66057355559984e-80	2.56212276617693e-74	-0.0965987976138343
cg26906367	chr15	100642762	5.66262232683487e-80	2.56305009330596e-74	-0.109508283305616
cg27078676	chr5	473978	8.51638834832906e-80	3.85473879255079e-74	0.0741976832934985
cg25039186	chr2	220853885	8.99039207502724e-80	4.06928520335128e-74	-0.125074287350827
cg08157446	chr18	77215491	9.34681012635224e-80	4.23060928025031e-74	-0.106150708897336
cg27333099	chr5	180325579	9.51825348583516e-80	4.30820900227962e-74	-0.185587662627159
cg01298683	chr10	49691166	1.15215173163622e-79	5.21493829683577e-74	-0.10284603839157
cg17137426	chr15	33080435	1.16162555565041e-79	5.25781928751821e-74	-0.131984836929211
cg09045890	chr6	24878375	1.27046062985872e-79	5.75043513050431e-74	-0.117215985272541
cg09353345	chr15	78918560	1.36611109327261e-79	6.18337399703607e-74	-0.151605041278457
cg19920006	chr2	182933360	2.02137125494602e-79	9.14925185641199e-74	-0.0921833681172499
cg14215363	chr8	124632130	2.03967325736565e-79	9.23209147788384e-74	-0.156804952383978
cg16318349	chr1	154917307	2.36584320079581e-79	1.0708421446034e-73	-0.146264020611951
cg06382895	chr4	174094774	2.6963435508014e-79	1.22043519602503e-73	-0.124827080593061
cg26240185	chr11	13690157	2.85643265803577e-79	1.2928956882761e-73	0.0782472607209738
cg15356660	chr7	23456368	3.03257784059413e-79	1.37262357767676e-73	-0.108821457187209
cg13315728	chr2	9971635	3.46499791233013e-79	1.56834814506634e-73	-0.153138173490551
cg13253055	chr10	104574946	4.73437752504594e-79	2.14290236165144e-73	-0.129963111163484
cg04170999	chr19	41196577	4.96884080424088e-79	2.24902653786033e-73	0.0728504001004101
cg05638299	chr6	4668978	6.16862819648206e-79	2.79208150606089e-73	-0.104529567074814
cg14399569	chr9	27297335	6.41218198375528e-79	2.90232028257922e-73	-0.116568381270332
cg16041090	chr13	36271909	6.67738567345891e-79	3.02235836783501e-73	-0.152897744013807
cg18278943	chr3	57739651	6.88124095317209e-79	3.11462856767047e-73	-0.10544312129614
cg01043849	chr14	65167105	7.04496116393448e-79	3.18873259178701e-73	-0.137137880615503
cg06937978	chr18	77193759	7.21717399833096e-79	3.26668059816855e-73	-0.0892201002076057
cg10982964	chr5	177714024	7.96463201342977e-79	3.60499952971066e-73	-0.0834952528701217
cg01979266	chr17	17216952	8.12766401825826e-79	3.67879205392816e-73	-0.147916839593236
cg27301231	chr3	192620095	8.7455792486769e-79	3.95847655301163e-73	-0.106171562563594
cg26977759	chr8	37518651	9.24589477544208e-79	4.18493236862925e-73	-0.151371045687888
cg24759237	chr4	142956467	1.22327920056568e-78	5.53687971435241e-73	-0.106875911082684
cg04413226	chr1	171217592	1.28253278801845e-78	5.80507685709638e-73	-0.158539433622194
cg10181911	chr2	210867059	1.33738285692618e-78	6.05334252999069e-73	0.0532245010769253
cg03210827	chr10	104574906	1.47733430597019e-78	6.68679917574065e-73	-0.113859365023887
cg10793244	chr14	105120586	1.85833848609249e-78	8.41132315606101e-73	-0.155085226785992
cg11034763	chr5	963020	2.23255234851907e-78	1.01051123930079e-72	-0.1063805725985
cg19497388	chr20	25040831	2.53368879205723e-78	1.1468134231937e-72	-0.117262334835275
cg05125843	chr12	133382227	2.9519627661553e-78	1.33613509899381e-72	-0.0742179485158364
cg13476635	chr11	128654419	3.20551808931986e-78	1.45090083069649e-72	-0.173552173068171
cg16322478	chr6	142698737	3.37828298821867e-78	1.52909871582547e-72	-0.158969532335062
cg05559643	chr4	122137696	4.05015915226159e-78	1.83320733645155e-72	-0.138796013120116
cg19591417	chr10	4395585	4.20634725010996e-78	1.90390213042827e-72	-0.151476499501293
cg00260235	chr11	69931262	4.5822871026697e-78	2.07406228213298e-72	-0.0728257564457887
cg07129647	chr12	122277522	4.60236226403773e-78	2.08314882212234e-72	0.0620869271183991
cg07004357	chr22	18893614	4.80983821283078e-78	2.17705783092075e-72	0.0575918213225787
cg08541827	chr1	215096124	6.31930424246525e-78	2.86028140205008e-72	-0.111425195897397
cg24932925	chr6	31708299	6.4245735680572e-78	2.90792903581546e-72	0.0963875902968135
cg25731866	chr6	169569740	7.26578355306741e-78	3.28868254649069e-72	-0.155009848100586
cg03326059	chr11	13690160	8.22626072656222e-78	3.72341948762095e-72	0.078492831056244
cg19980718	chr5	121704136	9.91210613760558e-78	4.48647695263986e-72	-0.117527297570405
cg05499262	chr2	222437089	1.07226285065196e-77	4.85334045039193e-72	0.0755948462344996
cg26472684	chr6	14763072	1.31534082293393e-77	5.95357455321294e-72	-0.136703554786907
cg06681656	chr7	27120396	1.59962614207958e-77	7.24032382184914e-72	-0.16062058846143
cg15211499	chr1	7765369	2.38020304461887e-77	1.07734178327366e-71	0.0821464656690948
cg25623535	chr19	41196524	2.46293196092491e-77	1.1147870417456e-71	0.0638380904610849
cg01695083	chr9	139365388	2.84743576435308e-77	1.28882346027608e-71	-0.100819464109923
cg22539744	chr3	64476370	3.92708136757035e-77	1.7774991310779e-71	-0.152100614505557
cg12100006	chr11	35964190	4.08345420777462e-77	1.84827754424819e-71	-0.134453112598086
cg03310370	chr5	163851	5.09843643790394e-77	2.30768489114271e-71	-0.104148651046791
cg22266693	chr11	44592937	5.37247796459636e-77	2.43172321120339e-71	-0.0907246135244572
cg10964367	chr8	1771973	5.60999353759524e-77	2.53922893494758e-71	0.102093709821455
cg03361973	chr15	48028752	6.4151683087967e-77	2.90367197093742e-71	-0.167631683058527
cg08356522	chr10	4445948	7.44835014438029e-77	3.37131693245027e-71	-0.144794226597125
cg26825341	chr6	170576799	8.50208801305929e-77	3.84826608899897e-71	-0.0984659395488612
cg09391898	chr11	126142992	8.78860275732607e-77	3.97795011163747e-71	-0.0733096458753079
cg16387200	chr7	106419480	8.96422735609932e-77	4.05744237128181e-71	-0.0810602518799323
cg16384492	chr1	40034481	9.94609760855904e-77	4.50186237617164e-71	-0.0712101281593947
cg27019645	chr18	77218378	1.06755148490997e-76	4.83201558408861e-71	-0.185110551331499
cg23888238	chr4	109192755	1.25066520010016e-76	5.66083586860534e-71	-0.157117538870037
cg19463078	chr4	122099598	1.25470170352577e-76	5.67910613260056e-71	-0.11997802046027
cg03828329	chr17	70384485	1.31583533314165e-76	5.95581283498572e-71	-0.0999880158561987
cg05977696	chr2	154669330	1.42656764484505e-76	6.45701606815634e-71	-0.16102851091429
cg11527930	chr5	107162110	1.53807325487186e-76	6.9617194505963e-71	-0.147721703687975
cg16505056	chr13	95253998	1.61772578144857e-76	7.3222474955394e-71	0.0637809811814797
cg01327767	chrX	70400600	1.8602272364309e-76	8.41987213116773e-71	-0.171263556656842
cg18747283	chr15	100664651	1.95440628665438e-76	8.84615099903227e-71	-0.125557680429744
cg07851361	chr19	15950858	2.14727844749532e-76	9.71914054576018e-71	-0.118558455760847
cg01330991	chr17	7648108	2.50555464379527e-76	1.13407917620248e-70	-0.0887815037519302
cg22176353	chr13	114897925	2.6069261289126e-76	1.17996254602519e-70	0.0528458083776852
cg06975166	chr11	35159087	3.3655827508597e-76	1.52335025819062e-70	-0.0664476251868217
cg10793301	chr20	56064194	3.42270180607448e-76	1.54920382767627e-70	-0.113733036717848
cg10921599	chr11	128807618	3.68045806603987e-76	1.66587101259936e-70	-0.141564040377821
cg04918350	chr8	134124199	4.63762657315939e-76	2.09911036530284e-70	-0.141486316617833
cg09494313	chr4	48833088	5.77086336552514e-76	2.61204280168418e-70	0.0390598076472052
cg14904688	chr5	173005254	6.38806222751349e-76	2.89140305379052e-70	-0.136216158236042
cg03774040	chr2	240985345	6.48172739188003e-76	2.93379834247709e-70	-0.117903408513152
cg18175690	chr15	40580770	6.62305305276491e-76	2.99776601106077e-70	-0.116295896417324
cg17764986	chr19	41196598	1.09086428030278e-75	4.93753535736327e-70	0.077759891204665
cg01670758	chr6	14872269	1.10287357445622e-75	4.99189254511823e-70	-0.0797439708781438
cg25706683	chr7	17346176	1.13642873305838e-75	5.1437719172928e-70	-0.161563855172764
cg10277811	chr17	68049474	1.38825438028065e-75	6.2836002712891e-70	-0.135573947410242
cg19035993	chr22	32108701	1.41194265938435e-75	6.390819581465e-70	-0.0707464117309482
cg20377447	chr6	41010217	1.52651012547151e-75	6.90938172051668e-70	-0.072843416481449
cg20841588	chr2	177466581	1.59801165821122e-75	7.2330162480951e-70	-0.142130556890073
cg25973445	chr7	20167745	1.64284321993378e-75	7.43593555265748e-70	-0.152988940821515
cg04338281	chr16	54962385	2.02102923758435e-75	9.14770379690853e-70	0.0503093610771961
cg18168520	chr8	1913217	2.30603518671774e-75	1.04377148242331e-69	-0.144179748408678
cg11877726	chr14	99637027	2.84351721357242e-75	1.28704982231043e-69	-0.0904444019471771
cg04988048	chr22	32556253	3.10085196176311e-75	1.40352622004499e-69	-0.137555812802092
cg22259097	chr4	170897176	3.66552542097565e-75	1.65911210919453e-69	-0.148132643123919
cg08578776	chr4	81184245	3.75595084311754e-75	1.70004100631692e-69	-0.122771944330063
cg00051307	chr5	72524193	3.92347138216738e-75	1.77586515782489e-69	-0.148069825858082
cg00377865	chr3	179171801	4.14931708476228e-75	1.87808879480761e-69	-0.148122535834277
cg04631994	chr15	71740833	4.21978210752088e-75	1.90998309619874e-69	-0.148696677369274
cg26208419	chr5	473447	4.32843719584719e-75	1.95916321420753e-69	0.0830146131691562
cg16344511	chr11	35228261	4.55660669659253e-75	2.06243866265189e-69	-0.107619515220333
cg23933289	chr1	178998656	5.22382924536648e-75	2.36444093601325e-69	-0.129261084981725
cg03855857	chr1	119029635	6.23036234612128e-75	2.82002398727549e-69	-0.107862044968262
cg08929791	chr1	16535904	6.61627380396538e-75	2.99469754679363e-69	-0.136573245452319
cg04422289	chr4	48833305	7.19729508483639e-75	3.25768288506916e-69	0.0413548752518291
cg23843407	chr11	35619959	7.77277635853459e-75	3.51816067205808e-69	-0.133732921011128
cg18477001	chr12	116109829	8.80527757503074e-75	3.98549756767586e-69	-0.121529745602727
cg17142134	chr3	170744641	9.12035426542817e-75	4.12810946974369e-69	-0.106617840124864
cg26017679	chr4	148936704	9.26328288766185e-75	4.19280268031083e-69	-0.075420903660184
cg01446692	chr9	14723496	1.42413131240521e-74	6.4459885940872e-69	-0.176070238103716
cg24456639	chr13	77563560	1.45779687612763e-74	6.59836768854145e-69	-0.101825106207399
cg17889439	chr13	77501954	1.57672486875787e-74	7.13666670446399e-69	-0.12473545880389
cg23321220	chr6	166019640	1.64296926321027e-74	7.43650605729813e-69	-0.168704835718297
cg04431596	chr11	57265171	1.64396259100429e-74	7.44100211715908e-69	-0.136614925546533
cg08818866	chr2	33415906	1.6464877104802e-74	7.4524314644381e-69	-0.124483482666152
cg11361895	chr2	261362	1.75425354502269e-74	7.94020765069441e-69	-0.14123582890383
cg06805834	chr3	45081274	1.84240782305049e-74	8.3392168331605e-69	-0.124147323875044
cg00152646	chr22	27014548	2.11601064370594e-74	9.57761433618045e-69	-0.0725506330654397
cg08531260	chr10	4230413	2.14083709284202e-74	9.68998529984714e-69	-0.149757132112181
cg06186457	chr6	4504273	2.16098991626974e-74	9.78120221841509e-69	-0.130337776527248
cg19706446	chr10	3440313	2.27403701723076e-74	1.02928827896109e-68	-0.126836169249717
cg25021182	chr1	15802594	2.35410023184178e-74	1.06552697153762e-68	-0.114093536666367
cg10129997	chr6	32939307	2.69757335910324e-74	1.22099183923747e-68	0.0675813036819519
cg03849299	chr5	97703334	2.95628194332669e-74	1.33809007088019e-68	-0.134254363290016
cg11655390	chr2	198177747	3.08239034085906e-74	1.39517001042167e-68	-0.148873093986832
cg25393009	chr11	14691641	3.16126227515073e-74	1.43086949855237e-68	-0.12074395671745
cg07476792	chr19	16919644	3.65650657966997e-74	1.6550299471297e-68	-0.101573996505344
cg11661263	chr13	95253900	3.6897322464763e-74	1.67006874779358e-68	0.0606337946134629
cg15246693	chr13	107075701	3.69534022237758e-74	1.67260706349388e-68	-0.15566557596749
cg23471777	chr13	95254279	3.92389727331771e-74	1.7760579272327e-68	0.0433425725226817
cg08441822	chr15	58723879	4.07460319651259e-74	1.84427134642471e-68	-0.15537768088633
cg00574913	chr20	13761579	4.4088455695796e-74	1.99555813477654e-68	-0.104900261758106
cg20645973	chr11	102402091	5.71304865519436e-74	2.585874360606e-68	-0.109021510233338
cg07960067	chr2	9144629	5.75597197495632e-74	2.60530257113658e-68	0.088504768968459
cg16559259	chr10	92810359	5.87195709649404e-74	2.65780045275771e-68	-0.1308959034557
cg04343775	chrX	48214112	5.87311486522971e-74	2.65832448898946e-68	-0.139169380879121
cg25112641	chr12	50344211	5.88233390247451e-74	2.66249726494143e-68	-0.135910063409659
cg05242494	chr16	88575349	6.19599638501349e-74	2.80446905976312e-68	-0.0866358081907675
cg17017878	chr6	169287304	6.55395197287049e-74	2.96648906567248e-68	-0.142144460184889
cg26737985	chr4	170263544	6.61438687130617e-74	2.99384347201183e-68	-0.148365928058347
cg08162687	chr4	141787753	6.74110683795711e-74	3.05120022363718e-68	-0.119979454036801
cg05758139	chr1	215169182	6.88186459524354e-74	3.1149108442867e-68	-0.0914116117637764
cg26373697	chr4	187807912	7.01479556474049e-74	3.17507885728623e-68	-0.112406467423281
cg13210820	chr6	29632605	7.10851330767005e-74	3.21749794439746e-68	-0.138124216503321
cg23979458	chr17	80291982	7.20949896966668e-74	3.26320668064435e-68	0.12502029369835
cg17284070	chr5	473007	7.74999804354812e-74	3.50785061445901e-68	0.0815232849179288
cg13152651	chr14	24653711	8.32572634584631e-74	3.76844021301503e-68	-0.06029776178564
cg14734994	chr2	88468372	1.00666954095836e-73	4.55644807645818e-68	-0.0799472075207848
cg10555297	chr5	473380	1.04565766683289e-73	4.73291847107904e-68	0.0644900264649259
cg23210533	chr1	1599978	1.05464728778101e-73	4.77360783279167e-68	-0.0724044105288121
cg10402121	chr10	126487101	1.17995227370685e-73	5.34077077838837e-68	-0.136717018606239
cg07067521	chr19	41196729	1.43010103671932e-73	6.47300911846117e-68	0.0635074895500947
cg06944096	chr12	124787364	1.51608638569076e-73	6.86220116409666e-68	-0.157515485733708
cg26019124	chr8	136550810	1.69245630926236e-73	7.66049729436185e-68	-0.14786151507031
cg06598591	chr12	66765795	1.69420313911507e-73	7.66840390045098e-68	-0.113619483257457
cg03507277	chr7	107765811	1.70501438330919e-73	7.71733840259706e-68	-0.111919750943104
cg07602030	chr1	220737885	2.08301952407553e-73	9.4282879510421e-68	-0.104782361924894
cg14241731	chr13	28960733	2.26613070957824e-73	1.02570967855356e-67	-0.176873845875073
cg05914894	chr11	36055687	2.37527538895545e-73	1.07511139820135e-67	-0.113545855570431
cg04459360	chr6	169537250	2.38089023197301e-73	1.07765282213702e-67	-0.144326349666276
cg17801930	chr5	56009405	2.53598158426149e-73	1.14785120055794e-67	-0.160004223286407
cg04185123	chr5	146812118	2.60582666933392e-73	1.17946490203393e-67	-0.196777547552254
cg03735592	chr6	138821354	2.81523030510152e-73	1.27424643207688e-67	-0.165650149468046
cg01593787	chr13	111182949	3.08311660670901e-73	1.39549873722827e-67	-0.0832917233719379
cg02565842	chr3	184278268	3.08856360427936e-73	1.39796418995055e-67	-0.152042430025316
cg23540651	chr1	89490034	3.46650920711355e-73	1.56903219637898e-67	-0.127957297352777
cg13488570	chr1	2222253	3.60051316520491e-73	1.62968587191404e-67	0.301625610280773
cg04117853	chr4	48832952	3.60052919510639e-73	1.62969312746422e-67	0.0384861473862273
cg25266533	chr10	90879549	3.60492390786169e-73	1.63168228871981e-67	-0.0994519228448743
cg20165301	chr17	46181346	3.67710316067351e-73	1.66435249520301e-67	-0.0736555352308995
cg26386472	chr12	122277360	3.78146492086602e-73	1.7115893412719e-67	0.0912715018919475
cg06103377	chr15	39771589	3.79290831325013e-73	1.71676891819315e-67	-0.155983617502775
cg25422758	chr7	120438364	3.93202576656721e-73	1.77973709461825e-67	-0.0858296955828218
cg09611793	chr4	48833193	3.98453222481787e-73	1.80350288279042e-67	0.042472237753901
cg08472781	chr11	100935839	4.0273199255949e-73	1.82286970864232e-67	-0.125824617931957
cg12491223	chr5	169537111	4.05280777951632e-73	1.83440617401135e-67	-0.131232943627188
cg09526693	chr4	123378308	4.51296798555537e-73	2.04268664742999e-67	-0.126957517319574
cg23843090	chr4	77504676	4.64153244139345e-73	2.10087826281815e-67	-0.0838895972609261
cg16797714	chr8	144898325	4.80716509688343e-73	2.17584790914196e-67	0.0659529111353604
cg22361435	chr2	154205351	4.95041203171903e-73	2.24068519626886e-67	-0.136168515718515
cg04420335	chr11	103800408	5.14861176530693e-73	2.33039554888381e-67	-0.151891259567302
cg19719915	chr7	115928094	6.46063139993979e-73	2.92424974802915e-67	-0.107634426580354
cg02319149	chr13	99336246	7.31321072763578e-73	3.31014931880687e-67	-0.0891841032227779
cg10567378	chr6	38145232	7.43960968264171e-73	3.36736077221538e-67	-0.195352166476764
cg02678520	chr6	169511995	9.0516434693832e-73	4.09700917697304e-67	-0.10680392248273
cg14486463	chr11	5602027	1.06255447018867e-72	4.80939779623619e-67	-0.133359452895187
cg04636765	chr6	168766666	1.06589549140181e-72	4.82452012691235e-67	-0.093745098720052
cg10541767	chr3	142537016	1.09692552390313e-72	4.96497012182177e-67	-0.14266099938199
cg23920603	chr5	9557609	1.47866594493649e-72	6.69282651992823e-67	-0.11846964551595
cg21392845	chr17	7227224	1.49139936185014e-72	6.75046127556779e-67	-0.0513813117589886
cg22707746	chr6	110023769	1.53320383282365e-72	6.93967918035639e-67	-0.120666324940401
cg17825173	chr10	71164116	1.59510884777018e-72	7.21987737330824e-67	-0.0893793020561373
cg25655854	chr4	99772732	1.73321726931721e-72	7.84499199741971e-67	-0.117727656519645
cg00290303	chr7	105946464	1.77570258535193e-72	8.03729158397503e-67	-0.170271399776417
cg08932533	chr3	107812758	1.80609677796815e-72	8.17486360224611e-67	-0.100569284639043
cg09634469	chr22	21128411	1.82782635309551e-72	8.27321730896208e-67	-0.0931257138708777
cg05613273	chr17	80419874	2.01951907955848e-72	9.14086842904236e-67	-0.135717485353648
cg11478495	chr10	53058473	2.11032030311549e-72	9.55185837517954e-67	-0.101061392325884
cg18718410	chr19	15285943	2.17830378116165e-72	9.85956927252074e-67	-0.114619475467696
cg16954727	chr10	3440330	2.71267116355205e-72	1.22782549807391e-66	-0.142195297835976
cg23221363	chr6	32710933	2.97850404723187e-72	1.34814837288237e-66	-0.144589451325283
cg08643852	chr13	48670688	3.00254393322803e-72	1.35902945032127e-66	-0.110554389952702
cg13597317	chr9	111033925	3.35135635883426e-72	1.51691102327371e-66	-0.167006250533277
cg16354688	chr1	16370265	3.35222748773846e-72	1.51730531886511e-66	-0.142881088398288
cg02148751	chr6	4672226	3.43826357183371e-72	1.55624748746481e-66	-0.101409696023869
cg01505878	chr11	61690927	3.81479197338937e-72	1.72667403174734e-66	-0.181852666152298
cg25652781	chr4	153586344	4.12960429017736e-72	1.86916627144582e-66	-0.0970880210295141
cg12413606	chr1	78744224	4.49673513301387e-72	2.03533923631554e-66	-0.116781672078214
cg13696605	chr9	36169203	4.50655100735954e-72	2.03978215625712e-66	-0.0922157550107354
cg07971743	chr6	169235842	4.62377025730479e-72	2.09283863648284e-66	-0.148940588675665
cg21552063	chr6	14212256	4.79774903946714e-72	2.17158595673785e-66	-0.171419893787925
cg05653400	chr10	113943887	5.10695572632843e-72	2.31154094258513e-66	0.0643485954476199
cg19936605	chr10	52350890	5.60891065377017e-72	2.53873879357338e-66	-0.0663524088976053
cg14633063	chr2	38101511	6.20113948906286e-72	2.80679696237656e-66	-0.0988542560037552
cg12614148	chr1	118325026	6.80966344455242e-72	3.08223072625398e-66	-0.172222417273152
cg14693941	chr5	169128366	7.32312213458973e-72	3.31463547929081e-66	-0.126625411313465
cg17927096	chr10	106012933	7.68274121006822e-72	3.47740842294834e-66	-0.131570947693284
cg10229594	chr7	5277188	8.01278555163806e-72	3.62679507309573e-66	0.199953388745088
cg24163668	chr18	77219495	1.05439121434584e-71	4.77244877784501e-66	-0.12295503147586
cg19302441	chr6	46047991	1.0631827855498e-71	4.81224171492262e-66	-0.13805010302503
cg24464789	chr1	43751497	1.15937985785794e-71	5.24765467542807e-66	-0.213834059990072
cg27533244	chr15	100537304	1.18942139558929e-71	5.383630486e-66	-0.135717507947387
cg10501621	chr5	150227845	1.295529878897e-71	5.86390506965633e-66	-0.118198027717182
cg14070204	chr3	134124226	1.44952362024915e-71	6.5609207813889e-66	-0.0811914292581348
cg21643045	chr2	228678693	1.4764245785524e-71	6.6826815129186e-66	-0.131073325952695
cg11461482	chr2	144590694	1.48566421903512e-71	6.72450252804988e-66	-0.122944292979557
cg19482401	chr8	104134424	1.9814597245437e-71	8.96860189281315e-66	-0.0687830466851399
cg04706087	chr1	15126781	2.18947140250745e-71	9.91011683031337e-66	-0.109879440641517
cg09218757	chr15	66944475	2.19320705288434e-71	9.92702535518829e-66	-0.108898307498441
cg02585142	chr15	89434967	2.19625109558203e-71	9.94080348388913e-66	-0.12385482370698
cg08074805	chr6	15077721	2.22628254744642e-71	1.00767336432048e-65	-0.126338074267408
cg20718483	chr13	31948315	2.49869890915173e-71	1.13097609245371e-65	-0.128307767497325
cg05982313	chr3	178969395	2.79438897775918e-71	1.26481310544723e-65	-0.0687697381993174
cg14172428	chr9	71787160	2.92043056822176e-71	1.32186280637194e-65	-0.103095209960434
cg15826006	chr9	84528281	3.23432229090603e-71	1.46393836124363e-65	-0.102473158580553
cg21990604	chr2	200489197	3.243794636205e-71	1.46822579100692e-65	-0.110952780652268
cg03712843	chr13	39565534	3.2887706925856e-71	1.48858312350225e-65	-0.0591066758497223
cg03915932	chr17	46591291	3.42866400768766e-71	1.55190247514363e-65	-0.109428447154735
cg09434624	chr11	8010881	3.89386241526865e-71	1.76246336957339e-65	-0.080796651083989
cg00936442	chr8	1815101	4.24080942022529e-71	1.91950060463889e-65	-0.0916083702570438
cg11108702	chr11	67432681	4.55685091432804e-71	2.06254920194864e-65	-0.140814670416698
cg13443976	chr1	87022201	4.87622145893076e-71	2.20710461407e-65	-0.133214268492958
cg11042373	chr6	30956585	6.56203907931183e-71	2.97014950031259e-65	-0.126697913546954
cg02049472	chr2	177466316	6.65306276751825e-71	3.01134918821071e-65	-0.0834126476458879
cg13442386	chr6	38145125	7.20850489126084e-71	3.26275673491183e-65	-0.174613560009544
cg18265665	chr7	93534024	7.79276894652344e-71	3.52720983718912e-65	-0.136508751294638
cg11344217	chr1	186096558	7.88033159473784e-71	3.56684296839981e-65	-0.103137407420252
cg17290095	chrX	13339903	8.34923272493481e-71	3.77907981135634e-65	-0.124787505989218
cg17477835	chr10	73038012	8.56508637244208e-71	3.87678078441297e-65	-0.148752282304246
cg09634726	chr13	114859551	8.68223403563359e-71	3.92980486261269e-65	-0.0893532749423356
cg24629232	chr1	17500642	8.73794788142478e-71	3.95502239777777e-65	-0.121935498183534
cg24146018	chr5	97725789	8.7961514212196e-71	3.98136683318094e-65	-0.134434586890346
cg07971674	chr14	23388846	8.88633336194082e-71	4.02218552428183e-65	0.0702106392772899
cg25593476	chr20	4233264	9.66436038469903e-71	4.37434078348478e-65	-0.136549487421159
cg13476133	chr7	44185646	1.16505041427226e-70	5.27332108810397e-65	0.198381864914753
cg19145162	chr17	61498939	1.24993489733015e-70	5.65753032838954e-65	-0.0852413682538619
cg07313504	chr2	208995664	1.38057339260469e-70	6.24883412401091e-65	-0.185138669519993
cg04809027	chr15	31381015	1.46980831392596e-70	6.65273457899054e-65	-0.144237072613208
cg03830401	chr10	70812585	1.48416716304105e-70	6.7177264633862e-65	-0.07397020226554
cg14723344	chr6	97285662	1.50016208386727e-70	6.79012363372508e-65	0.0844004189245166
cg05128341	chr16	28562421	1.8105598219972e-70	8.19506449991306e-65	-0.0996035000245281
cg25159149	chr6	30956440	1.85039802736293e-70	8.37538257533174e-65	-0.147171541965139
cg27426045	chr10	78897816	1.96808628433563e-70	8.90807022533699e-65	-0.0980368850251554
cg08728892	chr2	222437081	2.0118311456596e-70	9.1060708413532e-65	0.0716111423853445
cg17751430	chr10	118350377	2.11066253824567e-70	9.55340742035985e-65	-0.158918678369285
cg03277153	chr10	80026775	2.12683152424112e-70	9.62659245491162e-65	-0.169015630013505
cg00027114	chr7	42740486	2.23280416383621e-70	1.01062521746053e-64	-0.173585614336734
cg18069144	chr2	202967371	2.27614025326536e-70	1.03024025827449e-64	-0.141283776154198
cg24412501	chr11	13690194	2.326205137973e-70	1.05290092678017e-64	0.0746558787718194
cg23999170	chr1	115628111	2.55838643985363e-70	1.15799222072519e-64	-0.147241315369164
cg23055236	chr2	224873911	2.64168080446333e-70	1.19569341580102e-64	-0.175344341448467
cg06679760	chr3	49027156	2.80060209960051e-70	1.26762532593378e-64	0.0673615948069897
cg26954671	chr8	22223465	3.12814655903096e-70	1.41588046442795e-64	-0.122717655185963
cg06623057	chr17	41390510	3.16792271830382e-70	1.43388418829498e-64	-0.139923304226217
cg10621902	chr13	114930257	3.74806848481565e-70	1.69647324600817e-64	-0.146952521210305
cg00445548	chr18	77207209	3.83871322104964e-70	1.73750141039082e-64	-0.0733143502636289
cg02079908	chr2	42411760	3.85060556597223e-70	1.74288419490375e-64	-0.0776331615078531
cg24928687	chr1	226012913	4.3314006953996e-70	1.96050457115594e-64	-0.150848052124896
cg11296810	chr5	121866960	4.35960362423443e-70	1.97326995002273e-64	-0.143510807309346
cg09563777	chr4	55885870	6.1673173891216e-70	2.79148820056855e-64	-0.153385243004754
cg24221965	chr15	81422779	6.64787369253702e-70	3.00900047795826e-64	-0.142103443707544
cg04111761	chr3	46282766	6.91026548133091e-70	3.12776582375288e-64	-0.158916132326728
cg06259570	chr11	102576094	7.08709303422653e-70	3.20780257170982e-64	-0.127611080987468
cg05647503	chr11	10475589	7.15063540859582e-70	3.23656350245109e-64	-0.0745476308326642
cg09888920	chr5	474111	7.2008204139156e-70	3.25927854066896e-64	0.0565361535590142
cg08881785	chr3	155465076	7.2660179642628e-70	3.28878864709241e-64	-0.159273546119598
cg09463814	chr15	101386265	7.99693802362854e-70	3.61962206988289e-64	-0.123345133652593
cg24938968	chr11	69947014	8.08257458820304e-70	3.65838340555999e-64	-0.106356056181933
cg03472130	chr15	71717382	8.39166645480942e-70	3.79828642077457e-64	-0.141041061603239
cg17310754	chr12	53601636	8.42894527755154e-70	3.81515978519705e-64	-0.104779291156969
cg18200075	chr1	161706293	8.47115027531318e-70	3.8342628645139e-64	-0.180371794721603
cg16134399	chr10	31390916	8.47224484886929e-70	3.83475829696431e-64	-0.0771707478865904
cg00868252	chr6	31708260	1.00138521422607e-69	4.53252983974291e-64	0.0734993314627693
cg11691164	chr5	102982781	1.01751524350576e-69	4.6055385460704e-64	-0.112877691916352
cg05624382	chr11	2780050	1.09414885829666e-69	4.95240221135386e-64	-0.0743159682928024
cg03178404	chr13	111102234	1.1404912420253e-69	5.16215988912941e-64	-0.0773942447410181
cg22934849	chr6	149066130	1.32372097171418e-69	5.99150528543104e-64	-0.114218374183322
cg19109740	chr8	1792775	1.75611237005165e-69	7.94862117607e-64	-0.0862524722034008
cg16663022	chr4	56429381	1.95248834494646e-69	8.83746989619737e-64	-0.129809946328704
cg03693706	chr17	6928705	1.97080681326088e-69	8.92038404659021e-64	-0.0955639159742586
cg25520960	chr2	219863984	1.98534400082759e-69	8.98618313718589e-64	-0.142360909153853
cg15066881	chr7	102924808	2.16033357105952e-69	9.77823142934388e-64	-0.117128106103034
cg08134631	chr11	61355317	2.51418474005515e-69	1.1379853821522e-63	0.0925640559025695
cg01268367	chr21	39046423	2.56984916127828e-69	1.16318054647274e-63	-0.11268097965311
cg09463890	chr4	37960795	2.94648176771007e-69	1.33365425659154e-63	-0.123833260171306
cg13418631	chr17	39636904	3.11518022942273e-69	1.41001156652269e-63	-0.097508694760255
cg07162210	chr6	15391271	3.15444605031509e-69	1.42778429796992e-63	-0.0771703011735743
cg03438644	chr6	31869304	3.23381273452309e-69	1.46370772277625e-63	0.0449226998717127
cg03483046	chr11	1893506	3.47440429183927e-69	1.57260571699804e-63	-0.109964074132287
cg01128503	chr8	1771541	3.75180427196713e-69	1.69816416040339e-63	0.0632244774563536
cg02215603	chr4	145595888	3.87658042483585e-69	1.75464109137175e-63	-0.162833361259168
cg03128860	chr17	4893030	3.90741732541684e-69	1.76859867433412e-63	-0.0645835844046831
cg22241593	chr17	42083989	4.2812570165799e-69	1.93780823838649e-63	0.0841683177174477
cg02961808	chr16	56891173	4.72836788070779e-69	2.14018224037325e-63	-0.128563930452822
cg10600367	chr6	32916946	4.76831439188772e-69	2.15826306994257e-63	-0.122791837680216
cg13916874	chr6	4286300	5.08482573586456e-69	2.30152433352143e-63	-0.144209699145516
cg00744924	chr5	180042471	5.25632343187122e-69	2.37914864967414e-63	-0.0927052933674481
cg16750801	chr10	129706313	5.2974443112658e-69	2.39776102883099e-63	0.147656859078424
cg27072820	chr11	71817706	5.89279411154286e-69	2.6672318275312e-63	-0.0783979261145998
cg09910856	chr4	148732199	6.18545711680177e-69	2.79969871294952e-63	-0.0797934043819691
cg23036678	chr11	70002831	6.27930983781339e-69	2.84217889465012e-63	-0.120681173168784
cg25375569	chr22	31537064	6.44960035770551e-69	2.91925681150681e-63	-0.139395134864842
cg27375330	chr3	15397117	6.85027015170968e-69	3.10061037768775e-63	-0.0661891285586838
cg11514604	chr11	122901047	6.98496968669741e-69	3.1615788894111e-63	-0.116017328356877
cg17225267	chr22	44208178	7.05846042140589e-69	3.19484270669926e-63	0.067239126485848
cg15491950	chr3	132004600	7.2150289948085e-69	3.26570971380419e-63	-0.227903142978411
cg18440260	chr13	28678271	8.20771641133711e-69	3.71502584839787e-63	-0.111122006672955
cg05008688	chr5	121464372	9.42345068378532e-69	4.26529878919901e-63	-0.0929711083586456
cg25142847	chr6	74075738	9.536399238374e-69	4.31642224166827e-63	-0.0969442957203556
cg27504053	chr1	201488666	9.90858918859464e-69	4.48488509007684e-63	-0.0627290505258651
cg08036487	chr15	66971801	1.07592218110937e-68	4.86990353146809e-63	-0.153282579185379
cg17165444	chr15	101405961	1.17879926469899e-68	5.33555195983646e-63	-0.0838079316647975
cg08821909	chr21	48091011	1.26185782987307e-68	5.71149662104126e-63	-0.149443063372838
cg11614622	chr11	66623681	1.49847206462781e-68	6.78247416724227e-63	0.0752929404046634
cg11944219	chr6	112408507	1.58451957381974e-68	7.17194756619735e-63	0.0460615370094098
cg20026576	chr6	4481538	1.60923804555273e-68	7.28382979606348e-63	-0.121249616899362
cg14714614	chr6	170566462	1.62490321781155e-68	7.35473443865169e-63	-0.123283729500228
cg00298595	chr17	18909456	1.70702444407134e-68	7.72643646022236e-63	-0.0786566568592009
cg18660898	chr1	151030968	1.78936205989359e-68	8.09911791721398e-63	0.164315833672752
cg12417667	chr12	53659765	1.81559177955793e-68	8.21784044814189e-63	-0.133509477944601
cg27439566	chr15	73308199	1.85742442270999e-68	8.40718586753531e-63	-0.0810164927115863
cg06739680	chr1	31983580	2.05423339485376e-68	9.2979944457908e-63	-0.0951874944496327
cg08922317	chr1	161193965	2.10471341830419e-68	9.52648015673351e-63	-0.155322458042476
cg23199403	chr15	84900689	2.60199115203353e-68	1.17772884718033e-62	-0.104018910997861
cg27555092	chr18	56296354	2.63464644994966e-68	1.19250948405492e-62	-0.160939025718846
cg06076323	chr8	1772080	2.78215894061999e-68	1.25927747265706e-62	0.0839129813842897
cg04094478	chr12	47220092	2.78683052599303e-68	1.26139195365812e-62	-0.17458941161286
cg01200893	chr6	32785622	2.80098846440503e-68	1.26780020468979e-62	-0.137510661367795
cg09699193	chr5	9457024	2.87390969667865e-68	1.30080625036887e-62	-0.140860644168358
cg13053150	chr6	122929007	3.00784409561004e-68	1.36142844161959e-62	-0.126403917916146
cg10131699	chr3	16257056	3.01764296701079e-68	1.36586366558623e-62	-0.133987919090957
cg07745905	chr11	11376360	3.0335888942417e-68	1.37308120684504e-62	-0.110205782719912
cg10857427	chr12	15091492	3.32524506257713e-68	1.50509237169403e-62	-0.121001805313282
cg18495118	chr5	176836535	4.04185941359715e-68	1.82945065893883e-62	-0.0792123267036443
cg03636939	chr6	4221388	4.17577602997328e-68	1.89006480134269e-62	-0.128867741247532
cg08701816	chr8	95278142	4.2023745621022e-68	1.90210398854607e-62	-0.125575870354093
cg05557262	chr7	135434988	4.42506858675723e-68	2.00290109414958e-62	-0.0814270248814863
cg07065666	chr6	167034653	4.51628548426281e-68	2.04418823359994e-62	-0.196542201298887
cg00574412	chr17	27892866	4.69629119620265e-68	2.12566349897242e-62	-0.15941985755425
cg05223158	chr2	238271966	4.77044871893638e-68	2.1592291218573e-62	-0.136148736616489
cg15232385	chr12	51812718	4.79183974640028e-68	2.16891125705417e-62	-0.0828570768601789
cg13786023	chr1	179723524	5.75834458798354e-68	2.60637647748064e-62	-0.184907883279028
cg14564826	chr9	16216112	5.76279298726288e-68	2.60838993865285e-62	-0.0972540121180516
cg09305161	chr6	106551032	6.13425225140498e-68	2.77652205954443e-62	-0.148285668093144
cg22879316	chr2	127973314	6.79406964006203e-68	3.07517256490272e-62	-0.123847421094787
cg11599864	chr6	38145464	7.19847784233004e-68	3.25821823186248e-62	-0.226553785736892
cg15460793	chr10	43624638	7.39880963044633e-68	3.3488936077904e-62	-0.0981930461269097
cg05779246	chr17	7258070	7.49063255104978e-68	3.39045504905146e-62	-0.153134736186281
cg23227697	chr1	27531633	7.58913500925977e-68	3.43503982270121e-62	-0.0942892771965858
cg25153726	chr13	111217366	7.9373341265526e-68	3.592643796365e-62	-0.111166417595437
cg00005861	chr10	112068221	8.145252222583e-68	3.68675293249886e-62	-0.13702874879252
cg18181431	chr1	153765596	8.7080539039503e-68	3.94149160632941e-62	-0.120437986771341
cg25879062	chr11	130386122	1.01633879048804e-67	4.60021361383441e-62	-0.113451086610752
cg07303840	chr6	32040435	1.03715274989095e-67	4.69442300572141e-62	-0.0897668532577803
cg18802332	chr8	134202353	1.12348761892181e-67	5.08519707002104e-62	-0.168659352717915
cg14098153	chr5	72533169	1.29222975126406e-67	5.84896783395648e-62	-0.101746224180587
cg11010395	chr5	16820044	1.40566567065161e-67	6.36240829844357e-62	-0.118963098174111
cg08615699	chr4	187982852	1.41086152896572e-67	6.3859261040964e-62	-0.0828822772076331
cg15257078	chr7	134255370	1.48396493045597e-67	6.71681110612564e-62	-0.0889828690237501
cg05400196	chr6	42272048	1.56173199497381e-67	7.06880505957015e-62	-0.123769749763019
cg26841538	chr15	101568393	1.69584476329297e-67	7.67583431830243e-62	-0.0961652708970035
cg04191978	chr17	12507296	2.16432905942352e-67	9.79631604850629e-62	-0.104305743519536
cg08531365	chr6	161123263	2.16602288829639e-67	9.80398275838043e-62	-0.132177474952884
cg23753947	chr7	127889701	2.18297540570819e-67	9.88071425984073e-62	-0.0798103334026196
cg23464833	chr6	28223833	2.28259395272701e-67	1.03316137044702e-61	-0.114740905337383
cg13634713	chr1	14027167	2.50818388508477e-67	1.13526923917038e-61	0.0842709872976012
cg25272554	chr2	222437075	2.65754910674105e-67	1.20287582198777e-61	0.0784263347816005
cg15672653	chr11	108371700	2.8533683994443e-67	1.29150872516688e-61	-0.180884429710346
cg15745385	chr6	31830364	2.91198107920895e-67	1.31803834795803e-61	0.0893509476074527
cg12028936	chr4	99159401	2.9667090881106e-67	1.34280966771515e-61	-0.163633664970234
cg15926477	chr14	72231668	3.04799798383206e-67	1.37960313542997e-61	-0.133471732974296
cg01300218	chr21	42557529	3.15273045317788e-67	1.42700777410009e-61	-0.0967992902764518
cg17148913	chr7	112316532	3.26909330804557e-67	1.47967662764744e-61	-0.139460820018514
cg08627912	chr4	152913978	3.42359381780789e-67	1.54960757537911e-61	-0.0988701334168632
cg03605454	chr4	150806283	3.44214558233658e-67	1.55800458635068e-61	-0.152048434744475
cg06521030	chr20	17509423	3.49488305612839e-67	1.58187493816317e-61	-0.0847496429247783
cg21735670	chr2	208995254	3.5464385271566e-67	1.60521028479279e-61	-0.172956297857136
cg15711976	chr1	25230218	3.57078853884096e-67	1.61623173318143e-61	-0.121505509504665
cg13930388	chr9	133799399	3.75002912533587e-67	1.69736068288427e-61	-0.120476921556229
cg15133790	chr8	41689378	4.08138096193261e-67	1.84733913927571e-61	-0.0781216927342801
cg25003666	chr3	146129420	4.11169085953252e-67	1.86105818698676e-61	-0.0956764806674239
cg13269342	chr6	10312977	4.11592964912822e-67	1.86297677336631e-61	-0.142602699732635
cg16549711	chr1	208041887	4.33893996621841e-67	1.96391704114957e-61	0.0719914703900339
cg26422935	chr6	169092481	4.50097552037617e-67	2.03725854588578e-61	-0.135052920518554
cg04006984	chr7	129154227	4.97344804338588e-67	2.25111189408558e-61	-0.10957716879094
cg12713583	chr19	940724	5.07686510819055e-67	2.29792114645986e-61	0.182280752657874
cg16902156	chr1	84864089	5.07958925669674e-67	2.29915416690162e-61	-0.0682263765624456
cg08428878	chr15	101085341	5.27418398050492e-67	2.38723279836002e-61	-0.158011543960888
cg13377341	chr6	41715281	5.2863887522321e-67	2.39275699536781e-61	-0.112799197792661
cg13433891	chr12	26264492	5.58205573603594e-67	2.526583559579e-61	-0.093757689528015
cg20759823	chr20	43849786	5.63664563853901e-67	2.55129236878936e-61	-0.112387955392967
cg03456755	chr17	75084957	6.01821598170904e-67	2.72400102693704e-61	0.0551046221928232
cg26411672	chr18	61666421	6.04704573144806e-67	2.73705012124241e-61	-0.137164131313841
cg15701714	chr2	172370134	6.38059404840178e-67	2.88802276175191e-61	-0.0939549241000854
cg00940433	chr1	200144354	6.94433011774033e-67	3.14318436387234e-61	-0.0877409586103204
cg10354512	chr8	134202337	7.31109629456035e-67	3.30919227142167e-61	-0.153909605757064
cg19629428	chr1	220536121	7.75614004516346e-67	3.51063064408216e-61	-0.130825171140021
cg08724904	chr10	3343109	9.06492512461042e-67	4.10302079945191e-61	-0.116441738905292
cg12855275	chr8	146279898	9.41262350835655e-67	4.26039812809339e-61	-0.0707921435538522
cg13752558	chr9	84532813	1.10976826430785e-66	5.02309970400606e-61	-0.0993814920696076
cg20034100	chr6	125304496	1.12197679984558e-66	5.07835871006904e-61	-0.124522307247549
cg20603162	chr4	123326231	1.13339347825286e-66	5.13003356487681e-61	-0.112770557144438
cg16774479	chr18	33529461	1.13903241636259e-66	5.15555686488531e-61	-0.187456081802811
cg13071476	chr6	31830920	1.19767945371053e-66	5.42100860415183e-61	0.0712432704721143
cg07908654	chr13	41631052	1.24311404341164e-66	5.62665737013238e-61	-0.101599168298899
cg03085932	chr7	123484534	1.31082643375793e-66	5.93314125406119e-61	-0.133894226659887
cg25892296	chr4	146602213	1.35714997617537e-66	6.14281365116353e-61	-0.112219959380365
cg08877463	chr1	17520718	1.37338391216085e-66	6.21629266625715e-61	-0.131315339460111
cg18263327	chr1	201506199	1.40327570290079e-66	6.35159068301172e-61	-0.0813423677160776
cg16522557	chr13	111159111	1.41290993333784e-66	6.39519771486973e-61	-0.16038022202695
cg12042503	chr14	103987728	1.55917546206106e-66	7.05723352690848e-61	0.0748213463372778
cg04917860	chr7	22757135	1.60284193745133e-66	7.25487934780847e-61	-0.124214406674654
cg16756330	chr17	2451127	1.75448587800223e-66	7.94125925016639e-61	-0.0984723921799641
cg18703541	chr21	45762070	1.95280565206902e-66	8.83890611073392e-61	-0.149031260515417
cg13642436	chr5	128017907	2.46408923954776e-66	1.11531085613954e-60	-0.175026678936044
cg14976969	chr1	68857935	2.52250908346324e-66	1.14175319641163e-60	-0.0992816911940762
cg07182753	chr14	24776700	2.5406608117186e-66	1.14996914056494e-60	-0.0996309093097747
cg09637963	chr6	14798944	2.73594975080801e-66	1.23836199190922e-60	-0.142789509922838
cg01812403	chr2	198567330	2.78918534111585e-66	1.2624578042079e-60	-0.111466404448068
cg23187669	chr4	170913676	2.80191150028171e-66	1.26821799472651e-60	-0.14783324080194
cg11065036	chr13	39828976	2.82116423029365e-66	1.2769322809009e-60	-0.162445797479864
cg04825431	chr10	44063899	2.86103580433397e-66	1.29497919197247e-60	-0.0988682239547383
cg22215192	chr1	104160257	3.11437418282222e-66	1.40964672887409e-60	-0.13638538882208
cg08635977	chr1	249197850	3.26847513254796e-66	1.47939682534465e-60	-0.126410638593365
cg26517004	chr12	110903494	3.43223058046504e-66	1.55351679871357e-60	-0.0478119018087863
cg13921686	chr9	5174061	3.43790363924208e-66	1.55608457261559e-60	-0.0773792630475816
cg03189338	chr16	83892981	3.52625502473791e-66	1.59607470682702e-60	-0.121187055118055
cg00834858	chr15	40579351	3.69154036228951e-66	1.67088714802165e-60	-0.0650961294535937
cg27023524	chr5	54010481	3.88994968398784e-66	1.76069236566468e-60	-0.102075162044049
cg14473030	chr9	119336987	4.21015247003125e-66	1.90562447190036e-60	-0.161573271759258
cg16105380	chr1	151042876	4.35870491908574e-66	1.9728631727061e-60	0.0675260568750229
cg09194815	chr13	100845274	5.20434060684659e-66	2.35561987151454e-60	-0.082981584848673
cg17610790	chr20	32276752	5.3921279089181e-66	2.44061728690196e-60	-0.0813339973761758
cg04914231	chr16	30006637	5.68533748080869e-66	2.57333156258851e-60	0.074788704133539
cg01628819	chr19	55458958	5.72764651179686e-66	2.59248173004857e-60	-0.0918406462204476
cg12827188	chr4	155511987	5.7608221408737e-66	2.6074978823351e-60	-0.174046577930291
cg08894487	chr19	941243	5.82739890117867e-66	2.6376322550449e-60	0.233297593634542
cg21681327	chr1	41978691	6.07957655146298e-66	2.75177441618248e-60	-0.0608551809307235
cg27192708	chr4	74854148	6.23285387243742e-66	2.82115171686586e-60	-0.150086715923839
cg23171019	chr20	56807993	6.35165366143773e-66	2.87492359016191e-60	-0.0920522214876794
cg20297940	chr1	14746121	6.91120001482131e-66	3.12818881790851e-60	-0.0881993711415217
cg04348643	chr3	153572883	7.00589099861622e-66	3.17104841913967e-60	-0.198685625843775
cg06057528	chr5	71757960	7.74578117700095e-66	3.50594195102123e-60	-0.156878096344982
cg02557322	chr2	96151359	7.96435047124372e-66	3.60487209639716e-60	-0.0996419638434987
cg14423651	chr8	29302077	8.64466366051077e-66	3.91279953400235e-60	-0.145680610821466
cg11808459	chr2	122438889	8.82463388205749e-66	3.99425873550016e-60	-0.154316551146391
cg11921048	chr3	156347867	9.65670815521494e-66	4.37087718546232e-60	-0.090835313912455
cg02344698	chr13	50761367	9.69427885295283e-66	4.38788266009663e-60	-0.0766269930628063
cg11400946	chr6	32939516	1.03097870792921e-65	4.66647768655166e-60	0.0502844038826795
cg04672979	chr12	13369111	1.10468533521586e-65	5.00009304537413e-60	-0.130748665756973
cg09862509	chr1	181069576	1.13225813247185e-65	5.12489469468203e-60	-0.156402332954061
cg18885346	chr6	51953114	1.24642149102514e-65	5.64162773796745e-60	-0.147854232077118
cg10230442	chr3	186383752	1.31797187533568e-65	5.96548338045689e-60	-0.123030315119582
cg07870528	chr3	12913423	1.34351085593566e-65	6.08107944678736e-60	-0.122639141839184
cg17238496	chr1	145104707	1.46812666963669e-65	6.64512301970976e-60	-0.146737996035579
cg17582777	chr1	155050100	1.5935318652226e-65	7.21273954028245e-60	-0.141809353192779
cg18330688	chr4	122059692	1.69684345001793e-65	7.68035463407816e-60	-0.124616206649737
cg26296524	chr1	15124175	1.80073844358749e-65	8.1506103876723e-60	-0.12007062744463
cg04017102	chr5	111405936	1.8239355131697e-65	8.25560635583948e-60	-0.147027259690829
cg19155007	chr3	183543564	2.03117606805632e-65	9.19363098980062e-60	0.0978259251822497
cg02197019	chr6	33127546	2.14165554160057e-65	9.69368981172501e-60	-0.136193521189584
cg12329933	chr5	59968073	2.14562441814778e-65	9.71165397888557e-60	-0.0738010957780939
cg16322205	chr7	148982704	2.27172698742196e-65	1.02824269940885e-59	0.0883235606794374
cg03010018	chr11	116708299	2.28721498002935e-65	1.03525296755076e-59	-0.113384099870961
cg19898487	chr4	144837164	2.37769087287294e-65	1.07620470902499e-59	-0.13553296193847
cg14209005	chr12	21810852	2.49725556948801e-65	1.13032279939508e-59	0.0735777419257819
cg02923516	chr10	53627396	2.55322123349541e-65	1.15565431403209e-59	-0.0878242250091855
cg13087969	chr7	45215768	2.5835283556932e-65	1.16937210552399e-59	-0.0837771304867068
cg15106561	chr17	76495071	2.71045386974927e-65	1.22682189324913e-59	-0.137357434503445
cg15149625	chr4	123595010	2.75046939018841e-65	1.24493395820342e-59	-0.0914842508294347
cg13927088	chr1	152691125	2.78540748073244e-65	1.260747846374e-59	-0.160530179150829
cg15957413	chr2	114303932	2.78769571301291e-65	1.26178355979818e-59	-0.103443155781643
cg16834356	chr8	6782601	3.24194711912172e-65	1.46738955673959e-59	-0.136213981615748
cg27554189	chr15	74221881	3.24724123224784e-65	1.46978580998741e-59	-0.0678303177381338
cg00290033	chr6	14640562	3.29939724314079e-65	1.49339297657384e-59	-0.0794349451885987
cg04421915	chr3	9234050	3.31557864922216e-65	1.50071710168283e-59	-0.160201524449129
cg07611925	chr21	35736383	3.36073984541829e-65	1.5211582332723e-59	-0.144509702746258
cg03937440	chr6	129660428	3.48686147241222e-65	1.57824416081205e-59	-0.102382995350828
cg05145428	chr9	139300299	3.89373089097724e-65	1.76240383825947e-59	-0.123836250858949
cg03516599	chr6	14382336	4.36810369600046e-65	1.97711730350591e-59	-0.116488021428925
cg01130056	chr16	65528415	4.57621214701949e-65	2.07131259925685e-59	-0.158149388501715
cg21174644	chr6	32939507	4.65665720880241e-65	2.1077241257914e-59	0.0548691949990211
cg23962717	chr19	38823317	4.80641533654467e-65	2.17550854811887e-59	-0.100213311353153
cg08435240	chr21	39643733	5.22790742810458e-65	2.36628682755327e-59	-0.140651687672898
cg17717972	chr8	1814957	5.34582613485397e-65	2.41965990011441e-59	-0.0740477852165982
cg20126498	chr22	44208202	5.86088881393588e-65	2.65279066029654e-59	0.0591519066418851
cg00521434	chr1	110081965	5.93185928288021e-65	2.68491373977294e-59	-0.0929279736732915
cg06321962	chr22	38528511	6.25046063785941e-65	2.82912099667175e-59	-0.132574000863856
cg03603593	chr8	29442834	6.40848666447796e-65	2.900647684996e-59	-0.0912417566159967
cg22507727	chr1	15005987	6.42837176328939e-65	2.90964819773062e-59	-0.112933438451791
cg15556990	chr7	80544479	6.57609530870046e-65	2.97651171519586e-59	-0.118983349960085
cg03444122	chr4	189060646	7.55075826860181e-65	3.41766951208416e-59	-0.124862754487857
cg09428681	chr4	110793399	7.5537232032371e-65	3.4190115185884e-59	-0.0872678211914646
cg00200667	chr17	46753282	7.99918001557598e-65	3.62063685373009e-59	-0.153725957923321
cg09462269	chr1	43751469	8.41588901490342e-65	3.80925018125967e-59	-0.214374024581349
cg00004082	chr4	10020360	8.56417214521938e-65	3.87636698140207e-59	0.116264767115647
cg11346962	chr7	128280248	9.59546038596214e-65	4.3431548526565e-59	-0.0874743574160708
cg25542878	chr4	6474782	9.78049501156645e-65	4.42690633510528e-59	0.185064719944142
cg14752139	chr8	7328654	1.00016376858943e-64	4.52700125921559e-59	-0.0908678919892026
cg08223984	chr3	195476016	1.01235356474455e-64	4.58217544596065e-59	-0.10151277466216
cg04155954	chr13	114776890	1.02101774772088e-64	4.6213917907991e-59	-0.112619872528588
cg11667823	chr2	219521697	1.04687765962514e-64	4.7384404756549e-59	-0.0824765700824178
cg10686439	chr13	114741930	1.06071059261177e-64	4.80105192691496e-59	-0.106947227639194
cg21566383	chr6	32732764	1.10701725684969e-64	5.01064792898847e-59	-0.113719465899573
cg10031042	chr4	101090547	1.1225083228009e-64	5.08076452116081e-59	-0.101340001553802
cg09837245	chr2	177464330	1.12442172096798e-64	5.08942505874852e-59	-0.106144340626115
cg02203656	chr7	23285761	1.13234118748499e-64	5.12527062326581e-59	-0.13103295521594
cg18848394	chr17	39597909	1.15484763434436e-64	5.2271406534275e-59	-0.132515980998149
cg24060908	chr4	48991973	1.23158755790501e-64	5.57448549984312e-59	-0.113399372862075
cg08542751	chr5	170221963	1.24573220051036e-64	5.638507829882e-59	-0.139227122024528
cg11411707	chr1	151043197	1.2620851500352e-64	5.71252553119834e-59	0.0599804566219442
cg03511513	chr12	90472777	1.43008421549251e-64	6.47293298121515e-59	-0.117491618852175
cg18203965	chr10	5570694	1.43682837793149e-64	6.50345881389618e-59	-0.0948413415842331
cg08644340	chr5	72585503	1.5361180681758e-64	6.9528697672614e-59	-0.0883871979089533
cg18139806	chr3	64354189	1.67990424972699e-64	7.60368340936928e-59	-0.169358046937306
cg04164351	chr6	169571297	1.71032625619561e-64	7.74138132036794e-59	-0.0802512931277937
cg08416638	chr11	60523346	1.73763678380193e-64	7.86499586905131e-59	-0.0848412950325426
cg26379475	chr1	162381781	1.83707561264779e-64	8.3150818625032e-59	-0.131004359763197
cg15311822	chr2	9144618	1.85475256819488e-64	8.39509235931776e-59	0.0913082234643949
cg04566694	chr1	9312021	1.8851736102796e-64	8.53278590526415e-59	-0.144883730839865
cg27468226	chr2	176846399	1.89099945781145e-64	8.55915520591366e-59	-0.09845728321807
cg22237345	chr13	91855918	2.14457712037833e-64	9.70691363688364e-59	-0.171545893287467
cg25220751	chr6	4655948	2.21933035750826e-64	1.00452662239754e-58	-0.119032591109068
cg07576363	chr8	76771328	2.23087776021172e-64	1.00975327709359e-58	-0.166895398517729
cg19938826	chr5	145218181	2.23392781519163e-64	1.01113381127893e-58	-0.0873231022197395
cg22479576	chr17	41466010	2.27515580325744e-64	1.0297946706052e-58	0.0393468904290106
cg21181092	chr7	106068741	2.40567767444867e-64	1.088872263075e-58	-0.0991674653837421
cg22394530	chr1	213193040	2.4509085368299e-64	1.10934492739117e-58	-0.10793380090338
cg26669421	chr6	31637196	2.54227093869152e-64	1.15069792589619e-58	-0.0610103656814087
cg08243094	chr1	26930419	2.6081792341484e-64	1.18052973403565e-58	-0.116519476048005
cg02553663	chr17	80291775	2.64158276187247e-64	1.19564903917529e-58	0.12166183950302
cg00861380	chr12	8661336	2.74938519246515e-64	1.24444322212473e-58	-0.128474624988951
cg05169756	chr15	101325365	2.79606776747653e-64	1.26557296932183e-58	-0.0871459874701559
cg19726712	chr8	98790327	2.8404912927723e-64	1.28568021188235e-58	-0.192558439685165
cg27254860	chr3	59983787	2.87766131902049e-64	1.30250433218297e-58	-0.104003863939937
cg16947025	chr10	112118688	2.90745452375e-64	1.31598951126687e-58	-0.104291960461687
cg02773399	chr9	110226215	3.10495517776565e-64	1.40538344229136e-58	-0.0685828367079296
cg10073794	chr15	93649322	3.30327257849852e-64	1.49514705411547e-58	-0.137945845119159
cg04240456	chr1	89756672	3.35535982033372e-64	1.51872309403837e-58	-0.0941725308985324
cg08887025	chr1	246415176	3.40510052816945e-64	1.54123703166323e-58	-0.164555614588403
cg01879460	chr19	55459137	3.62628736957155e-64	1.64135194693969e-58	-0.119941947832055
cg02271926	chr7	55643121	3.71757220412378e-64	1.68266983646373e-58	-0.0913258563225724
cg01338834	chr21	40720919	3.93073591850078e-64	1.77915327584734e-58	0.0782596438105559
cg26327442	chr11	82447767	3.95595066449377e-64	1.79056612546716e-58	-0.110127985305821
cg20200811	chr7	23723014	3.96615833965531e-64	1.79518638464482e-58	-0.0906330462554263
cg20808078	chr1	68515209	4.08733612131925e-64	1.85003459924825e-58	-0.0909561271260433
cg15925143	chr6	170575847	4.09163241373772e-64	1.85197921290045e-58	-0.0802612594916161
cg20592447	chr10	128211184	4.15040538238275e-64	1.87858138660638e-58	-0.174770380329958
cg17342709	chr2	235319934	4.25644137358559e-64	1.92657603316055e-58	-0.118506094181048
cg00407867	chr5	127640424	4.39782452556368e-64	1.99056972370779e-58	-0.115328450342984
cg04235413	chr17	75237170	4.70501061306802e-64	2.12961013375053e-58	-0.111535095100079
cg20795863	chr2	233896119	4.99316600913275e-64	2.26003675804972e-58	-0.0797299036891592
cg00949635	chr4	103634624	5.0189496830499e-64	2.27170711924014e-58	-0.105874717961993
cg13319266	chr10	45406681	5.41875952440282e-64	2.45267144849235e-58	-0.164422248196682
cg21771497	chr17	77884667	5.93959642321368e-64	2.68841577065351e-58	-0.076912493963492
cg24677222	chr3	140102647	6.41565927673432e-64	2.90389419579115e-58	-0.0917113272289571
cg02450124	chr15	58429751	6.51731784514777e-64	2.94990750697786e-58	-0.0894846514811161
cg06018296	chr13	52707138	7.65882021101568e-64	3.46658115683118e-58	-0.100177767212892
cg11803803	chr1	28775373	8.22201083031499e-64	3.72149587408215e-58	-0.0647558452006576
cg14457610	chr3	69171735	8.33285524975694e-64	3.77166694027649e-58	-0.13553433981983
cg05605603	chr11	35602594	8.85416358843315e-64	4.00762464837814e-58	-0.129643753914823
cg24519990	chr15	90441157	9.68674382172519e-64	4.38447210905219e-58	-0.0771278293050358
cg15695194	chr11	35179802	9.69667963062433e-64	4.38896931449097e-58	-0.110485492209623
cg17802216	chr6	169026352	9.71213485501074e-64	4.39596475088409e-58	-0.0925547570741013
cg10853543	chr2	60763626	1.08317202499538e-63	4.90271820985559e-58	-0.137955637147712
cg24033957	chr11	104840183	1.10293376462734e-63	4.99216498148216e-58	-0.169729061054055
cg06879608	chr12	124787404	1.11843241161175e-63	5.0623158873818e-58	-0.127350244905528
cg09136099	chr1	23111493	1.15995002442224e-63	5.25023539754142e-58	-0.0411079639724226
cg17482197	chr20	56285683	1.2260143939453e-63	5.54925991073887e-58	0.0721076513646658
cg23155785	chr14	101833415	1.28558559423792e-63	5.81889465177534e-58	-0.131298790114229
cg09887367	chr11	18690185	1.31484114928466e-63	5.9513129003612e-58	-0.173448865233435
cg16904509	chr15	101565897	1.36976488068351e-63	6.19991198884253e-58	-0.0685508269227133
cg08571304	chr10	79669928	1.41361693332218e-63	6.39839778061887e-58	-0.102336417626529
cg00384553	chr1	228266701	1.41892683222249e-63	6.42243176361536e-58	-0.0993905933132389
cg01899581	chr13	60733965	1.44941889345462e-63	6.56044676068792e-58	-0.159550219162218
cg11401682	chr6	31830616	1.46015879172053e-63	6.60905833261296e-58	0.0843120913699608
cg24183575	chr3	49497929	1.6546659038996e-63	7.48944809418458e-58	-0.138374190541989
cg11745166	chr8	134734839	1.74546094423194e-63	7.90041005343924e-58	-0.163617714062334
cg01450870	chr15	62534300	1.75992943256775e-63	7.96589819345409e-58	-0.104275345137392
cg04921533	chr14	99191001	1.80551506164846e-63	8.17223060293696e-58	-0.140355196826541
cg18749309	chr11	61434800	1.86323883047115e-63	8.43350338880834e-58	-0.141448504679636
cg17723761	chr12	7864013	1.89599444423276e-63	8.58176381315295e-58	-0.152272783705272
cg00089695	chr9	101746445	2.07996675780778e-63	9.41447033719503e-58	-0.0862678986626846
cg03625762	chr22	32556223	2.23936503598362e-63	1.01359483877712e-57	-0.0988330556041881
cg05008344	chr6	129761564	2.29464117742664e-63	1.03861425757391e-57	-0.135643043502523
cg22513328	chr7	106267699	2.53424581136839e-63	1.14706554461643e-57	-0.0982377846531378
cg23192479	chr2	109951706	2.582891417732e-63	1.16908381084237e-57	-0.0913817028219453
cg08044806	chr3	25365560	2.58530313933094e-63	1.17017541874281e-57	-0.115064282599247
cg25952663	chr12	54450826	2.70620640431226e-63	1.22489937995824e-57	-0.125884469041773
cg02743589	chr18	77217348	2.77515770543427e-63	1.25610853157989e-57	-0.0723097772287371
cg03800296	chr6	145275690	2.79846674800291e-63	1.26665881028156e-57	-0.09563304810241
cg09566316	chr16	66000811	2.80596399942804e-63	1.27005226120512e-57	-0.160999257884019
cg19693494	chr1	151043024	2.82459757660235e-63	1.27848630270721e-57	0.0724132312529381
cg21700831	chr15	34415586	2.85879032438614e-63	1.2939628293656e-57	-0.0835069675658466
cg19719207	chr4	121839493	2.88156487916392e-63	1.30427118499645e-57	-0.183354742637081
cg26308042	chr4	87738323	2.99264199024845e-63	1.3545475734782e-57	-0.143505552490529
cg16975095	chr3	71942852	3.03601837546799e-63	1.37418085321458e-57	-0.14750337026692
cg11929898	chr3	111760010	3.04714104781701e-63	1.37921526390922e-57	-0.118168900901325
cg25368824	chr5	132009352	3.26475851357452e-63	1.47771458696518e-57	-0.0979570396588804
cg16064261	chr8	1830749	3.32574145405352e-63	1.50531705138243e-57	-0.102791048534933
cg24965293	chr7	19142943	3.39029186108492e-63	1.53453424391542e-57	-0.140998375513408
cg11248493	chr17	80371212	3.41182113764833e-63	1.54427895424921e-57	-0.0919303969874492
cg24609424	chr3	76063500	3.51017802527472e-63	1.588797838868e-57	-0.0921993262596552
cg13151171	chr3	69915189	3.70618115003146e-63	1.67751394921414e-57	-0.190707888885851
cg15684811	chr1	59250924	3.78944231490111e-63	1.71520011722443e-57	0.040674621285192
cg06013833	chr11	123111851	3.8833242976206e-63	1.75769354353482e-57	-0.132304727634498
cg16470532	chr6	22287585	3.88560620533545e-63	1.75872639429616e-57	-0.0917429196147707
cg02205445	chr2	144648543	3.98976439125127e-63	1.8058710973545e-57	-0.187871509738062
cg11259591	chr11	111653746	4.02850678830058e-63	1.82340691356134e-57	-0.114109678299513
cg18051552	chr6	71548732	4.20933384547075e-63	1.90525394114004e-57	-0.124139367812192
cg25724837	chr10	123493091	4.63623357638101e-63	2.09847985874303e-57	-0.0868677842111225
cg12786765	chr17	4534351	4.65719997586539e-63	2.10796979627605e-57	-0.129313897567744
cg11904686	chr3	52811517	4.70962675679192e-63	2.1316995204197e-57	-0.134649968306011
cg23319851	chr14	84867542	4.88864471081401e-63	2.2127277008769e-57	-0.10084844634856
cg22205501	chr12	7864047	4.95229936158575e-63	2.24153945083711e-57	-0.16506741547687
cg09826587	chr1	14026817	4.97052159235487e-63	2.24978730626122e-57	0.0884586827212902
cg16786581	chr6	10320712	5.11942284856247e-63	2.31718388625344e-57	-0.157129807182027
cg22192089	chr15	71608715	5.12246338202768e-63	2.31856011075366e-57	-0.0793802745527408
cg22497133	chr7	52129371	5.12554000990949e-63	2.31995267252529e-57	-0.155163863963731
cg14339765	chr6	46048772	5.16717216941776e-63	2.33879647035488e-57	-0.14424652845441
cg13472610	chr21	40174791	5.23476225416237e-63	2.3693895000525e-57	-0.167583999237618
cg11224407	chr19	11617055	5.59963407939724e-63	2.53453997482126e-57	0.0709047616721949
cg14860219	chr1	151042743	5.81714749185522e-63	2.63299220064846e-57	0.0713857129463826
cg23126094	chr10	3235857	6.0468064107674e-63	2.73694179848001e-57	-0.121968482050322
cg23925994	chr12	94145366	6.13889810458509e-63	2.77862489348593e-57	-0.125979655548457
cg27167413	chr1	209957652	7.07567171913657e-63	3.20263298754591e-57	0.0509134122376499
cg13181291	chr1	151089582	7.2206941046202e-63	3.26827388979782e-57	-0.0857765719719548
cg26833303	chr1	47493419	7.28015104719449e-63	3.29518564788746e-57	-0.131634585063657
cg14198768	chr9	89109504	7.29886578278966e-63	3.30365642380095e-57	-0.159745105697169
cg16581800	chr15	74233033	7.45638304103438e-63	3.37495283033123e-57	-0.0996174470854421
cg26289291	chr13	30028229	7.45884926243278e-63	3.3760691062579e-57	-0.11899026899005
cg09391761	chr2	238230401	7.47950231523375e-63	3.38541721493499e-57	-0.081316565300264
cg07156814	chr4	55592838	7.88437545972293e-63	3.56867332683255e-57	-0.0902284399292014
cg08372668	chr15	74221840	8.05262586693885e-63	3.64482783564907e-57	-0.0761264240837957
cg15248304	chr10	44102227	8.43951367989486e-63	3.81994331887609e-57	0.0507257573539283
cg08629895	chr17	41787856	8.53577042589287e-63	3.86351162479019e-57	-0.108999153974626
cg13870275	chr4	170914373	9.6702555548446e-63	4.37700909076709e-57	-0.128686026761465
cg01381498	chr4	148878178	9.72797792401626e-63	4.40313573583578e-57	-0.131340830152701
cg03784170	chr17	8121849	9.84370574111033e-63	4.4555171547758e-57	-0.0891466866890793
cg06997008	chr1	159771711	9.88926248187477e-63	4.47613732012105e-57	-0.0838087986739114
cg02943091	chr14	20933373	1.08665794625664e-62	4.9184963958236e-57	-0.135408388729615
cg25549733	chr4	139474727	1.11299074230411e-62	5.03768547726139e-57	-0.0857164098372789
cg26523649	chr22	45182193	1.13279385640021e-62	5.12731952047001e-57	-0.089169867322382
cg26654766	chr10	13343607	1.16938883382e-62	5.29295790296613e-57	-0.130114995763838
cg21086551	chr3	171241974	1.19264777352043e-62	5.39823391137458e-57	-0.159298915414892
cg05976325	chr22	36030660	1.21218979329868e-62	5.48668617381607e-57	-0.0671052405114328
cg20957755	chr12	43423278	1.24500084572913e-62	5.63519752798994e-57	-0.12421960419686
cg08100475	chr4	108716017	1.3423187275428e-62	6.07568356372785e-57	-0.0926013372218061
cg16070740	chr6	169569703	1.38576678115712e-62	6.27234075088024e-57	-0.167456213223636
cg26680675	chr7	99574420	1.42778207568726e-62	6.4625128979002e-57	-0.118737722410722
cg22984894	chr10	4163631	1.54082008850826e-62	6.9741523338114e-57	-0.127084689532074
cg21284028	chr20	58571569	1.54208461397977e-62	6.97987590487206e-57	-0.115580997359665
cg22720215	chr4	154048247	1.63574798734292e-62	7.40382068519078e-57	-0.100506306870698
cg12094965	chr12	109749643	1.72491079136328e-62	7.80739471851595e-57	-0.147887138778833
cg14252130	chr13	59433518	1.79957791540378e-62	8.14535753537551e-57	-0.103507035578268
cg22398226	chr4	155662217	1.83739880618773e-62	8.31654472049527e-57	-0.204287923911923
cg00712510	chr10	71074350	1.90809129821235e-62	8.63651731944662e-57	-0.139044420118263
cg15473751	chr14	103987810	2.0586104777621e-62	9.31780626107549e-57	0.0718121910985993
cg15974085	chr18	71815641	2.09656459435851e-62	9.48959646086115e-57	0.0487722055809763
cg13747137	chr15	100664844	2.249588443426e-62	1.01822221879413e-56	-0.0743286505379507
cg06293049	chr12	53622101	2.37595950117871e-62	1.07542104518051e-56	-0.0780192595259533
cg02737619	chr1	2222440	2.38608802663112e-62	1.08000547914194e-56	0.216368295710835
cg07198752	chr2	172383228	2.58758437067979e-62	1.17120796336331e-56	-0.140326866118514
cg13049334	chr5	16783782	2.60051913944244e-62	1.17706257600927e-56	-0.074278968904169
cg27025925	chr11	67246792	2.60132806543379e-62	1.17742871694504e-56	-0.0818988110770647
cg24030609	chr1	15802611	2.60624103124639e-62	1.17965245300893e-56	-0.110042976618831
cg25570929	chr18	497274	2.70115155614857e-62	1.2226114242533e-56	-0.133388659137391
cg23786545	chr11	130580518	2.7405659780605e-62	1.24045141638561e-56	-0.140440351558352
cg03607644	chr8	134679636	2.79409911123058e-62	1.26468190431985e-56	-0.154904405521538
cg06820719	chr18	23802673	2.80903078360835e-62	1.27144036746151e-56	-0.139644738189014
cg08508745	chr10	4378624	2.87998278962557e-62	1.30355509013706e-56	-0.118360000798461
cg21331386	chr17	73449360	3.14077961771879e-62	1.42159851524959e-56	-0.174689729839433
cg11794956	chr5	92443321	3.14667066508246e-62	1.42426495645361e-56	-0.134616074042825
cg07093140	chr7	4721231	3.52026294403356e-62	1.59336253530613e-56	-0.122765179953596
cg17722086	chr8	29887544	3.63762861095441e-62	1.64648528766185e-56	-0.0860508400133496
cg25838590	chr1	161406393	3.80459380230841e-62	1.72205807436364e-56	-0.120617932812756
cg21848407	chr17	61499094	3.94693382699024e-62	1.78648487037528e-56	-0.124348487040606
cg01525976	chr12	71232780	3.94868244353822e-62	1.78727633968893e-56	-0.119304911469946
cg08630080	chr15	69605276	4.01589478984968e-62	1.8176983951505e-56	-0.0774452696342073
cg07457305	chr2	71118292	4.17401576817718e-62	1.88926806108696e-56	-0.0821100169386683
cg09225701	chr4	8248877	4.26932308275917e-62	1.93240662965695e-56	-0.0955460411338989
cg13952954	chr19	59066605	4.37470133832772e-62	1.98010356796192e-56	0.0539001054144991
cg13273789	chr14	23388442	4.4671014977831e-62	2.02192628253557e-56	0.0574889843187252
cg22940848	chr1	2222486	4.58911534693961e-62	2.07715292302389e-56	0.222371311279863
cg11546554	chr2	241158834	4.67954951668369e-62	2.11808577953847e-56	-0.116541743818525
cg04490934	chr1	41978749	4.85357661918325e-62	2.19685497083444e-56	-0.0797846740973939
cg22366698	chr11	3400543	4.90598954203385e-62	2.22057842245261e-56	0.0473188610128775
cg02659794	chr12	21810750	4.9883591516427e-62	2.25786104937143e-56	0.0812004117897632
cg05617886	chr1	151739012	5.07879915142308e-62	2.29879654471203e-56	-0.127255424613816
cg11634875	chr6	31922863	5.15777223757903e-62	2.33454181680645e-56	-0.0826012074170737
cg11047382	chr8	1812614	5.51870553405887e-62	2.49790961105893e-56	-0.0781427507595814
cg22732101	chr19	16394638	6.02121536364584e-62	2.72535862518556e-56	0.190214759279361
cg07215473	chr3	16508396	6.92562541861956e-62	3.1347181307281e-56	-0.0736988351367815
cg19783150	chr12	22491533	7.06890518107634e-62	3.19957027648986e-56	-0.103242233837101
cg09550768	chr4	169482515	7.20458214605789e-62	3.2609811984416e-56	-0.0713340979295087
cg26018544	chr1	25230915	7.2762091379022e-62	3.29340143725212e-56	-0.0820326495467109
cg06936402	chr11	102484740	7.36190818273565e-62	3.3321910531189e-56	-0.126143314843584
cg12739914	chr3	195552429	7.38128798523735e-62	3.34096285560604e-56	-0.142802115137377
cg21631156	chr4	147925275	7.6708844997969e-62	3.47204176760507e-56	-0.157611702624392
cg07036412	chr6	24360391	7.6844783672168e-62	3.47819470543987e-56	0.0723801548567985
cg27289406	chr11	69624091	7.74431254712494e-62	3.50527721095497e-56	-0.147356762755044
cg15492982	chr6	116785892	8.12029537742152e-62	3.67545681550079e-56	-0.076489815882462
cg07709314	chr13	114882877	8.15630475840495e-62	3.6917555975778e-56	-0.10431313374582
cg14920503	chr21	45429155	8.29857415217929e-62	3.75615042420431e-56	-0.0852926705185258
cg26677549	chr2	236398235	8.47602809799555e-62	3.83647069388333e-56	-0.146570309415671
cg13253800	chr20	43738567	9.70734056480274e-62	4.39379473048441e-56	-0.0929637226696254
cg16030011	chr1	92075595	1.03312906121006e-61	4.67621074459265e-56	-0.0683916035151338
cg01840724	chr9	15420564	1.05231037901376e-61	4.7630303761148e-56	-0.146827551572966
cg14071023	chr6	45901289	1.1144871247694e-61	5.04445849335875e-56	-0.110126818396334
cg20214535	chr21	43619310	1.18171156348032e-61	5.34873378131843e-56	-0.157929860601824
cg16149164	chr14	105617308	1.24777750792115e-61	5.64776542300318e-56	-0.138305475964213
cg12323503	chr22	27017064	1.26469694534688e-61	5.72434719584578e-56	-0.0607762638556065
cg06364753	chr2	97700249	1.27915127826349e-61	5.78977126475292e-56	-0.0971969050040532
cg00047843	chr12	83321412	1.27928375952809e-61	5.79037090940163e-56	-0.142005367514453
cg02567476	chr2	103090077	1.28112203390138e-61	5.79869141716647e-56	-0.163620554466511
cg13858106	chr2	220436948	1.31761887235081e-61	5.9638855971666e-56	-0.172937696928656
cg04588248	chr6	37899865	1.32189880299206e-61	5.98325767603083e-56	-0.0522890804766424
cg23640703	chr14	20918993	1.36700344861693e-61	6.18741302933684e-56	-0.0717256077089842
cg06203471	chr1	159750831	1.40442789793711e-61	6.35680581731681e-56	0.0909232548097147
cg03954794	chr1	215035489	1.41594807557335e-61	6.40894913654462e-56	-0.155817469043105
cg25933400	chr8	27117108	1.45222877155948e-61	6.57316499955881e-56	-0.120878524913712
cg11251177	chr6	169569137	1.51062947501883e-61	6.83750176759872e-56	-0.12522315282226
cg03895613	chr13	25159819	1.63056441673436e-61	7.38035849688805e-56	-0.103886449369033
cg06316133	chr8	1922372	1.77606173182226e-61	8.03891717427782e-56	0.072559584343065
cg15889012	chr2	44059266	1.91595113678367e-61	8.67209299237844e-56	0.0977176937510375
cg03337430	chr1	226012507	1.93335241748022e-61	8.75085571314401e-56	-0.0923778399255915
cg05409945	chr12	52604025	2.00315994352262e-61	9.06682272596871e-56	-0.122055038692842
cg09600520	chr6	4706244	2.02193400938907e-61	9.15179902933736e-56	-0.105505891447197
cg07285760	chr1	215041853	2.06956153157623e-61	9.3673735779122e-56	-0.119415492497334
cg26501230	chr2	154113652	2.0707030922757e-61	9.37254057844379e-56	-0.0663977031087859
cg01053621	chr1	161193991	2.07342784777474e-61	9.38487353026889e-56	-0.137976516237481
cg03199006	chr4	76922774	2.19738094696061e-61	9.94591748498992e-56	-0.122172714209167
cg12173586	chr3	120194768	2.20653977226328e-61	9.98737270960439e-56	-0.0805062476048505
cg01906994	chr1	86863324	2.25481318801909e-61	1.02058707404033e-55	-0.14322335942022
cg25100871	chr3	52039819	2.34357539409465e-61	1.06076315632749e-55	-0.156079976328698
cg10873086	chr5	172905724	2.34483346747168e-61	1.06133259304784e-55	-0.105305802828503
cg19078037	chr18	77329049	2.36710700620538e-61	1.07141417579072e-55	-0.142964256226766
cg10766174	chr11	61248818	2.43519178334942e-61	1.10223111613031e-55	-0.128979413657734
cg19514542	chr10	125614284	2.52746220921178e-61	1.14399510990669e-55	-0.121164447973337
cg10462643	chr6	127296973	2.57304657239916e-61	1.16462777787874e-55	-0.116523647111983
cg21450738	chr8	100909366	2.59617886904922e-61	1.17509805678227e-55	-0.120486551450948
cg10055235	chr17	7257885	2.62653220334595e-61	1.18883676507166e-55	-0.133501492464169
cg18602710	chr12	29712704	2.63770245359946e-61	1.19389271076291e-55	-0.113466884285368
cg09212118	chr1	42630526	2.82784087848239e-61	1.27995430546397e-55	-0.183885814313866
cg11696200	chr13	33768013	2.88970392264542e-61	1.30795512769131e-55	-0.153299734043549
cg00870778	chr7	97598492	2.950700790045e-61	1.33556389579491e-55	-0.0877641086850587
cg27315170	chr6	31830937	3.05973150092156e-61	1.38491403033612e-55	0.0811987514252101
cg14078092	chr12	123463530	3.07730669303405e-61	1.39286901924123e-55	-0.0813915196322882
cg00890041	chr6	31830570	3.31659033765979e-61	1.5011750181736e-55	0.0836205276954304
cg25821249	chr17	35423464	3.31745216205544e-61	1.5015651023025e-55	-0.110758004350399
cg17283506	chr1	151042883	3.54474914177706e-61	1.60444562504598e-55	0.0596896745776808
cg19547516	chr3	70798146	3.70009156043595e-61	1.67475764263388e-55	-0.0818728118070062
cg11974162	chr2	145439424	3.81977324096394e-61	1.72892868296454e-55	-0.14100472671001
cg11015497	chr2	38750277	4.18757072631305e-61	1.89540338756817e-55	-0.170317742250441
cg20463298	chr1	185736719	4.24322930194614e-61	1.92059590602267e-55	-0.179369157723074
cg16386719	chr5	154426475	4.40304506305442e-61	1.99293267471007e-55	-0.155675844080986
cg09522131	chr2	12442966	4.53866039308562e-61	2.05431569908077e-55	-0.0957445196851284
cg16252122	chr12	42835996	4.66459313037702e-61	2.11131613023003e-55	-0.0688572987010813
cg06675705	chr3	100560402	4.69975442357299e-61	2.12723104572415e-55	-0.106485756376372
cg09758248	chr6	30878399	5.09980789051646e-61	2.30830564625291e-55	-0.0504070883128352
cg06698828	chr8	37798693	5.11129988667318e-61	2.31350722250534e-55	-0.0974860510369914
cg05272587	chr13	111038400	5.11946989603097e-61	2.31720518116092e-55	-0.0781850444748752
cg14895540	chr2	186443903	5.94616829485021e-61	2.69139037062487e-55	-0.15159672680765
cg14913688	chr1	116039225	6.30976844033932e-61	2.85596525007702e-55	-0.106478225981111
cg13674914	chr7	14429205	6.38839027319483e-61	2.89155153579508e-55	-0.161012931074074
cg16399589	chr17	26824423	6.55035145818941e-61	2.96485937911444e-55	-0.108490754822056
cg11815980	chr3	59787974	6.72215101397231e-61	3.04262032485023e-55	-0.110906685682739
cg19911494	chr5	9169758	6.81653807907237e-61	3.08534236457821e-55	-0.165352744667609
cg07721901	chr5	94726815	6.84063109555883e-61	3.09624749025841e-55	-0.140511340521981
cg06482783	chr5	115289176	6.95805011261371e-61	3.14939439027189e-55	-0.101909527325828
cg06738548	chr15	94019180	7.53492556956402e-61	3.41050322084949e-55	-0.149295273904917
cg19101625	chr13	95369785	7.69696562650541e-61	3.48384676366264e-55	-0.139101062462506
cg21428001	chr2	119066603	7.71514790007824e-61	3.49207653342081e-55	-0.132756134332475
cg08290845	chr20	30065523	8.20922495363074e-61	3.71570865386207e-55	-0.129060270922112
cg05595832	chr7	104567372	8.25548574666886e-61	3.73664749157174e-55	-0.0966800206252026
cg19159396	chr11	75267490	8.78481129191687e-61	3.97623399581517e-55	-0.108174758365652
cg05769108	chr18	57640290	8.88680887452503e-61	4.02240075364076e-55	-0.0989307837489757
cg22154447	chr13	78550069	8.96451313959095e-61	4.05757172432049e-55	-0.133033407106463
cg11393040	chr1	47907054	9.73159752486888e-61	4.4047740612913e-55	-0.111821115427384
cg08246405	chr5	51986780	1.00432709758401e-60	4.54584556871061e-55	-0.125166377977211
cg13947310	chr7	132123957	1.0407496180051e-60	4.71070336599178e-55	-0.113195368128565
cg15757853	chr18	20718301	1.08742704004846e-60	4.92197751428974e-55	-0.142948766866081
cg21627466	chr2	85405109	1.12436211767447e-60	5.08915527874527e-55	-0.101921844355052
cg04145937	chr1	14504113	1.15960372623839e-60	5.24866796192377e-55	-0.137669828249182
cg07836887	chr17	5346448	1.18693396777701e-60	5.37237174099036e-55	-0.0682733393874572
cg11826452	chr1	9599026	1.21531183865177e-60	5.50081736281595e-55	-0.131251268701265
cg06843147	chr2	169975296	1.24796312661438e-60	5.64860558146962e-55	-0.110723372344326
cg18493971	chr4	89376116	1.26293768141084e-60	5.71638430986261e-55	-0.100448928603418
cg01067190	chr6	28963463	1.27855476610463e-60	5.78707129562872e-55	-0.104588629174501
cg07461111	chr18	77312717	1.29503747647719e-60	5.86167632827967e-55	-0.118306723304781
cg21494953	chr5	32788290	1.33469795265746e-60	6.04118995519536e-55	-0.137074061382206
cg18318941	chr18	11872908	1.40373659860443e-60	6.35367681679928e-55	-0.108585713065132
cg19544510	chr3	8786747	1.41951376471151e-60	6.42508837266313e-55	-0.151659781276047
cg17089785	chr15	99562412	1.44853040091124e-60	6.55642521242851e-55	-0.127804869094146
cg12564026	chr5	107006542	1.48398381099505e-60	6.71689656435448e-55	0.0494112781643154
cg01571283	chr8	1799227	1.52571303085361e-60	6.90577386303147e-55	-0.0889073042304829
cg05180206	chr16	74249500	1.5464403568703e-60	6.99959112968778e-55	-0.120884801651513
cg03297192	chr17	32611642	1.55115508332193e-60	7.02093120743673e-55	-0.123294589056477
cg05390685	chr6	168765998	1.55741167853012e-60	7.04925018406373e-55	-0.126338979999936
cg23138980	chr5	72728265	1.57767881974827e-60	7.1409845346738e-55	-0.0745824147848085
cg06993420	chr6	169195382	1.61293873834126e-60	7.30058009380451e-55	-0.0955761056011788
cg09659197	chr4	152720779	1.63130002551794e-60	7.38368805350083e-55	-0.118741213863286
cg21622186	chr12	7167313	1.64116370718466e-60	7.42833364128163e-55	-0.0876103027671106
cg18029590	chr8	74203855	1.66433136442112e-60	7.53319648152472e-55	-0.0906006489262175
cg04864600	chr11	123052256	1.67816857077997e-60	7.59582727517854e-55	-0.107124109157495
cg19334657	chr6	89849755	1.68628147846337e-60	7.63254840470959e-55	-0.146997394847158
cg13745678	chr4	109253949	1.70151341931245e-60	7.70149212929715e-55	-0.0937857581691293
cg18412871	chr13	95254051	1.76154349112953e-60	7.97320384215993e-55	0.0702504280965316
cg16007381	chr17	61369095	1.81410456844458e-60	8.21110894396796e-55	-0.126517771724792
cg07730159	chr12	29299659	1.94861946068553e-60	8.81995832012249e-55	-0.0759254176165221
cg02312525	chr22	50525778	2.07150189655915e-60	9.37615617431981e-55	-0.132144815242164
cg24876345	chr4	56798053	2.07675488923659e-60	9.39993258495601e-55	-0.0912782129363752
cg00719899	chr3	138952852	2.14633093653643e-60	9.71485186480739e-55	-0.123968280293194
cg22733608	chr7	4573535	2.17409230024618e-60	9.84050701491226e-55	-0.162477420395629
cg03666244	chr2	177008770	2.26126107110304e-60	1.02350555356909e-54	-0.0987090916172822
cg27557790	chr2	220028196	2.37200884751016e-60	1.07363287661313e-54	-0.0768031650585965
cg14536431	chr21	40030097	2.50547737540881e-60	1.13404420252179e-54	-0.142901029140436
cg14004552	chr6	32167840	2.50780635808115e-60	1.13509836063284e-54	-0.128780597784141
cg05662664	chr2	241110281	2.54515981409763e-60	1.15200550601575e-54	-0.16406444509927
cg22538355	chr15	60331745	2.54686324991988e-60	1.15277652535823e-54	-0.171793397699979
cg11624479	chr11	9285586	2.62861319815461e-60	1.18977867742793e-54	0.146319481601092
cg13673833	chr14	104583048	2.81104208753839e-60	1.27235073591415e-54	0.0961616592057268
cg16451661	chr3	128274597	2.98761394435434e-60	1.35227174917733e-54	0.157187716053831
cg14645841	chr12	85945089	3.14822204280617e-60	1.42496715034719e-54	-0.124064062889559
cg01210264	chr4	114792378	3.1915344637924e-60	1.4445714782085e-54	-0.0870422051290657
cg06286026	chr4	3013267	3.22779635252043e-60	1.46098455185591e-54	-0.105245199901378
cg01806590	chr14	23066421	3.33488297724099e-60	1.50945474245668e-54	-0.0813285823005216
cg06601685	chr12	122277439	3.41567526590513e-60	1.54602343290558e-54	0.0630700511287843
cg19710330	chr22	44894266	3.47590647593761e-60	1.57328564457774e-54	0.0372755434382493
cg15362695	chr6	156954183	3.52527469039953e-60	1.59563098201678e-54	-0.105699139565485
cg07058528	chr17	6918698	3.57660896285204e-60	1.61886620841987e-54	0.0519681202673423
cg22862734	chr13	39263555	3.61219959793532e-60	1.63497545521507e-54	-0.116892908369283
cg12804755	chr11	15796715	3.70289686816312e-60	1.6760273978492e-54	-0.150340326721979
cg10598683	chr10	12501239	3.73030923934294e-60	1.68843494976684e-54	-0.156775042826257
cg16753409	chr6	31830896	3.8700942855542e-60	1.75170529609326e-54	0.0618239315981323
cg21851713	chr1	209976282	3.87297685619716e-60	1.75301002251309e-54	-0.100807941257545
cg08196512	chr22	38506737	4.05579472963781e-60	1.83575814529704e-54	-0.160937276797388
cg09821587	chr7	42001069	4.08452203918408e-60	1.84876087250773e-54	-0.0965649076176828
cg13434852	chr10	128768181	4.43048432593786e-60	2.00535239851195e-54	-0.0584274839393476
cg23317907	chr2	222437071	4.4421419790596e-60	2.01062895541383e-54	0.0636766060261637
cg10792864	chr6	32940589	4.47740711686791e-60	2.02659087367945e-54	0.0415346553722351
cg02052377	chr11	10674182	4.71103766288563e-60	2.13233813320127e-54	-0.118904006424352
cg10197405	chr16	31148406	4.87944890469782e-60	2.20856543993775e-54	-0.122252359398391
cg02990330	chr1	43751504	5.21312475253385e-60	2.35959580424039e-54	-0.196310888379294
cg03993463	chr21	39627271	5.21600537415564e-60	2.36089964848257e-54	-0.122101687154286
cg25967146	chr8	23717906	5.24402918568564e-60	2.37358395420015e-54	-0.0887314184464396
cg02697402	chr16	87616984	5.24486062107595e-60	2.37396028347512e-54	-0.10936510930167
cg20674839	chr19	51925322	5.34469828801145e-60	2.41914940730947e-54	0.0490135002351783
cg19036153	chr6	31830561	5.35436620195227e-60	2.42352535652485e-54	0.083311502195272
cg10859789	chr2	238252417	5.5696859226579e-60	2.52098466042895e-54	-0.154067571447768
cg10136452	chr6	1464075	5.68643879104158e-60	2.57383004423399e-54	-0.127182026344141
cg07395751	chr8	6671821	5.74956716226603e-60	2.60240358638783e-54	-0.0888015022345506
cg01737465	chr9	113430005	5.77208990659331e-60	2.6125979660617e-54	-0.101774216578793
cg13975106	chr13	106939472	5.92028324609723e-60	2.679674124548e-54	-0.161217394777044
cg21384797	chr2	163054771	6.01984742030073e-60	2.72473945846104e-54	-0.102728489775903
cg23329769	chr11	66406019	6.43700879141306e-60	2.91355754122213e-54	0.0312875512570027
cg22367527	chr6	26289379	6.4802194727787e-60	2.93311581908593e-54	-0.0836867231684328
cg14028272	chr1	229533222	6.78872311099378e-60	3.07275258683667e-54	-0.113048078294586
cg03254818	chr6	169586852	7.14223839560756e-60	3.23276279605027e-54	-0.0969950137713368
cg27568764	chr3	148592849	7.15310152047622e-60	3.23767972880707e-54	-0.113566051008844
cg16880567	chr2	18585915	7.29274665591323e-60	3.30088674787938e-54	-0.117466106643142
cg08703289	chr19	54328302	7.3097542576471e-60	3.30858483062178e-54	-0.115635167285055
cg11314274	chr3	132004064	7.41972227062733e-60	3.35835921246497e-54	-0.134077209188847
cg06309629	chr10	4076396	7.42200924606361e-60	3.35939435700879e-54	-0.0673703378104065
cg02921604	chr19	54297098	7.67519949090621e-60	3.47399484477091e-54	-0.131923197999903
cg09154933	chr5	177891221	7.8794973747169e-60	3.56646537872861e-54	-0.100524232276532
cg02739850	chr15	86380880	8.06583769767344e-60	3.65080785374714e-54	-0.130785664505582
cg19013682	chr15	101503560	8.10830543543303e-60	3.67002985601831e-54	-0.064100732030124
cg25641745	chr13	78569349	8.28631078413906e-60	3.75059970498173e-54	-0.128955353825033
cg18435476	chr1	179459849	8.61849364814966e-60	3.90095430598739e-54	-0.140585943869889
cg25542244	chr8	42910303	8.66744889775252e-60	3.92311272479413e-54	-0.134299586577814
cg26471121	chr7	44181029	8.93398237177805e-60	4.04375270500841e-54	-0.097569311320148
cg27056555	chr1	6293422	9.01256180259425e-60	4.07931979846103e-54	-0.0640798300035381
cg05426299	chr6	2636736	9.16143992978949e-60	4.1467059096609e-54	-0.153651848801982
cg13259177	chr13	114761607	9.75832564912323e-60	4.41687190526005e-54	-0.110887559205
cg20073358	chr4	150714071	9.84484578866999e-60	4.45603316994254e-54	-0.106203486344343
cg12838192	chr4	121993196	1.00663610946484e-59	4.55629675682631e-54	0.0593011473608247
cg01903799	chr4	148467709	1.0355769311477e-59	4.68729044037658e-54	-0.183312328255298
cg14458002	chr6	45489463	1.04553669700145e-59	4.73237093016978e-54	-0.0872248029387764
cg26711833	chr8	47119319	1.04948860738521e-59	4.75025830406336e-54	-0.117983546665141
cg26693451	chr17	78163892	1.05355659225475e-59	4.76867106125897e-54	-0.0909147485431316
cg21948655	chr1	152849738	1.08342691167409e-59	4.90387189323397e-54	-0.130975321474063
cg08277314	chr6	74103959	1.10590649055772e-59	5.00562031195177e-54	-0.0784814731523974
cg15195910	chr5	140277	1.1525113758668e-59	5.21656614013088e-54	-0.119200872675847
cg27564715	chr8	1773758	1.15930144220679e-59	5.24729974580291e-54	-0.115772656728761
cg13155549	chr14	103150300	1.21609214900184e-59	5.50434925034107e-54	-0.130386861649037
cg13965132	chrX	2924465	1.23793888415357e-59	5.60323325378896e-54	-0.135006605294925
cg00532399	chr5	171209553	1.25903645328998e-59	5.6987263370683e-54	-0.175743018662574
cg04175739	chr2	47748042	1.30917693456412e-59	5.92567519184021e-54	0.135725873930739
cg18237398	chr1	22645936	1.31554814070228e-59	5.95451292733508e-54	-0.0938301314398326
cg01331275	chr2	9908576	1.37627357616544e-59	6.22937203685459e-54	-0.141773235325515
cg14524955	chr1	17531661	1.37840661479703e-59	6.2390267242912e-54	-0.143652241301877
cg04696969	chr2	223335429	1.41939157029597e-59	6.42453528896785e-54	-0.117505018656917
cg17983217	chr6	31698223	1.42098844403602e-59	6.43176315470245e-54	0.13485177156507
cg16662570	chr5	54067028	1.4595543242681e-59	6.60632235576173e-54	-0.122954072230195
cg02001279	chr19	940967	1.49395004159891e-59	6.76200631528747e-54	0.187057758270075
cg14182730	chr13	45203659	1.49926067883931e-59	6.78604364020321e-54	-0.098484401586721
cg18432286	chr15	79120806	1.6409146816238e-59	7.42720648684654e-54	-0.0881454368194691
cg26376157	chr2	216974328	1.69306415144052e-59	7.66324854609917e-54	0.0404142400845763
cg26461537	chr12	108076107	1.72683553918327e-59	7.81610662758366e-54	-0.0800335861970856
cg24652281	chr6	168970774	1.7474697340612e-59	7.90950235849183e-54	-0.0948584877747712
cg18552983	chr2	237128101	1.79492786288718e-59	8.12431018867174e-54	-0.102817939217953
cg17843066	chr1	84761826	1.8600885212333e-59	8.41924427011744e-54	-0.113972705595585
cg05243267	chr4	145275499	1.89423503643973e-59	8.57380027603571e-54	-0.123862528486121
cg21901577	chr4	118736876	2.04640089301431e-59	9.26254250601494e-54	-0.104417260514069
cg21796313	chr11	73143210	2.1158040059851e-59	9.57667904013013e-54	-0.0673141169930782
cg05262224	chr16	86482459	2.12028802755592e-59	9.59697488760527e-54	-0.11551711058241
cg22677498	chr1	8004329	2.15091764434617e-59	9.73561249689829e-54	-0.1167653879817
cg14783123	chr8	68022262	2.19337962116238e-59	9.92780644408244e-54	-0.148303063772624
cg22455271	chr7	47333085	2.28389374971615e-59	1.03374969235902e-53	-0.11579621408223
cg14846244	chr12	27861039	2.33117571933144e-59	1.05515074113811e-53	-0.134186892692194
cg13834112	chr15	90361639	2.35733343998894e-59	1.06699040560843e-53	-0.137560304800151
cg06515519	chr16	27187381	2.36761188821259e-59	1.07164269851411e-53	-0.0772694816625577
cg15182896	chr13	111474347	2.53342942307552e-59	1.14669602604898e-53	-0.102942665538665
cg17382752	chrX	148590047	2.65294069021004e-59	1.20078993284701e-53	-0.147847065924813
cg03806784	chr8	117796191	2.67932646115084e-59	1.21273281880486e-53	-0.144994643062696
cg22186291	chr11	130014056	2.70911552733821e-59	1.22621612467698e-53	-0.136467635306875
cg26889572	chr2	106126690	2.78579040970322e-59	1.26092116998233e-53	-0.10048205965107
cg18303581	chr8	8239485	2.87179334813726e-59	1.29984833599397e-53	-0.101028955733126
cg12083122	chr7	127883819	2.96273970766669e-59	1.34101302292234e-53	-0.0886596542369913
cg00779393	chr1	84943503	2.96869411964861e-59	1.34370814460007e-53	-0.0944097678648288
cg24780759	chr6	109712745	3.11372989107405e-59	1.40935510567728e-53	-0.129442553634256
cg01712452	chr20	56736072	3.13877814881311e-59	1.42069259838468e-53	-0.111422180930466
cg23410415	chr6	14287748	3.21480540340258e-59	1.4551045105205e-53	-0.0876443260125757
cg24987706	chr1	167060788	3.47809920234982e-59	1.57427812956279e-53	-0.0788578769681239
cg12219045	chr22	44894262	3.51265195723232e-59	1.58991760479424e-53	0.0443264074705032
cg20849286	chr3	45166560	3.63503213796617e-59	1.64531005647907e-53	-0.106080141233368
cg24261333	chr11	73357019	3.77664462014909e-59	1.7094075478396e-53	-0.143899678138692
cg06062102	chr15	74502200	3.92552330677156e-59	1.77679391225078e-53	-0.0763092705401072
cg14919252	chr18	30054241	3.9721151301475e-59	1.79788258289814e-53	-0.0708491914005741
cg02025988	chr5	150227510	4.19574155968214e-59	1.89910171919269e-53	-0.0999396938823566
cg26646554	chr18	61420334	4.28734398092908e-59	1.94056335671201e-53	-0.119860655698822
cg10190990	chr15	62535062	4.3986771528593e-59	1.99095564499009e-53	-0.103041419221081
cg22815528	chr8	143763565	4.45660818062833e-59	2.01717673436508e-53	-0.100575907900985
cg26305034	chr1	181143336	4.49172495274693e-59	2.03307149846203e-53	-0.117382035315864
cg25013138	chr1	77768670	4.77059801093335e-59	2.15929669529672e-53	-0.0947739526735803
cg02057463	chr21	42789922	4.84505205711007e-59	2.1929965324015e-53	-0.137376204108604
cg11652252	chr5	77137351	4.90110731270142e-59	2.21836859851879e-53	-0.089860118421423
cg18181906	chr6	169487533	4.99402114393307e-59	2.26042381429385e-53	-0.120630878419482
cg27314249	chr18	6834653	5.80424653203625e-59	2.62715289080944e-53	-0.0865794306957575
cg01917648	chr12	101871337	5.89077168986678e-59	2.66631642689764e-53	-0.134435022729454
cg06550986	chr5	98088946	5.94573514194485e-59	2.69119431435793e-53	-0.177163497363964
cg21032661	chr2	74372798	5.95473759622156e-59	2.69526905922738e-53	-0.0720150762673006
cg10351795	chr3	133744113	5.95717305982646e-59	2.69637141337701e-53	-0.124246848138975
cg19008646	chr3	31145476	6.11967930233677e-59	2.76992596389948e-53	-0.146878216991014
cg24557206	chr5	72469741	6.1393728542056e-59	2.77883977750766e-53	-0.0954356818611009
cg17461278	chr1	31196527	6.28224347961056e-59	2.84350673720221e-53	-0.104090657796803
cg00068433	chr1	16540130	6.53152844660043e-59	2.95633959467096e-53	-0.0990119544998427
cg27417578	chr15	58429729	6.71302055585376e-59	3.03848764211386e-53	-0.129708930159602
cg15988937	chr5	72542632	6.75739828751828e-59	3.05857415728625e-53	-0.12187619955038
cg24651092	chr15	100540199	6.76875990315068e-59	3.06371671992348e-53	-0.0843912184291735
cg00044097	chr2	106055153	7.03644788124181e-59	3.18487925869496e-53	-0.162654545676878
cg06829645	chr13	106759718	7.13093331010159e-59	3.22764582041804e-53	-0.0926427668410968
cg12483357	chr19	10958336	7.22918415604298e-59	3.27211670781311e-53	-0.0866853587336369
cg13685727	chr9	90589530	7.51925681290319e-59	3.40341113419712e-53	0.0622056575976241
cg16458838	chr15	57250375	7.59708218334619e-59	3.43863692031925e-53	-0.121242300486681
cg19306970	chr1	221055097	7.76260999189852e-59	3.51355911019306e-53	-0.151390167103879
cg16435910	chr2	174488472	8.04684647915901e-59	3.64221193447583e-53	-0.107945816198559
cg17069662	chr3	23241154	8.12585577778328e-59	3.67797359727494e-53	-0.100747833842033
cg06227763	chr18	10447084	8.15570824523076e-59	3.69148560020582e-53	-0.118777145714897
cg13933729	chr9	35076434	8.18726319311596e-59	3.7057681900473e-53	-0.0727343456176158
cg00210839	chr7	70543490	8.39848089784467e-59	3.80137081486784e-53	-0.105526462579326
cg01223193	chr15	89002822	8.45800838236148e-59	3.82831450207475e-53	-0.0912579639327995
cg06546193	chr4	188398437	8.49952195586787e-59	3.84710462479665e-53	-0.133957613709218
cg06234941	chr3	194325068	8.74214933350537e-59	3.9569240842272e-53	-0.0856348338318522
cg02637512	chr5	137476322	9.01607236989625e-59	4.08090877249666e-53	-0.164997954920866
cg01603118	chr16	31147837	9.19703672672096e-59	4.1628179454688e-53	-0.107805263710725
cg19150921	chr4	149703557	9.41789229304268e-59	4.26278291703074e-53	-0.118352238282311
cg05019479	chr4	109224652	9.75046274119265e-59	4.41331294869507e-53	-0.143561111804759
cg20273477	chr1	155047037	9.91697255385972e-59	4.48867961916331e-53	-0.0678254978981415
cg08508576	chr11	94781444	1.0205415434582e-58	4.61923636649309e-53	-0.146263151845051
cg10090241	chr1	15932434	1.09384067826609e-58	4.95100730840869e-53	-0.119145169446553
cg19790543	chr11	101587210	1.11855462236245e-58	5.06286904501427e-53	-0.0796142142081562
cg14775469	chr12	132287691	1.18616293813143e-58	5.36888186034677e-53	-0.0947065136716764
cg24980213	chr3	49381490	1.18869174732531e-58	5.38032790824868e-53	-0.0729229778474046
cg07667327	chr3	119911457	1.20243195007268e-58	5.44251963833595e-53	-0.0746300770077338
cg25745746	chr1	20617452	1.20959020467173e-58	5.47491975979748e-53	-0.151600642480204
cg06538709	chr8	48654011	1.24009808368345e-58	5.61300635225307e-53	-0.164254221142778
cg02075142	chr12	131437035	1.29430569889861e-58	5.85836411269684e-53	-0.1692127213191
cg12306367	chr18	19777305	1.37867116038875e-58	6.24022412642117e-53	-0.0578804044985695
cg24476722	chr2	85111399	1.44325997122612e-58	6.53256987736195e-53	-0.0880530823024278
cg09696653	chr1	7765353	1.45869880063526e-58	6.60245003336335e-53	0.0797330329578094
cg08937774	chr7	42997060	1.5097617571336e-58	6.83357425084352e-53	-0.125499491434525
cg17852564	chr1	51806490	1.51852412637039e-58	6.87323501222524e-53	-0.120973296054041
cg20669366	chr8	142283615	1.60702935544257e-58	7.27383269036548e-53	-0.0896359076280798
cg10955421	chr6	32939665	1.77479434168351e-58	8.03318063698839e-53	0.0456651745003186
cg13525697	chr10	61320994	1.91849982335625e-58	8.68362901046448e-53	-0.15056875377976
cg12628145	chr5	524679	1.9346008154698e-58	8.75650628702834e-53	0.118777158896333
cg13242944	chr11	78524048	1.94038442637881e-58	8.78268441374137e-53	-0.154930915802235
cg02316283	chr14	23313866	1.97275418420939e-58	8.92919835381958e-53	-0.0837219993912559
cg25779127	chr3	119098873	1.9813298596632e-58	8.96801409059913e-53	-0.111943459229054
cg20153160	chr1	115324285	2.01301682467482e-58	9.11143753285267e-53	-0.13394482394168
cg10563588	chr13	114898324	2.01596854950924e-58	9.12479780690171e-53	0.0617050432310272
cg27582081	chr3	119294816	2.01784492352261e-58	9.13329076354344e-53	-0.123635817750969
cg25449513	chr2	139457370	2.01942899583204e-58	9.14046068667471e-53	-0.156329736936463
cg25510115	chr15	100832329	2.0346394950626e-58	9.20930736092205e-53	-0.0759162211020123
cg25781162	chr2	44065996	2.04599144840629e-58	9.26068925326345e-53	-0.0865559116605873
cg00028515	chr3	187548756	2.08250551373303e-58	9.42596140658926e-53	-0.106503691135626
cg06622735	chr5	473452	2.22525764084729e-58	1.00720946494614e-52	0.0728339836758646
cg11035519	chr11	130051458	2.22737316853911e-58	1.00816700778318e-52	-0.172673906335853
cg13918235	chr1	1840201	2.38333646625341e-58	1.07876005137442e-52	0.0482327812905597
cg14297546	chr9	139683367	2.49122474919431e-58	1.12759309332882e-52	-0.0899161527700252
cg24118850	chr6	170493990	2.53266446952678e-58	1.14634978818403e-52	-0.124964019339442
cg06855065	chr15	59279778	2.54457626425802e-58	1.15174137618605e-52	0.0368020585685721
cg22043896	chr5	125307279	2.54618925418703e-58	1.15247145736566e-52	-0.134005165928717
cg09031013	chr21	35835170	2.55200911320177e-58	1.15510567687206e-52	-0.090604020406046
cg07017532	chr1	12211767	2.56941816315764e-58	1.16298546551739e-52	-0.0713969411225303
cg12476735	chr15	100832469	2.72089902312035e-58	1.23154964123887e-52	-0.0780932506620913
cg17165475	chr15	62531069	2.73733973969784e-58	1.23899113702047e-52	-0.104037943188624
cg15516583	chr13	32886317	2.80120215384626e-58	1.26789692608682e-52	-0.0994981476471984
cg21760381	chr8	1830965	2.96215638323771e-58	1.34074899511935e-52	-0.0990674621069193
cg02180498	chr6	31830572	3.00371447232147e-58	1.35955926674898e-52	0.0703777313026134
cg04788769	chr2	102800604	3.02418322609854e-58	1.36882395689608e-52	-0.103432345312759
cg24095303	chr11	129249420	3.12504072184609e-58	1.41447468176631e-52	-0.108778685791511
cg00335735	chr2	222355484	3.16819738824772e-58	1.43400851105301e-52	-0.15186402064466
cg09360931	chr2	224069430	3.17630691622017e-58	1.43767909426107e-52	-0.110543220415696
cg09546220	chr21	40036490	3.29242280591919e-58	1.49023616495198e-52	-0.14397301569401
cg16511454	chr1	202834471	3.5006173057368e-58	1.58447040862642e-52	-0.12556327700032
cg20049427	chr8	49649640	3.53443373677961e-58	1.59977660454361e-52	-0.109191056284582
cg18127159	chr4	140834822	3.5869915679144e-58	1.62356564541882e-52	-0.162547534623692
cg23956680	chr17	45301019	3.774156019856e-58	1.70828114264334e-52	-0.136349956583843
cg22449297	chr1	184333152	3.80167770346457e-58	1.72073817220835e-52	-0.0883341126896974
cg03873694	chr7	43118627	3.80383930788396e-58	1.72171657057028e-52	-0.130929569966791
cg05302416	chr11	2466037	3.92553934855455e-58	1.77680117317885e-52	0.0611668167933138
cg26318321	chr19	15446617	3.93928747767591e-58	1.78302393387054e-52	-0.0837769361237644
cg20567630	chr4	188588839	4.02003863682827e-58	1.81957400803303e-52	-0.0995168176864709
cg08820401	chr2	144501227	4.04226977235575e-58	1.82963639798229e-52	-0.113118672649172
cg23954416	chr1	13909161	4.067686736985e-58	1.84114077701457e-52	-0.134306830163268
cg01981445	chr8	144698211	4.06979000860048e-58	1.8420927724328e-52	-0.0856887315239736
cg00477226	chr3	112184271	4.18487686146118e-58	1.89418407429573e-52	-0.10628755958776
cg11461663	chr6	121426802	4.23636053695756e-58	1.91748692440095e-52	-0.0981653271333979
cg11509284	chr20	29896928	4.27712115391889e-58	1.93593623941369e-52	-0.127348145779148
cg11584098	chr5	115914999	4.46699268375831e-58	2.02187703047879e-52	-0.184019552262423
cg01357671	chr17	3626806	4.5086224921715e-58	2.04071976414162e-52	0.0490523584348323
cg24276624	chr11	69982941	4.61880398447472e-58	2.09059077227685e-52	-0.0977634754956943
cg12027135	chr4	119276652	4.69925724959014e-58	2.12700601185299e-52	-0.102123664067462
cg20816967	chr8	124166544	4.84998092288992e-58	2.19522746520397e-52	-0.0773157124073961
cg06283052	chr10	44774998	5.15163064073216e-58	2.33176197039204e-52	-0.141318204215843
cg22494346	chr5	68852996	5.31576608766909e-58	2.40605394119731e-52	-0.0840688046895384
cg24665412	chr11	69994297	5.3704941148668e-58	2.4308252692357e-52	-0.0759282213572565
cg01770400	chr1	173886485	5.43278182383017e-58	2.45901830579296e-52	-0.0997904334044776
cg14976276	chr6	31830630	5.49545781212557e-58	2.48738708767115e-52	0.0759625229405295
cg16172031	chr22	39718940	5.54260353438093e-58	2.5087264673527e-52	-0.0787473470163242
cg02752812	chr6	167101267	5.89767192471656e-58	2.66943965259676e-52	-0.124220593253322
cg24983858	chr10	80887603	5.99391976375394e-58	2.71300392698889e-52	-0.145401619169122
cg16401207	chr10	53182118	6.0097459378887e-58	2.72016726488281e-52	-0.124278814752647
cg20430725	chr2	136633430	6.49127255429404e-58	2.93811873115989e-52	0.0358541014923739
cg02595851	chr2	119132095	6.60138454846072e-58	2.98795828263158e-52	-0.127682642788766
cg00106432	chr15	84540266	6.77157477019202e-58	3.06499080193294e-52	-0.108977526419607
cg14110569	chr2	175592157	6.7922267509403e-58	3.0743384253711e-52	-0.0958369260930896
cg23164678	chr6	83775487	6.95978188167741e-58	3.15017823397612e-52	0.0415879264408229
cg27574244	chr17	80709357	7.13651685820302e-58	3.230173079461e-52	0.0631235205710837
cg25407085	chr6	82959740	7.20934051368209e-58	3.26313495934587e-52	-0.17090885221252
cg15075728	chr1	108026669	7.30063176060944e-58	3.30445575127761e-52	-0.123718989472144
cg13821571	chr21	34406537	7.56812603043427e-58	3.42553061265134e-52	-0.184097688703466
cg01758548	chr6	3209565	7.58485155081838e-58	3.43310101804072e-52	-0.156582466918841
cg23222446	chr6	63991020	7.70333820619164e-58	3.4867311589157e-52	-0.140165233540096
cg24620455	chr5	178569292	7.72851471504867e-58	3.49812670141362e-52	-0.109240328645751
cg15050753	chr3	44067688	7.95428659781223e-58	3.60031692562136e-52	-0.0940648867013763
cg08907282	chr5	79648032	8.25014006944494e-58	3.73422789907259e-52	-0.146390893083975
cg14221048	chr9	89735272	8.4022877367329e-58	3.80309388912647e-52	-0.127369689489079
cg00323522	chr15	99514226	8.46552397684688e-58	3.8317162555443e-52	-0.0811836977817402
cg00100440	chr12	78882426	8.51629358449969e-58	3.85469589997776e-52	-0.109185317394576
cg08784110	chr6	160328002	8.72211868104985e-58	3.94785769012887e-52	-0.126830743297912
cg12106894	chr19	38813802	9.32443689916025e-58	4.22048257591931e-52	-0.0763161237163031
cg21223771	chr9	95945201	9.76850382145251e-58	4.42147881068876e-52	-0.0982453382769636
cg16178003	chr10	79012701	9.77464252930532e-58	4.42425734946935e-52	-0.126986719655059
cg03771456	chr16	30453862	1.11265221767729e-57	5.03615322678399e-52	-0.0801638422350547
cg15099397	chr13	110761577	1.13066851102466e-57	5.11769965471046e-52	-0.172654352528409
cg24792365	chr3	188869178	1.14998807902414e-57	5.2051450425638e-52	-0.0980185781129807
cg17654261	chr3	113554391	1.1509020663096e-57	5.20928198665447e-52	-0.0654531104378392
cg15687000	chr1	185812292	1.1944734889272e-57	5.40649757399161e-52	-0.155546657122942
cg04778855	chr6	170539376	1.22665780688594e-57	5.55217216499555e-52	-0.100198634544302
cg23384428	chr6	154406841	1.27353217153968e-57	5.76433772675319e-52	-0.114371416052003
cg19221841	chr19	41197049	1.28977132782217e-57	5.83784037026836e-52	0.0592163301988735
cg14188401	chr3	134097684	1.30860552940147e-57	5.9230888635087e-52	-0.131872273875072
cg00371195	chr11	46740481	1.33637267064989e-57	6.04877016425576e-52	-0.0777585629799456
cg18974966	chr18	77207537	1.35105642646572e-57	6.11523266085471e-52	-0.0752957671939791
cg22411472	chr2	109950128	1.35448308317261e-57	6.13074260004086e-52	-0.0940660278930944
cg16701124	chr4	115406970	1.38829680884704e-57	6.28379231401198e-52	-0.135122261722655
cg12904957	chr15	62813964	1.47795697478536e-57	6.68961753669196e-52	-0.0973860365138375
cg02269083	chr18	56296607	1.49041008688406e-57	6.74598355985985e-52	-0.160558279813346
cg01188497	chr13	106263004	1.53667344914464e-57	6.95538356592542e-52	-0.133119394502117
cg02322365	chr16	65606926	1.54233331188611e-57	6.98100157625762e-52	-0.134415071254457
cg01698714	chr6	6678971	1.55839317971591e-57	7.05369271362092e-52	-0.111388330213521
cg02082210	chr11	3241424	1.57585132589401e-57	7.13271282234103e-52	-0.112537424160953
cg20235471	chr6	170374197	1.61486948068101e-57	7.30931913562724e-52	-0.125926487442899
cg03794840	chr6	57111512	1.6722390137289e-57	7.56898855828058e-52	-0.148457329046587
cg08839055	chr2	201977709	1.72617364994842e-57	7.81311074481552e-52	-0.0559666468400505
cg12419678	chr10	75533025	1.75628777283988e-57	7.94941509469423e-52	0.044310096689521
cg13593562	chr9	13432483	1.76931392166603e-57	8.00837483108009e-52	-0.131640163386258
cg11152167	chr1	64567482	1.81042055007741e-57	8.19443411899338e-52	-0.0973853189841209
cg17993148	chr6	169717551	1.81540015207461e-57	8.21697309232924e-52	-0.10712502141731
cg03612201	chr1	117288376	1.82870487440111e-57	8.27719372480676e-52	-0.0702174131934668
cg12006544	chr13	25403392	1.87619127891823e-57	8.49212953811644e-52	-0.085414009475964
cg24358567	chr17	18324790	1.89846942955758e-57	8.59296624022928e-52	-0.117724735895852
cg13933373	chr7	54927525	1.90917416633531e-57	8.64141866211686e-52	-0.13205340747429
cg18257996	chr4	124571385	1.92733875231996e-57	8.72363630107575e-52	-0.218946550259527
cg18471029	chr6	136946548	1.93084061593481e-57	8.73948664628109e-52	-0.0803448086804626
cg21372810	chr2	172542111	2.08972789256875e-57	9.45865177101823e-52	-0.0720896267456735
cg27537972	chr12	98738197	2.18970099569767e-57	9.91115602878654e-52	-0.194034384408359
cg08895307	chr4	187222524	2.21301644060106e-57	1.00166877944349e-51	-0.15618300109559
cg22846388	chr5	124388456	2.21351880552056e-57	1.00189616286755e-51	-0.0592462201494289
cg04828826	chr13	111250832	2.30120001487262e-57	1.04158295793173e-51	-0.107597932676595
cg02827340	chr2	222021114	2.34362340590162e-57	1.06078488771963e-51	-0.111478387830645
cg14506195	chr4	188913931	2.43412598829183e-57	1.10174870957658e-51	-0.133693491797866
cg03620939	chr10	2653325	2.46055207900694e-57	1.11370984531259e-51	-0.162718171801418
cg23487149	chr2	144725274	2.50215889298273e-57	1.1325421710952e-51	-0.0430740112323365
cg05420668	chr16	28891176	2.54224569458931e-57	1.15068649975918e-51	0.0625843076997454
cg05934276	chr4	148984769	2.70466228651679e-57	1.22420047209695e-51	-0.0831712962993644
cg04789056	chr14	23456173	2.76223510150587e-57	1.2502594250542e-51	-0.090503416193544
cg01497576	chr15	48413218	2.78251398545474e-57	1.25943817518044e-51	-0.119237903485322
cg20713761	chr12	111128005	2.81643186489403e-57	1.27479028927952e-51	-0.147716516898488
cg15976079	chr19	19323330	2.82766728560523e-57	1.27987573281435e-51	0.126784102253391
cg20934799	chr11	36433850	2.88375413398301e-57	1.30526209864819e-51	-0.0906142624603893
cg03192897	chr1	170115351	2.97476912170434e-57	1.34645784848055e-51	-0.169012727503845
cg21482167	chr17	33790944	2.98921128181119e-57	1.35299474564107e-51	-0.112050992835468
cg02618555	chr8	57803480	3.22706690924838e-57	1.46065438686546e-51	-0.102352604348514
cg12447911	chr15	95515060	3.39140965096981e-57	1.53504018467986e-51	-0.157823043720954
cg07779179	chr16	4839080	3.62168181231866e-57	1.63926735198254e-51	-0.0946475734618949
cg00584840	chr3	112903054	3.71719382500338e-57	1.68249857223598e-51	-0.18704856580674
cg20673965	chr19	44220148	3.72126123756772e-57	1.68433958891533e-51	-0.0939712000320846
cg26723624	chr4	53700940	3.80858088526328e-57	1.72386273177318e-51	-0.087184835380172
cg19792194	chr11	125353771	3.85597595379933e-57	1.74531497206437e-51	-0.143539312808859
cg23999833	chr15	101312904	3.85815136451918e-57	1.74629961951686e-51	-0.107498151570047
cg00303641	chr16	23712764	3.97195077182388e-57	1.79780819004756e-51	-0.138498377782641
cg21605238	chr13	39264965	4.1852861965433e-57	1.89436934999661e-51	-0.130005895341521
cg02912326	chr6	97285743	4.22163716857896e-57	1.91082274506522e-51	0.0895569159126628
cg03731661	chr1	39337506	4.22629953203033e-57	1.91293305198476e-51	-0.102506878871087
cg27304437	chr12	122909424	4.30854978023121e-57	1.95016165282693e-51	-0.0784737944256365
cg02733918	chr20	47801453	4.47059179018852e-57	2.02350607962587e-51	-0.119636256610957
cg18031239	chr6	32918419	4.49358042002889e-57	2.033911331196e-51	-0.0698656577322196
cg01893100	chr3	167799377	4.58226174271222e-57	2.07405080355686e-51	-0.130087588624027
cg04313735	chr11	73357194	4.64034897716114e-57	2.10034259613654e-51	-0.131518435696445
cg20871346	chr6	17021625	4.65906710434922e-57	2.10881490717317e-51	-0.116980196210924
cg25486039	chr6	41715166	4.71180019424598e-57	2.13268327472078e-51	-0.0987771619206191
cg08433095	chr15	55801069	4.72797919806825e-57	2.14000631250484e-51	-0.0882787514750596
cg23363930	chr5	4116560	4.74573301924516e-57	2.14804215356886e-51	-0.129360035726447
cg13777609	chr9	34664009	4.78548009579288e-57	2.16603271383835e-51	-0.137183615603661
cg27552198	chr22	44897329	4.80721005354639e-57	2.17586825769649e-51	-0.0593077384576714
cg24732991	chr6	31833452	5.38917859864134e-57	2.43928235238864e-51	-0.100184494724722
cg16680237	chr1	26484551	5.8634520600232e-57	2.65395085212006e-51	-0.107616451773781
cg17108958	chr1	221129545	6.1532131444494e-57	2.78510425271955e-51	-0.158701894826924
cg20381798	chr7	155597490	6.18378650594741e-57	2.79894255104095e-51	0.116235290657741
cg14827198	chr2	145147129	6.2113115094293e-57	2.81140108326695e-51	-0.196341419720252
cg08942527	chr5	106801945	6.25673802156687e-57	2.83196230374972e-51	-0.176854224107585
cg18999360	chr5	137426850	6.38008134441767e-57	2.88779069859839e-51	-0.0861787020307224
cg13930177	chr9	5996654	6.40341228582238e-57	2.89835088928264e-51	-0.134508369504046
cg25061131	chr11	73088293	6.73719692174835e-57	3.04943049390327e-51	0.0800482603508951
cg00748911	chr10	44450977	6.8201408359435e-57	3.08697306600976e-51	-0.147946504119916
cg18943623	chr6	30303756	6.88920949417254e-57	3.11823533650934e-51	-0.0740308126549421
cg03075662	chr3	146213648	7.00276437166088e-57	3.16963322648738e-51	-0.100043777795885
cg14781262	chr5	169398708	7.06216930320567e-57	3.19652144303277e-51	-0.127586599792745
cg22957651	chrX	64886649	7.07847766359811e-57	3.20390303096376e-51	-0.117759077006361
cg10795607	chr5	77250719	7.16775021107644e-57	3.24431010703869e-51	-0.117447854900675
cg04473209	chr11	95029042	7.31423857866103e-57	3.31061455090503e-51	-0.0884398236206768
cg10490099	chr6	149157659	7.39753340003352e-57	3.34831595272357e-51	-0.11069578094042
cg00145866	chr4	6658313	7.39974040430994e-57	3.34931490024119e-51	-0.113828368612314
cg10051480	chr6	26269213	7.6031475116193e-57	3.4413822455942e-51	-0.104387919273871
cg10135817	chr7	2724929	7.75748510620386e-57	3.51123945368063e-51	-0.113082938348805
cg16412789	chr11	2602926	7.79005282990839e-57	3.52598045219012e-51	-0.107253295072406
cg01802294	chr4	17516550	7.93870634810193e-57	3.59326489951598e-51	-0.109461338485942
cg12931642	chr4	188256708	8.06937781176247e-57	3.6524102014268e-51	-0.124056858816699
cg05580560	chr3	108607138	8.30164868795309e-57	3.75754203903346e-51	-0.135589670843999
cg07841848	chr5	172676916	8.30329368035328e-57	3.75828660536358e-51	-0.135418657851391
cg26922690	chr10	7409669	8.39243949340925e-57	3.79863631814385e-51	-0.0942673128726978
cg27642181	chr20	57413694	8.54099396848553e-57	3.86587593597973e-51	-0.0674907901028313
cg27541882	chr1	11776484	8.58989560466596e-57	3.88801008795754e-51	-0.126752781296482
cg22541535	chr4	188208070	8.59447546478087e-57	3.89008305172191e-51	-0.113773591788635
cg23783076	chr11	36317144	8.67897963446032e-57	3.92833183602724e-51	-0.0802471696206409
cg04091702	chr5	68711640	8.88492644333857e-57	4.02154871634256e-51	-0.148289955866637
cg26554849	chr6	33235742	9.21910063166382e-57	4.17280464250747e-51	-0.0610622293573827
cg07980404	chr1	38490002	9.29333291636522e-57	4.20640410460273e-51	-0.082321298020054
cg27434984	chr4	147579200	9.54822080180846e-57	4.32177298863936e-51	-0.152067962490233
cg07382923	chr10	48573444	9.78824157053589e-57	4.43041262910538e-51	0.189754679972097
cg14601416	chr1	36565181	9.87286949692667e-57	4.46871742891593e-51	-0.131300466922419
cg19880901	chr12	55029660	9.91355867013674e-57	4.48713440662931e-51	-0.0971240678753456
cg13188519	chr14	78176682	9.95925391982935e-57	4.50781726471668e-51	-0.110324811422686
cg12760319	chr2	172541622	1.00834390509598e-56	4.56402668387975e-51	-0.141116267562077
cg20541370	chr6	44549075	1.02368055505611e-56	4.63344434912827e-51	-0.0803432479471195
cg16419724	chr5	68711519	1.03279643102796e-56	4.6747051739046e-51	-0.19392281785797
cg24227590	chr15	101455854	1.06206271069631e-56	4.8071719649163e-51	-0.0517358529147873
cg25995133	chr11	407183	1.065583861068e-56	4.82310960699764e-51	0.0951674621733762
cg22930950	chr5	72468034	1.1149987221798e-56	5.04677411625353e-51	-0.0975788358121338
cg08961621	chr21	39644244	1.12195698805192e-56	5.07826903673988e-51	-0.146065096680098
cg11788447	chr8	142350581	1.19834736084925e-56	5.42403172551752e-51	-0.0948885311581942
cg05312094	chr16	84417940	1.21349912820713e-56	5.49261256403881e-51	-0.108834976810644
cg09999673	chr13	77278858	1.305095144677e-56	5.9071999495457e-51	-0.0977415145931852
cg23920325	chr1	148554700	1.31210307546973e-56	5.93891966637561e-51	-0.0913036131790116
cg05326036	chr10	3602755	1.34473165582164e-56	6.08660510447926e-51	-0.104386354380881
cg07367602	chr7	115963592	1.44725028712164e-56	6.55063108458717e-51	-0.124919161368415
cg24797276	chr13	44111314	1.46092201970943e-56	6.61251290093e-51	-0.143588566782795
cg03865925	chr3	77843317	1.50795019190726e-56	6.82537463562214e-51	-0.130707886850764
cg27624636	chr2	177499599	1.5506856378532e-56	7.01880637518943e-51	-0.109304143251447
cg02074078	chr13	23754150	1.5789346661352e-56	7.1466688219411e-51	-0.0996704873201926
cg25928199	chr2	113884376	1.58571198707584e-56	7.1773447386219e-51	-0.102930774934842
cg00772585	chr4	189206559	1.58808154091813e-56	7.18806995539611e-51	-0.0953502751516009
cg20976019	chr17	25931360	1.59802894338171e-56	7.23309448527088e-51	-0.0840019123761117
cg22489204	chr1	226306890	1.62254396138549e-56	7.34405583066067e-51	-0.120448238074082
cg27434086	chr4	41218082	1.63780066612611e-56	7.41311164305995e-51	-0.176870902132329
cg23758765	chr11	66138996	1.63900641966661e-56	7.41856919708018e-51	0.0456914012337297
cg19949028	chr11	57421550	1.65605182358853e-56	7.49572112703583e-51	-0.0856387224327152
cg04262892	chr19	50877422	1.68869061840176e-56	7.64345279844717e-51	-0.10858691374791
cg06106063	chr13	78550939	1.70697794711292e-56	7.72622600289934e-51	-0.140462564504804
cg22158021	chr5	96479353	1.7195614482564e-56	7.783182200785e-51	-0.0836076522491788
cg18682423	chr13	29293279	1.74745217849058e-56	7.90942289741478e-51	0.0658326353180765
cg06575753	chr11	58696069	1.75102669372579e-56	7.92560208274328e-51	-0.120012141476429
cg02743632	chr1	221057236	1.76129615106232e-56	7.97208431670733e-51	-0.140083134659135
cg10242279	chr4	10666415	1.77285342158604e-56	8.02439552798804e-51	-0.153924977197762
cg20612486	chr8	1814096	1.79347497622466e-56	8.11773404588664e-51	-0.0730798047156092
cg08936501	chr1	117722652	1.83139832905807e-56	8.28938500088239e-51	-0.127921055204763
cg26812362	chr6	167040675	1.9033961434684e-56	8.61526582833529e-51	0.039665054870161
cg00428709	chr16	51584433	1.93032565490647e-56	8.73715579877696e-51	-0.162678410187232
cg00502268	chr7	106265608	2.05700325300648e-56	9.31053154395313e-51	-0.0917904520256137
cg26332630	chr14	104378651	2.06779750248856e-56	9.35938912361388e-51	-0.118292904331938
cg13266119	chr6	1496324	2.07027686561794e-56	9.37061136577185e-51	-0.114121723240173
cg21463446	chr8	49423328	2.07715128880363e-56	9.40172679246032e-51	-0.0851182038721494
cg12120947	chr6	32166652	2.11916853888162e-56	9.59190779079834e-51	-0.108920480480192
cg15913680	chr11	72353343	2.22898275957333e-56	1.00889555053464e-50	0.0690877476929899
cg02878183	chr14	66288146	2.23728152331634e-56	1.01265178677258e-50	-0.0686811206818751
cg14263171	chr7	116202492	2.26208009880573e-56	1.02387626680204e-50	-0.0978346711991955
cg18369733	chr4	155875702	2.27540771396089e-56	1.02990869193926e-50	-0.112868226287102
cg25814149	chr6	169420648	2.29402114447983e-56	1.03833361454133e-50	-0.125522582659374
cg05074892	chr6	32939292	2.40580574569927e-56	1.08893023145288e-50	0.0631845924685144
cg16069012	chr5	122511929	2.48113548317664e-56	1.12302642920831e-50	-0.111325353658746
cg04162383	chr1	53973673	2.53317945206926e-56	1.1465828826723e-50	-0.0602563561413633
cg23279152	chr4	75856823	2.63219522411092e-56	1.19139999550843e-50	-0.135300307495898
cg17151054	chr12	54317898	2.70141476827342e-56	1.22273056090452e-50	-0.137940926666149
cg18530712	chr2	1700694	2.70433424901712e-56	1.22405199379562e-50	-0.11364348243067
cg27256523	chr13	48877460	2.70782623979887e-56	1.2256325596152e-50	0.0380447863159094
cg15070710	chr1	19532345	2.73977580233196e-56	1.24009376230631e-50	-0.116664201676763
cg05125641	chr11	2503306	2.74586230122843e-56	1.24284866995582e-50	-0.125648668887992
cg18452131	chr7	55209213	2.77699052394484e-56	1.25693811289106e-50	-0.10106952912305
cg13003311	chr5	89853284	2.78641350388659e-56	1.26120319861017e-50	-0.155301962869825
cg14237069	chr9	137708713	2.81837741447408e-56	1.27567089560375e-50	-0.0978497185747375
cg27280313	chr14	22241537	2.8726334269824e-56	1.30022857752133e-50	-0.118462717185789
cg09125080	chr5	71687192	2.93425912088181e-56	1.32812196884825e-50	-0.118377650129089
cg03468463	chr18	61223564	2.96819114809413e-56	1.34348048659725e-50	-0.126649117340774
cg15268200	chr15	90904599	3.03846329933114e-56	1.37528748932306e-50	-0.0788670815609984
cg25722041	chr1	8623473	3.21959432616952e-56	1.4572721014768e-50	-0.110785317792954
cg19614698	chr14	104604893	3.25563023728965e-56	1.47358289178346e-50	0.0756221594021535
cg16264526	chr4	148401273	3.27442554547618e-56	1.4820901369467e-50	-0.197978564533508
cg24849475	chr8	47109311	3.29103682628275e-56	1.48960883453306e-50	-0.114103730947042
cg18868372	chr6	20533394	3.29784726267572e-56	1.49269141511586e-50	-0.0424843718006693
cg04637372	chr1	20617456	3.32175834964431e-56	1.50351419476611e-50	-0.141993557249339
cg04216240	chr11	66822853	3.43495642080985e-56	1.55475058492548e-50	-0.162107593449058
cg07073662	chr16	2129289	3.51873163602663e-56	1.59266942548819e-50	-0.06798612857907
cg24385733	chr1	181074948	3.53866900839631e-56	1.60169359859439e-50	0.0564341033533602
cg21176263	chr9	129455497	3.64837164487107e-56	1.65134786413141e-50	-0.103838549972737
cg09664216	chr2	240218482	3.82036081183889e-56	1.72919463281939e-50	-0.150813939472205
cg23258585	chr20	21483913	3.8708372589489e-56	1.75204158516901e-50	-0.0922926238965496
cg12534150	chr5	112073613	3.91583060171691e-56	1.77240674193272e-50	0.135821144831494
cg15843977	chr5	91598546	3.91693666698145e-56	1.77290737582915e-50	-0.080009568360361
cg19639367	chr6	30303612	3.97271677678803e-56	1.79815490381046e-50	-0.0619429822387814
cg17739643	chr1	42630567	4.07808630327863e-56	1.84584789110779e-50	-0.15059894334158
cg16301728	chr2	187717549	4.08016428012734e-56	1.84678843745692e-50	-0.133771907968576
cg16560824	chr8	142189535	4.10761021947822e-56	1.85921118320155e-50	-0.088481756575988
cg04456754	chr6	4459669	4.3016223112396e-56	1.94702610024713e-50	-0.155013992811829
cg04321793	chr19	45741288	4.36222761251706e-56	1.97445763534315e-50	-0.130295364898022
cg08043017	chr6	7104924	4.40369812329276e-56	1.99322826675351e-50	-0.118022454113988
cg25407736	chr1	68296179	4.41841047929531e-56	1.99988746160152e-50	-0.145108320929938
cg11722553	chr12	10829162	4.45626623185236e-56	2.01702195945841e-50	-0.0630480813087559
cg08438091	chr5	177814702	4.48067900943071e-56	2.02807181732259e-50	-0.132642273966051
cg14256699	chr17	41836026	4.54259586059466e-56	2.05609699399752e-50	-0.101541528133642
cg12787292	chr6	170429865	4.78360179411121e-56	2.16518254566138e-50	-0.0818880323312802
cg23397147	chr17	4063598	5.01677745779565e-56	2.27072391361221e-50	-0.165113571420331
cg20800450	chr6	14790281	5.31575713357503e-56	2.40604988834153e-50	-0.112919195655878
cg12524531	chr18	77193581	5.32965811425575e-56	2.41234183362312e-50	-0.0858359423799531
cg01484843	chr19	54275893	5.43613377608166e-56	2.46053548653274e-50	-0.109280681906839
cg16935849	chr13	114767949	5.49639465990075e-56	2.48781112933223e-50	-0.130243614554741
cg26448137	chr5	962206	5.63702788295827e-56	2.55146538255187e-50	-0.100006074255405
cg16052570	chr3	184212499	5.67317222883543e-56	2.56782525324886e-50	-0.120787584473735
cg25600027	chr14	23388339	5.80399588711175e-56	2.62703944239984e-50	0.0472827875227098
cg23035024	chr2	221701682	5.86892216146371e-56	2.65642676225467e-50	-0.139171584174981
cg24029082	chr6	32057311	5.89199691787251e-56	2.66687099694896e-50	-0.0818861587244364
cg10826043	chr6	17100121	6.15352432587439e-56	2.78524510152322e-50	-0.121636449212771
cg12939049	chr4	10602753	6.20379310958636e-56	2.80799806001964e-50	-0.105412665764391
cg24862443	chr7	127896859	6.34095955369338e-56	2.87008315895002e-50	-0.065765494811126
cg07205085	chr2	221641528	6.36633117055516e-56	2.8815670124037e-50	-0.113364866253671
cg06175907	chr10	80026711	6.49579179273277e-56	2.94016425597746e-50	-0.106532934392729
cg08977627	chr2	171439843	6.62269445953021e-56	2.99760370243932e-50	-0.101694682138172
cg24965243	chr2	212285	6.63313433596958e-56	3.00232906195257e-50	-0.154832778789139
cg12236505	chr13	69796872	6.68027661845244e-56	3.02366688470366e-50	-0.0425826077541845
cg24492749	chr6	167063318	6.74202791039207e-56	3.05161712496912e-50	-0.134149046783561
cg05519431	chr4	87515674	6.75793878208055e-56	3.05881879917799e-50	0.0627377645083328
cg08002926	chr4	37224128	6.92052006258349e-56	3.13240731384692e-50	-0.108994213554167
cg04068248	chr2	92281039	7.2013245866719e-56	3.25950674236696e-50	-0.0824713258402989
cg27219961	chr8	1692107	7.20931913725544e-56	3.26312528381938e-50	-0.0831471001005851
cg02071853	chr3	154748651	7.37647926160004e-56	3.33878630226098e-50	-0.127135816788178
cg19764973	chr11	59525433	7.42220057260827e-56	3.35948095637739e-50	-0.100260838851984
cg13686615	chr2	71503742	7.43320623530123e-56	3.36446240545945e-50	0.143525722815776
cg23545049	chr11	2569474	7.50410405421966e-56	3.39655260164523e-50	-0.0894266971376228
cg12410086	chr4	131498153	7.51761380476026e-56	3.40266746599342e-50	-0.099026725338336
cg00978822	chr5	54467244	7.70316695126558e-56	3.48665364448354e-50	-0.122838768463187
cg00333828	chr15	101540762	7.88808599962876e-56	3.57035281366797e-50	-0.111396190058888
cg21605022	chr17	48350526	7.95983929600933e-56	3.60283022119552e-50	0.0349598494702821
cg18609248	chr6	159119898	7.998146722769e-56	3.62016915854004e-50	-0.103555531734461
cg06832339	chr7	23842119	8.01144688688337e-56	3.62618915862247e-50	-0.172108050473307
cg17297628	chr2	33175761	8.16484163328958e-56	3.69561960910933e-50	-0.0637478032895541
cg26647200	chr16	2482775	8.17874762033637e-56	3.70191382040237e-50	-0.0872484736395359
cg22724639	chr8	12670236	8.23147259172516e-56	3.72577851330219e-50	-0.0871955295357518
cg09411231	chr1	186159350	8.25434382018725e-56	3.73613062595607e-50	-0.136836729243471
cg14408978	chr8	97604047	8.30892342853835e-56	3.7608347757656e-50	-0.0792926162528788
cg23232880	chr1	17540710	8.32078620312581e-56	3.76620417597602e-50	-0.0632795966636686
cg05373655	chr1	228660732	8.97126063274405e-56	4.06062581515641e-50	-0.128005839535982
cg22662182	chr2	60665598	9.04429138210013e-56	4.09368143111446e-50	-0.121667103896029
cg17489871	chr2	439337	9.06022402129993e-56	4.1008929578649e-50	-0.16073032866844
cg21054080	chr4	109133770	9.60209918640947e-56	4.34615974634777e-50	-0.111074218345996
cg06297155	chr22	21043440	9.64175516199025e-56	4.364109071951e-50	-0.072874551657148
cg22456251	chr15	89155073	9.66145806271173e-56	4.37302711709296e-50	-0.137090230055371
cg05736186	chr11	7633488	9.69175530216965e-56	4.38674043539984e-50	-0.144595754651387
cg01050005	chr12	7902721	9.84634681222057e-56	4.45671257222815e-50	-0.121245743210513
cg20053637	chr22	29838655	9.95960851308158e-56	4.50797776284206e-50	-0.114987040451173
cg00071998	chr6	31708121	1.00219791425827e-55	4.53620833139065e-50	0.0559739352581147
cg02922566	chr13	106143737	1.0156292854376e-55	4.59700220950481e-50	-0.125561358280199
cg24017800	chr17	14276682	1.01916559514953e-55	4.6130084667015e-50	-0.171181506927187
cg23847185	chr13	111102316	1.04908584648627e-55	4.74843530351696e-50	-0.060213410252202
cg17423135	chr1	151042953	1.05697814760693e-55	4.78415791038733e-50	0.0712323606306276
cg22656544	chr11	1893975	1.09219526192857e-55	4.94355972625683e-50	-0.103111749164985
cg11461302	chr22	38507451	1.10911146480817e-55	5.02012685870262e-50	-0.100372423642951
cg23843045	chr4	123297318	1.11307250900377e-55	5.03805557460342e-50	-0.107266490040078
cg00488575	chr15	69567693	1.117711094411e-55	5.05905101818872e-50	-0.11174476132339
cg07313340	chr8	1812709	1.12016008124333e-55	5.07013576932844e-50	-0.0737680251154093
cg05514883	chr2	1645301	1.12221049555753e-55	5.07941647762223e-50	-0.122246473608499
cg21660130	chr1	16370243	1.16092636620618e-55	5.25465457430438e-50	-0.139790492350184
cg03096785	chr1	15764869	1.19565438347419e-55	5.41184260974388e-50	-0.110477191158551
cg08878713	chr1	31325813	1.21447457015509e-55	5.49702766791017e-50	-0.0839206425453215
cg06759210	chr7	112907863	1.23188703460108e-55	5.57584100923349e-50	-0.136043618300095
cg06837799	chr7	27160960	1.28717806425687e-55	5.82610258512331e-50	-0.178939388234812
cg03310691	chr10	34505321	1.30729744075134e-55	5.91716811417517e-50	-0.119562641077711
cg17973694	chr6	32818212	1.30907912336031e-55	5.92523247290084e-50	-0.0554279457158413
cg22235080	chr2	85408902	1.35006965531157e-55	6.11076627805055e-50	-0.0948632092052102
cg19642007	chr11	1944464	1.3735560711177e-55	6.21707190245719e-50	-0.1104358037438
cg11289139	chr4	113623016	1.38168248262897e-55	6.25385415382422e-50	-0.131048283220094
cg02900995	chr7	155598018	1.39514643048977e-55	6.31479548246861e-50	0.135573730622296
cg16178622	chr10	72271510	1.39560098562586e-55	6.31685291719891e-50	-0.0736599099471321
cg26429022	chr7	5186528	1.4832082095827e-55	6.71338599070581e-50	-0.151145743754391
cg23498394	chr6	33862743	1.49278115745226e-55	6.75671564172989e-50	-0.0927706457818428
cg24641201	chr7	123564016	1.50005143014154e-55	6.78962278619245e-50	-0.137140722551445
cg25476235	chr10	10394909	1.54080794139175e-55	6.97409735280381e-50	-0.142504250209577
cg24995674	chr13	111127505	1.54438544492097e-55	6.99029006392798e-50	-0.111512425944001
cg21578351	chr15	68864164	1.54496524753397e-55	6.9929144013031e-50	-0.136327268188276
cg05600935	chr7	102132012	1.55908630165977e-55	7.05682996375053e-50	-0.0518716341487653
cg17937722	chr5	1910241	1.56938303278029e-55	7.10343564595212e-50	-0.116803498244997
cg25015613	chr11	102664716	1.74033032650846e-55	7.87718754366218e-50	-0.174737833735189
cg00230584	chr5	97833812	1.74947134520052e-55	7.91856217092729e-50	-0.165311687186844
cg12044000	chr2	1605890	1.76700084728267e-55	7.99790525502167e-50	-0.101345450339717
cg06094607	chr8	144561886	1.80993944152705e-55	8.19225649660621e-50	-0.130411966809315
cg12727374	chr3	183542914	1.86555904010066e-55	8.44400526084601e-50	0.0799445022801168
cg03823983	chr11	36421301	1.88437561159638e-55	8.52917395574421e-50	-0.0752913620052148
cg21170978	chr9	18727406	1.91740674417541e-55	8.67868144989139e-50	-0.0820322901616981
cg00832581	chr7	55076394	1.91993881487838e-55	8.69014226023143e-50	-0.108674341696461
cg09033219	chr17	73714598	1.93327820563509e-55	8.75051981103788e-50	-0.0995435157619439
cg00235460	chr2	175867417	1.9909746443108e-55	9.01166889355822e-50	-0.168524755631269
cg02354293	chr3	148538682	2.02367965652848e-55	9.15970028215859e-50	-0.110771332699659
cg07991100	chr4	36283184	2.05438129118749e-55	9.29866386305028e-50	-0.130775811526964
cg00774457	chr2	58479214	2.07990357703621e-55	9.41418436459592e-50	-0.0892960920396612
cg18183892	chr2	119513106	2.15138479884076e-55	9.73772695960098e-50	-0.163985681170143
cg13457515	chr17	45934681	2.17411883980904e-55	9.84062713987406e-50	-0.118947667377258
cg21221690	chr1	68684332	2.23297214293066e-55	1.01070124916613e-49	-0.14557526974623
cg15952725	chr1	15783190	2.27861018435216e-55	1.03135821330258e-49	-0.050820775683384
cg20120646	chr19	43423115	2.33564053289929e-55	1.05717163184408e-49	-0.100714138581982
cg10530085	chr2	38004845	2.35373696351201e-55	1.06536254684659e-49	-0.058922317912828
cg14184524	chr9	75449747	2.36095560269511e-55	1.06862989062548e-49	-0.156608586330482
cg07643404	chr6	31833917	2.3752690225174e-55	1.07510851658596e-49	-0.0952031036902916
cg14972967	chr2	241374723	2.41687131329209e-55	1.09393879505015e-49	0.0357464058820416
cg00503298	chr1	47263713	2.41869892447866e-55	1.09476601939108e-49	-0.158705554236015
cg00583291	chr5	179783846	2.45425501868993e-55	1.11085963208955e-49	-0.105188539230965
cg26584983	chr12	93798975	2.64502669096906e-55	1.19720785102656e-49	-0.129381675918042
cg12770844	chr4	187540917	2.65964112074279e-55	1.20382272191733e-49	-0.0694935368303596
cg01413501	chr4	132643925	2.82214072729308e-55	1.27737426883176e-49	-0.0939777243289098
cg25171118	chr7	134212463	2.91612311735349e-55	1.31991314211524e-49	-0.164440788352175
cg23217248	chr15	93973520	2.92063146621023e-55	1.32195373802487e-49	-0.0811788631693254
cg23339230	chr12	69456224	2.97406223741939e-55	1.34613789427419e-49	-0.0660562915864073
cg12344107	chr11	7931343	3.01323987272249e-55	1.36387071063089e-49	-0.152109143657975
cg15320349	chr8	37073004	3.07102879522064e-55	1.39002747946554e-49	-0.119440073226971
cg16748816	chr11	123892353	3.0822118049784e-55	1.39508920044015e-49	-0.135986293499966
cg19157736	chr1	113291091	3.10097386162289e-55	1.40358139509092e-49	-0.123666700591344
cg10550245	chr7	48141749	3.11750577156202e-55	1.41106416735903e-49	-0.116494377058371
cg18843326	chr6	169095875	3.26477128621792e-55	1.47772036819567e-49	-0.120811690595142
cg00859755	chr2	144246478	3.33971913702941e-55	1.51164371411707e-49	-0.0909236193790724
cg02968405	chr5	168690633	3.35229945037585e-55	1.51733789102582e-49	-0.131228156222213
cg10641939	chr2	147973149	3.38273536515007e-55	1.53111397738642e-49	-0.129591799947641
cg18330222	chr15	100831929	3.38799021589667e-55	1.53349245946045e-49	-0.105950069994583
cg00090091	chr13	107036741	3.40106366627608e-55	1.53940984301188e-49	-0.0603065231348293
cg17093684	chr7	4838902	3.50578913414891e-55	1.58681131263329e-49	-0.12320522071753
cg15873123	chr12	7864058	3.50933852037065e-55	1.58841785712129e-49	-0.158352738739117
cg02831587	chr11	13690122	3.53667566379023e-55	1.60079135899872e-49	0.0644784609651615
cg08595616	chr8	142283416	3.57458329589534e-55	1.61794933888792e-49	-0.114076620561368
cg16373456	chr11	36078869	3.66078479480107e-55	1.65696637853163e-49	-0.0918140072785567
cg08459918	chr3	46065328	3.7051561926474e-55	1.67705002685322e-49	-0.121275058218746
cg09785991	chr1	86934365	3.87585292642125e-55	1.75431180667434e-49	-0.155915487762456
cg16608772	chr7	140102894	3.92217134485439e-55	1.77527672713606e-49	-0.104527794882266
cg14525897	chr10	99053150	3.97191023099211e-55	1.79778984021303e-49	-0.11159340098284
cg13689560	chr19	2095643	4.13407151920872e-55	1.87118825545337e-49	0.187873149097078
cg09833158	chr14	51823006	4.16369384616567e-55	1.88459609081458e-49	-0.132152721800087
cg06207140	chr7	94249118	4.16618972068224e-55	1.88572578851352e-49	-0.113568841928913
cg05293762	chr8	8581449	4.19279156922405e-55	1.8977664768116e-49	-0.142769271286567
cg20990620	chr2	97699471	4.21902794599927e-55	1.90964174308587e-49	-0.159468600704068
cg08824227	chr4	105513274	4.28625728540071e-55	1.94007149006178e-49	-0.124126498425814
cg08734477	chr6	7833720	4.36051014702108e-55	1.97368026580556e-49	-0.129864097455592
cg20954460	chr2	239594118	4.48625697392527e-55	2.0305965490799e-49	-0.108549465007815
cg19614748	chr2	200995046	5.02896475655105e-55	2.27624020189868e-49	-0.122114895371151
cg03270995	chr16	4790537	5.07554187841782e-55	2.29732221826074e-49	-0.0561322347375999
cg13212362	chr1	21648026	5.51887767770065e-55	2.49798752774693e-49	-0.105595084327343
cg04052606	chr12	122666575	5.63999901084935e-55	2.5528101922847e-49	-0.0998135305159248
cg23496534	chr6	68595789	5.89456938842673e-55	2.66803536400604e-49	-0.0745013040581507
cg15549075	chr2	46098874	6.06701351028475e-55	2.74608805710614e-49	-0.105268841163094
cg02077558	chr16	30092402	6.16803074554074e-55	2.79181108423112e-49	-0.131954746093175
cg13783387	chr2	129173729	6.20875721638513e-55	2.81024494382353e-49	-0.082666742345679
cg11068343	chr6	24360304	6.22238005080062e-55	2.81641099287368e-49	0.0646103088469633
cg18446744	chr6	100680152	6.30096158721422e-55	2.85197903937442e-49	-0.139200065746814
cg01612660	chr4	56211433	6.33166354630739e-55	2.86587554431093e-49	-0.103938439492759
cg06417885	chr8	47108318	6.60758033433693e-55	2.99076265640959e-49	-0.11400081883219
cg21240950	chr2	131103038	6.89054574128309e-55	3.118840156694e-49	-0.0468448073501813
cg17229496	chr11	60682009	6.93856635233741e-55	3.14057553379307e-49	0.0466573680259519
cg10195415	chr17	73887371	6.94633453386059e-55	3.14409161472318e-49	-0.0957022666921479
cg11391428	chr2	217147701	6.97472860972144e-55	3.15694351170378e-49	-0.0808273630511595
cg23041410	chr2	113884447	7.11559525335919e-55	3.22070341714696e-49	-0.0824533030558025
cg13603214	chr2	85920000	7.14786907828075e-55	3.2353113894259e-49	-0.110612005829315
cg14238838	chr13	40151185	7.25693160151357e-55	3.28467592306668e-49	-0.120340224047544
cg26126417	chr6	142656761	7.32269369555709e-55	3.31444155664523e-49	-0.132850353211894
cg05756094	chr12	71608604	7.34580417655331e-55	3.32490196121662e-49	-0.142637847922717
cg02839727	chr16	88160953	7.46625799494531e-55	3.37942249122011e-49	-0.132993391616258
cg11209521	chr1	68209155	7.64519308363852e-55	3.46041316467497e-49	-0.0866394080311826
cg02346043	chr15	74527360	7.70267441363858e-55	3.48643070914758e-49	-0.07319312148245
cg15825617	chr15	49480168	7.73474624869611e-55	3.50094725556233e-49	-0.0785508109580624
cg21286701	chr6	127798974	7.77150650965421e-55	3.51758590543875e-49	-0.134500114723518
cg22007776	chr2	233242236	7.78482814948029e-55	3.52361562598667e-49	-0.0694305098181387
cg22903468	chr6	1408610	7.89394320055535e-55	3.57300393509457e-49	-0.0966450615937302
cg26048478	chr21	43135949	7.96984794344531e-55	3.60736039524988e-49	-0.17325122856465
cg20544216	chr10	128190000	8.13195424236587e-55	3.6807339209051e-49	-0.102882695306193
cg23710137	chr8	8247802	8.2268196096227e-55	3.72367245262508e-49	-0.124813634485774
cg16321228	chr10	3109625	8.40298558887832e-55	3.80340975515164e-49	0.0520574864445619
cg19623595	chr11	129936180	8.4681603397783e-55	3.83290954195249e-49	-0.0828290496046509
cg24351427	chr1	185670109	8.68026691471229e-55	3.92891449253856e-49	-0.121601475855155
cg26983445	chr5	128085777	8.77750811683919e-55	3.97292838889246e-49	-0.138850244492345
cg09105334	chr17	15683060	9.01844484911812e-55	4.08198261827694e-49	-0.135900702607796
cg12077772	chr21	34542762	9.06394228907964e-55	4.10257594253696e-49	-0.100750529468742
cg22974462	chr8	29177553	9.37745994146006e-55	4.2444821834633e-49	-0.0880484099196111
cg20835555	chr20	56096875	9.40464456761627e-55	4.25678665206188e-49	-0.110512975275008
cg06075652	chr16	86253508	9.69298338327639e-55	4.38729629683886e-49	-0.143599049644168
cg09704555	chr7	27248759	9.74817325551246e-55	4.41227666794958e-49	-0.0664332080625382
cg27625719	chr2	184273898	9.81018017575675e-55	4.44034261223208e-49	-0.128372296582186
cg16492597	chr5	133332095	9.88899143644773e-55	4.47601463791359e-49	-0.133092183803268
cg25495534	chr10	65431222	9.94962430719063e-55	4.50345865166647e-49	-0.147957887746152
cg21904807	chr6	19834248	1.00820906334007e-54	4.56341635503364e-49	-0.141772309444336
cg12144084	chr3	45289677	1.03690543010935e-54	4.69330357208677e-49	-0.103097418369818
cg12924880	chr13	78360936	1.05259094031081e-54	4.7643002694912e-49	-0.100596796315839
cg16345213	chr12	54557638	1.06295509275525e-54	4.81121111813436e-49	-0.120693706360015
cg04213384	chr13	98960589	1.06522012717623e-54	4.82146325283267e-49	-0.129777782937646
cg22623223	chr7	157484045	1.06796287377341e-54	4.83387763704564e-49	0.128547305455766
cg24486707	chr4	171349748	1.10479467663873e-54	5.00058795308281e-49	-0.113197194711171
cg05528931	chr3	16539054	1.10981913972319e-54	5.02332997936351e-49	-0.064052655483396
cg07682434	chr2	98350363	1.11774131169599e-54	5.05918778947709e-49	-0.0685702974682483
cg17921439	chr10	128211324	1.11807010211136e-54	5.06067598038256e-49	-0.150767467794501
cg07804658	chr5	100108624	1.1306411391694e-54	5.1175757625769e-49	-0.125483814074051
cg02177391	chr15	68870634	1.20695280284544e-54	5.46298219340722e-49	0.0731537046300222
cg23345977	chr12	52579702	1.21828949805515e-54	5.51429502346711e-49	-0.0920312796383264
cg00731232	chr9	18437917	1.24123007384764e-54	5.6181300340536e-49	-0.173116269412257
cg08404557	chr7	129201297	1.24563966081578e-54	5.63808897116403e-49	-0.0986013146014327
cg15344068	chr6	45867679	1.24581143081585e-54	5.63886644684453e-49	-0.088156149489976
cg04948892	chr3	181428462	1.25603025091953e-54	5.68511948352704e-49	0.180378673958645
cg14127567	chr17	60817041	1.26764149276107e-54	5.73767498302473e-49	-0.0744179632598936
cg05013064	chr20	55204633	1.28135723726278e-54	5.79975600873303e-49	0.0952770188249319
cg03956353	chr1	110306642	1.33124903001136e-54	6.02557923457923e-49	-0.115589955309684
cg03138282	chr13	39187482	1.35913054937322e-54	6.15177824040604e-49	-0.117970994538278
cg00960419	chr6	170547097	1.39357458830765e-54	6.30768091607336e-49	-0.0915935979790955
cg11374446	chr13	106126915	1.42601288433842e-54	6.4545050778656e-49	-0.112680916527459
cg01203563	chr12	122108663	1.44470269837206e-54	6.53910003553353e-49	-0.0893027908312664
cg02511809	chr5	112073544	1.47721893131261e-54	6.686276960043e-49	0.131409033249694
cg18609120	chr6	29945409	1.48869012055024e-54	6.73819854504171e-49	-0.160067041769663
cg24997359	chr17	21954451	1.49330496785088e-54	6.75908654378471e-49	-0.100480374642113
cg20729130	chr2	213700959	1.50051529814838e-54	6.79172237339711e-49	-0.0811009933940045
cg08183341	chr11	89727021	1.51103601702575e-54	6.83934188242299e-49	-0.0892931770285944
cg08521677	chr17	8054688	1.51780790726995e-54	6.86999321835966e-49	0.132794534579322
cg13844662	chr1	152646533	1.53009474630111e-54	6.92560664639285e-49	-0.113334102459609
cg25490551	chr12	22409049	1.56745950109275e-54	7.09472924141605e-49	-0.128845507473645
cg03299269	chr2	250003	1.6414291273494e-54	7.42953500195647e-49	-0.0872412222352652
cg10030250	chr16	55540152	1.65828789638693e-54	7.50584217390031e-49	-0.144552118765464
cg27012308	chr15	99556633	1.73398363224253e-54	7.84846075527409e-49	-0.113993789433695
cg16396488	chr12	120766223	1.78756397647974e-54	8.09097932418119e-49	-0.118966808825893
cg20441902	chr19	49199029	1.82548683505994e-54	8.2626280420584e-49	-0.141896647387454
cg01071668	chr11	8288089	1.89258175416772e-54	8.56631709061918e-49	-0.10969560529238
cg19495599	chr2	238092048	1.93552330189784e-54	8.76068170044813e-49	-0.0776860689154371
cg20673960	chr5	126377273	1.96076830624636e-54	8.87494715383064e-49	-0.133380260770324
cg18931873	chrX	68001739	1.97612110644531e-54	8.94443791925915e-49	-0.119380380511188
cg26008469	chr1	77685062	2.14052320744146e-54	9.688564572914e-49	0.0346040519680698
cg22950856	chr2	175188316	2.14567725695981e-54	9.71189314108692e-49	-0.0787895051091515
cg10236987	chr1	228114221	2.17465879380472e-54	9.84307111204655e-49	-0.0782471158055869
cg22400068	chr11	82829786	2.25492197216194e-54	1.02063631257177e-48	-0.064812142625732
cg20357228	chr6	32817977	2.28117071868307e-54	1.03251717771464e-48	-0.0897825022398734
cg25316120	chr2	106986197	2.29246768756509e-54	1.03763047955184e-48	-0.0877867634393024
cg01738406	chr11	124619288	2.33217722374606e-54	1.05560404807529e-48	-0.143876941664469
cg12597422	chr1	63136405	2.36167569120277e-54	1.06895582140634e-48	-0.063830919259647
cg06959135	chr3	186330804	2.39158345803332e-54	1.08249285427579e-48	-0.0993887411426839
cg05616379	chr2	26943660	2.41704731380981e-54	1.09401845746048e-48	-0.124631942319949
cg06873590	chr5	167545249	2.41770475274863e-54	1.0943160314176e-48	-0.132599536712612
cg05362160	chr6	159586768	2.42874765787505e-54	1.09931433739335e-48	-0.133542991209359
cg13905586	chr7	155597842	2.47497662334518e-54	1.12023876911824e-48	0.12219815531441
cg19906534	chr14	21216325	2.53503081693674e-54	1.14742085854681e-48	-0.111751037674857
cg27105914	chr17	76445798	2.55170439976215e-54	1.15496775564674e-48	-0.11498394761348
cg10043313	chr16	32212399	2.66461254848034e-54	1.20607291936846e-48	-0.11087460548274
cg17435182	chr19	52933429	2.70670564821202e-54	1.22512535072761e-48	-0.0945212527478797
cg26343889	chr15	68848244	2.90723417550874e-54	1.31588977592382e-48	-0.113093177574235
cg03645865	chr7	31518787	2.91505514316721e-54	1.3194297492312e-48	-0.0950887980513948
cg12746706	chr6	169276508	2.9472353059058e-54	1.33399532757092e-48	-0.0857544824685301
cg01628067	chr1	2222419	2.99390005215263e-54	1.35511700500564e-48	0.163618927271615
cg03307169	chr11	119602634	3.00040017261613e-54	1.35805912853055e-48	-0.0558834065393158
cg20748132	chr12	125217707	3.04359411049024e-54	1.37760982785475e-48	-0.128744555889043
cg00500070	chr2	220250440	3.1183484843346e-54	1.41144560107043e-48	-0.0804962201599174
cg12567521	chr2	55384477	3.12556696041859e-54	1.41471287102642e-48	-0.120923650017515
cg13447566	chr9	133801544	3.17002509385932e-54	1.43483577813317e-48	-0.152682295802775
cg13781843	chr4	87515480	3.17541482236074e-54	1.43727530938585e-48	0.0565479084161803
cg10675797	chr3	141547143	3.17983816823894e-54	1.43927743073732e-48	-0.108281087634158
cg10021539	chr13	114786506	3.27056887992537e-54	1.4803445098451e-48	-0.0567887669039593
cg16006701	chr6	2751402	3.30176865838094e-54	1.49446634076833e-48	-0.115407992597583
cg13392848	chr6	169545058	3.35894035118137e-54	1.52034373539382e-48	-0.0969291757747454
cg13580336	chr2	177065929	3.4999145352127e-54	1.58415231641518e-48	-0.107150418833986
cg11780546	chr7	4175655	3.5639136140608e-54	1.61311996347788e-48	-0.107443140031679
cg07901514	chr2	221529390	3.5781394546618e-54	1.61955894880575e-48	-0.117104702888619
cg01998785	chr16	55542709	3.69901407337711e-54	1.67426994397639e-48	-0.113614226458777
cg24903668	chr5	142941044	3.71159689546959e-54	1.67996525640882e-48	-0.147688896712578
cg11738724	chr8	42125496	3.7146258423143e-54	1.68133623650335e-48	-0.121890130245772
cg20102878	chr10	119010737	3.8771602785897e-54	1.75490354825694e-48	-0.0842680607207121
cg16900209	chr4	3881653	3.96885019570024e-54	1.79640478867902e-48	0.175143202953689
cg00515905	chr1	110306507	3.97161505374843e-54	1.79765623531794e-48	-0.119050013643214
cg04038759	chr20	60992716	4.14905852025765e-54	1.87797176179014e-48	-0.105081741383976
cg19559124	chr7	44183006	4.15791823178556e-54	1.88198189758017e-48	-0.117334482931163
cg20164964	chr12	3213850	4.25833383078522e-54	1.92743260849299e-48	-0.146450803860615
cg10566332	chr13	110973770	4.34330963245152e-54	1.965894865698e-48	-0.0977391100667447
cg08803790	chr2	71248142	4.51390249682973e-54	2.04310963153005e-48	-0.0768042398985634
cg22520372	chr4	164271492	4.52196557290496e-54	2.04675918940168e-48	-0.144841930586627
cg13566150	chr8	108432158	4.5781899055333e-54	2.07220778418192e-48	-0.103884226590728
cg03164070	chr6	107987436	4.71995272895946e-54	2.136373323898e-48	-0.125876005062088
cg01564705	chr5	9175011	4.73026272560642e-54	2.14103989644033e-48	-0.0996966683871561
cg20971220	chr19	50554067	4.74930649273053e-54	2.14965960057865e-48	0.103285415691656
cg19486949	chr5	173430662	4.74948151436784e-54	2.14973881992226e-48	-0.120856653421983
cg21035883	chr5	92106286	4.87371130792747e-54	2.20596845446198e-48	-0.131993792429832
cg23266398	chr1	205341079	4.94332121154853e-54	2.23747570669836e-48	-0.128261046605699
cg02023550	chr2	241294007	5.24420250153514e-54	2.37366240145984e-48	-0.0827102857831963
cg24996979	chr14	74223355	5.30060212972533e-54	2.39919033956906e-48	0.136742286423638
cg05141289	chr15	57404080	5.34044444596741e-54	2.41722400780044e-48	-0.0922215145845155
cg23818246	chr18	22711612	5.42087505610199e-54	2.45362899314322e-48	-0.131519651797328
cg07465899	chr4	696400	5.43225424215612e-54	2.45877950861016e-48	-0.132122818504274
cg23984294	chr5	177890863	5.45258019256621e-54	2.46797956224047e-48	-0.0851654372673103
cg15089314	chr5	78365255	5.46964436848329e-54	2.47570325192912e-48	-0.13178630821176
cg16323359	chr6	41913381	5.48425401178446e-54	2.48231595633795e-48	-0.0628512600551946
cg18098335	chr17	75755354	5.48626320733365e-54	2.4832253704826e-48	-0.0790515069219695
cg21010973	chr6	28963502	5.78706453660799e-54	2.61937587294673e-48	-0.083397947199649
cg12214614	chr14	98178341	5.8845264783368e-54	2.66348968178367e-48	-0.128088831179911
cg05847038	chr8	24298771	5.90161845247558e-54	2.67122595367021e-48	-0.156328443946033
cg18598117	chr19	941126	5.90661320478572e-54	2.67348670842934e-48	0.207592837577826
cg04573976	chr11	45942176	5.93151492644895e-54	2.68475787509888e-48	-0.084666655794617
cg13602761	chr9	137731880	5.97952479362969e-54	2.70648838924143e-48	-0.101949007609207
cg25041439	chr11	125753110	6.01062239855008e-54	2.72056397376613e-48	-0.146803419359546
cg03721528	chr7	120967900	6.08457968114666e-54	2.75403896275869e-48	-0.136743049347373
cg10455321	chr11	46269315	6.14523815334229e-54	2.78149456439471e-48	-0.163885657007902
cg01116425	chr2	107682908	6.26887106545333e-54	2.83745403487188e-48	-0.15330338180805
cg04692538	chr22	43586097	6.30350434810941e-54	2.85312995906737e-48	-0.105816425815606
cg00753478	chr12	21810489	6.37710538487903e-54	2.88644370193626e-48	0.0820318072556104
cg18725195	chr5	976058	6.56161113921568e-54	2.96995580349864e-48	-0.0739628497881722
cg19694978	chr1	40420603	6.9466428156243e-54	3.14423115106477e-48	0.0711852265634652
cg24029096	chr8	95037391	6.97983869541914e-54	3.15925646935279e-48	-0.0811066342122716
cg25898520	chr4	141846078	7.05886281947368e-54	3.19502484252709e-48	-0.125832622270459
cg01578293	chr4	41400597	7.28941236845785e-54	3.2993775626856e-48	-0.0907938775485772
cg23174760	chr1	63616053	7.56641134423354e-54	3.42475450109505e-48	-0.132070587771127
cg26739849	chr13	111165419	7.57813506283277e-54	3.43006096094974e-48	-0.0977719091572898
cg27214365	chr4	144940612	7.61551578637758e-54	3.44698044832494e-48	-0.098631611225208
cg19909679	chr17	9812135	7.66221579761996e-54	3.46811808761353e-48	-0.1290242794508
cg11299873	chr2	145147291	7.92189847852963e-54	3.58565722074295e-48	-0.183334422157258
cg16588417	chr2	177466919	8.02857896682212e-54	3.63394358343683e-48	-0.0989960881422426
cg09701102	chr11	67373083	8.13686722357514e-54	3.68295766393792e-48	-0.105199625650931
cg16670593	chr6	170791150	8.33465994078759e-54	3.77248379035893e-48	-0.134996119994653
cg01708977	chr2	182824828	8.51900255917954e-54	3.8559220523512e-48	-0.131739013336459
cg21817012	chr1	159924541	8.56527585935271e-54	3.87686655111538e-48	-0.100529905456186
cg20712820	chr7	27160276	8.8322550025371e-54	3.99770825277836e-48	-0.153161465085397
cg11336987	chr3	123974913	8.93395806866564e-54	4.04374170478786e-48	-0.0928145172446347
cg23232832	chr1	23101846	9.15157974929549e-54	4.14224293560462e-48	-0.0768043401720771
cg19811863	chr6	32785740	9.18289297889238e-54	4.15641611746414e-48	-0.142307716687322
cg24176323	chr6	170584501	9.29787441188516e-54	4.20845970355393e-48	-0.0911414573455367
cg10131465	chr11	61156286	9.38036162524173e-54	4.24579556098666e-48	-0.147985723387841
cg22078560	chr17	36004621	9.63416270249859e-54	4.36067252738113e-48	-0.140379755111601
cg06665095	chr4	159573230	9.92481069792223e-54	4.49222736695775e-48	-0.086128803357271
cg27246277	chr17	42084477	1.01005174749167e-53	4.57175682260165e-48	0.0669240717225249
cg06885468	chr6	158129101	1.01419675694188e-53	4.59051821307574e-48	-0.0971127546486226
cg09927287	chr15	42447989	1.01705930135039e-53	4.60347483333023e-48	-0.169592791253808
cg19592732	chr3	120028889	1.05146601438588e-53	4.75920856227423e-48	-0.129986290337556
cg13876553	chr9	426894	1.05661290881379e-53	4.7825047446475e-48	-0.124222292407174
cg01868112	chr7	55713186	1.06159285226169e-53	4.80504526347801e-48	-0.0827595909679716
cg21733020	chr17	2599052	1.06660247187524e-53	4.82772010435004e-48	-0.0642292421523353
cg11241684	chr13	111067138	1.07230350447839e-53	4.85352446018038e-48	-0.0784068368914117
cg02858288	chr20	43372556	1.11452818153582e-53	5.04464432695833e-48	-0.0856202455962641
cg08350549	chr3	99591722	1.11673609891282e-53	5.05463793506516e-48	-0.175394893481216
cg14820653	chr2	173046018	1.12104642363663e-53	5.07414758544952e-48	-0.0750000355896748
cg27444414	chr1	184122874	1.12868664156809e-53	5.10872919826397e-48	-0.104802796038782
cg22132982	chr3	13916247	1.13226615047326e-53	5.12493098624109e-48	-0.157347116233516
cg00457234	chr3	50398640	1.1326035194461e-53	5.12645800592808e-48	-0.0946680030111876
cg19165274	chr10	4868328	1.16375023461511e-53	5.267436136929e-48	0.135121656168328
cg04246113	chr1	120316152	1.17954914608749e-53	5.33894611796994e-48	-0.0999449775615062
cg18002814	chr17	15406377	1.21449022446767e-53	5.49709852339903e-48	0.0645299265656647
cg24022375	chr10	20104497	1.27799428701504e-53	5.78453442154471e-48	0.0876845871863434
cg18459622	chr14	69283247	1.30671687166859e-53	5.91454030755869e-48	0.0528446406962875
cg13759446	chr11	102667878	1.3180723353236e-53	5.96593808848182e-48	-0.08116689210041
cg15526469	chr17	13479097	1.35575257864392e-53	6.13648866661282e-48	-0.136573219591994
cg04264129	chr7	80682238	1.41274151460817e-53	6.39443540791039e-48	-0.0978196568320068
cg14039968	chr4	55134316	1.46732886054814e-53	6.64151192834463e-48	-0.103924706854625
cg19521573	chr8	74226253	1.47717397331461e-53	6.68607346845498e-48	-0.140236875231301
cg24184737	chr21	31655982	1.51148053621687e-53	6.84135389185696e-48	-0.173184891889853
cg21772953	chr3	23770435	1.54989115210867e-53	7.01521032614338e-48	-0.164715072623032
cg12600030	chr7	5635820	1.57937078095488e-53	7.14864279100483e-48	0.0914861575417489
cg25649889	chr2	171196296	1.61925477079995e-53	7.32916809888099e-48	-0.144969592953894
cg13634560	chr13	38173852	1.62432381652421e-53	7.35211191778086e-48	-0.13439091292158
cg21002575	chr1	234209936	1.63988876365709e-53	7.42256291539056e-48	-0.113045496405812
cg24057792	chr2	192539229	1.76139689583031e-53	7.97254031372092e-48	-0.0997738668536245
cg17546376	chr3	42172097	1.76555805196278e-53	7.99137478827705e-48	-0.162478745985763
cg00324748	chr10	80505324	1.80558263841184e-53	8.17253647293796e-48	-0.102780699464821
cg25063796	chr8	1857212	1.80917283333754e-53	8.18878662862236e-48	-0.0774321520423965
cg02563530	chr5	128034864	1.86194629222824e-53	8.42765302466101e-48	-0.136378480873437
cg14182517	chr17	9066686	1.87164482203109e-53	8.47155109216645e-48	-0.202201655484425
cg06241915	chr8	95106865	1.92514399915496e-53	8.71370227761514e-48	-0.0759555907632998
cg24127239	chr13	114789306	1.93926786205933e-53	8.77763055332467e-48	-0.128602629188876
cg10813980	chr2	16845587	2.03395306072168e-53	9.20620038062212e-48	0.16056714619456
cg00170459	chr4	136509310	2.13353738948998e-53	9.65694494455291e-48	-0.141750477698031
cg19775582	chr5	167545031	2.21110973390802e-53	1.00080575441985e-47	-0.10544654732379
cg12137206	chr10	113943397	2.22526718825213e-53	1.00721378634981e-47	0.0659391056679011
cg23914535	chr11	87885119	2.28959501629093e-53	1.0363302338437e-47	-0.12525728280093
cg04208435	chr1	192116518	2.29287276367239e-53	1.03781382752998e-47	-0.123797049411321
cg14802097	chr12	42970349	2.30490951670861e-53	1.04326197490975e-47	-0.146605393465874
cg00038342	chr2	1651130	2.32886176743247e-53	1.05410338634589e-47	-0.0894874673116782
cg13548652	chr9	89163954	2.36309661554729e-53	1.06959896870871e-47	-0.130238120017353
cg24261767	chr4	187517939	2.38049542775795e-53	1.07747412348437e-47	-0.0644128572709303
cg17121197	chr12	117353009	2.42947082977375e-53	1.09964166379717e-47	-0.0836289803112057
cg15403961	chr4	173905761	2.43722107089069e-53	1.10314962443297e-47	-0.132843330905469
cg27303272	chr3	184318357	2.44147113899061e-53	1.10507331575676e-47	-0.089104631184277
cg08858643	chr22	17563367	2.45228277921651e-53	1.10996694522565e-47	-0.10538698765524
cg10683503	chr7	121154178	2.50339977157278e-53	1.1331038250079e-47	-0.0718348250005456
cg23590472	chr10	7857043	2.57144513635315e-53	1.16390292628698e-47	-0.140659240724724
cg17522735	chr10	124916917	2.59349485418647e-53	1.173883201871e-47	-0.12623326116828
cg26605046	chr4	2439731	2.62013100893133e-53	1.18593941804855e-47	-0.0958156146324977
cg13855715	chr2	177430491	2.62301085421239e-53	1.18724291089874e-47	-0.109766510006497
cg05987698	chr3	13520959	2.74529178645159e-53	1.24259044013444e-47	0.0752718407679827
cg17056048	chr2	144271431	2.76327295421411e-53	1.25072918417411e-47	-0.136427821320051
cg09783457	chr4	93126098	2.80744947594046e-53	1.27072462649703e-47	-0.154879235605257
cg05299398	chr11	128630022	2.87496269366238e-53	1.30128286418163e-47	-0.0592688837776916
cg23782164	chr13	111675747	2.88047448510783e-53	1.30377764429641e-47	-0.0851441180259343
cg03344484	chr12	8394446	3.02865789707981e-53	1.37084930932365e-47	-0.111440193855302
cg03498383	chr16	68002044	3.1124926348249e-53	1.40879509133026e-47	0.0678458102647425
cg08128444	chr1	68966466	3.12229689776279e-53	1.41323275564678e-47	-0.164460468657923
cg09947810	chr15	89411138	3.15600055923864e-53	1.42848790912595e-47	-0.101854221652192
cg08834602	chr19	44220122	3.15976704933035e-53	1.4301927204702e-47	-0.123149838306891
cg02569596	chr21	43110105	3.29531744992022e-53	1.49154635608759e-47	-0.0441025205434263
cg08684959	chr11	70031709	3.33103285117269e-53	1.50771207529489e-47	-0.0774136923831847
cg10452060	chr6	154617645	3.39375596830168e-53	1.53610218890852e-47	-0.101207229827987
cg22538475	chr6	32094102	3.41024872053197e-53	1.5435672373795e-47	-0.0370229083154186
cg26976112	chr5	169624263	3.44177938806567e-53	1.55783883730261e-47	-0.0783833804459423
cg07373877	chr5	157700383	3.56499203597592e-53	1.61360808527564e-47	-0.127321267542002
cg22727932	chr21	39426572	3.61669257145791e-53	1.63700909184871e-47	-0.106531398246427
cg27123016	chr5	172757702	3.66499552599549e-53	1.65887226494923e-47	-0.0965493869367844
cg17279445	chr4	188428637	3.72683320054695e-53	1.68686160423077e-47	-0.0910946663877158
cg12439006	chr11	119461149	3.79824482040205e-53	1.7191843600793e-47	-0.108905413382517
cg03613003	chr11	69949263	3.99346536520868e-53	1.80754625439294e-47	-0.0706386747304696
cg10147462	chr8	107024639	4.06532869749592e-53	1.84007346703279e-47	-0.120044571000795
cg12368105	chr11	34881685	4.06907807060127e-53	1.84177053078397e-47	-0.16343447495139
cg03647778	chr5	156934938	4.12308325588533e-53	1.86621468177835e-47	-0.105715967922653
cg25653759	chr18	61143218	4.15788844469381e-53	1.88196841516798e-47	-0.102379059282514
cg10758875	chr15	56725876	4.18096403590502e-53	1.89241302771554e-47	-0.110841121728511
cg02659138	chr7	134003124	4.19119510742502e-53	1.89704387669336e-47	-0.121371702602651
cg05207637	chr16	74134895	4.34040975193498e-53	1.96458230437932e-47	-0.152307396181245
cg10468845	chr3	11889363	4.38465431632882e-53	1.98460854458265e-47	-0.128695829961085
cg25852715	chr11	3121024	4.47838466665183e-53	2.02703333812795e-47	-0.0669643369870734
cg25878131	chr13	41594509	4.5054932358361e-53	2.03930338136355e-47	-0.132147024214293
cg19734661	chr11	74956615	4.52269612211624e-53	2.04708985496899e-47	-0.0719486953001287
cg17117697	chr17	39363758	4.56601865335119e-53	2.06669875899173e-47	-0.11640002810414
cg08163714	chr15	60639716	4.56668013463737e-53	2.06699816262038e-47	-0.0655051857961052
cg26395507	chr4	96474383	4.62780817467891e-53	2.09466630287222e-47	-0.165367377488559
cg08370882	chr2	219522648	4.68409865037786e-53	2.12014483572593e-47	-0.0782732652994199
cg22654601	chr19	22953960	4.70300681624585e-53	2.1287031632101e-47	-0.0487630211262292
cg21864713	chr6	29555314	4.83410179860951e-53	2.18804016069743e-47	-0.09024690978111
cg23202388	chr11	914849	4.85514529282476e-53	2.1975649933101e-47	-0.110046496010077
cg22542731	chr2	128440274	4.88853068077777e-53	2.21267608791772e-47	-0.0942013623975785
cg07134252	chr6	168581459	4.97857645529609e-53	2.25343314665485e-47	-0.143208113788491
cg00052853	chr3	107645034	5.04979142999359e-53	2.28566689579228e-47	-0.0647603554879219
cg06038444	chr3	45886857	5.18163590102677e-53	2.34534313133814e-47	-0.112278693220009
cg14125960	chr7	158795692	5.2103276327247e-53	2.35832975508965e-47	-0.103199924376724
cg04707013	chr10	111177826	5.32102126196702e-53	2.40843256971908e-47	-0.164016717725058
cg19089070	chr1	224543171	5.32586528541244e-53	2.41062510067509e-47	-0.118967626229017
cg23199233	chr8	73040536	5.35188400535767e-53	2.42240184980902e-47	-0.0923322141840663
cg11927260	chr3	126003631	5.38770394590714e-53	2.43861488622016e-47	-0.101701946334565
cg09822423	chr1	192509700	5.44715138699801e-53	2.46552234369136e-47	-0.0889091133902541
cg11926150	chrX	13645186	5.56493307594173e-53	2.5188333984312e-47	-0.129006888128789
cg12610744	chr12	53208762	5.58432456266272e-53	2.52761048949977e-47	-0.107334251297802
cg16691568	chr19	9326649	5.60537787815045e-53	2.53713976747572e-47	-0.0783311548799117
cg20641450	chr8	70986954	5.60866014732292e-53	2.53862540784219e-47	-0.0992557068371974
cg23673553	chr1	158014508	5.62869800803364e-53	2.54769506458424e-47	-0.038454462274293
cg26732808	chr6	167704769	5.69655642198143e-53	2.57840954705577e-47	-0.132723814263169
cg24997659	chr5	177015777	5.73064616951558e-53	2.59383945312316e-47	-0.102707150373598
cg20780721	chr11	69519237	5.73994378907919e-53	2.59804779747576e-47	0.050887886050852
cg24941292	chr1	12213045	5.74190733390543e-53	2.59893654891628e-47	-0.106082542130762
cg26966939	chr12	108258611	6.05071555145062e-53	2.73871117719089e-47	-0.0760301430222259
cg02464901	chr2	188851274	6.20675101764725e-53	2.80933688611361e-47	-0.146391072496859
cg03085491	chr4	186933608	6.4774156894698e-53	2.93184675386196e-47	-0.0672608416539866
cg05178234	chr8	1813992	6.52473599733151e-53	2.95326515552817e-47	-0.0620722538948952
cg26070487	chr10	47086508	6.65138684929655e-53	3.0105906240497e-47	-0.0985447725375085
cg06832406	chr10	4230482	6.82033455439169e-53	3.08706074801609e-47	-0.123286628263553
cg20745888	chr12	29549608	7.13078996234502e-53	3.22758093749638e-47	-0.115415886566954
cg26251398	chr17	52985966	7.38636806086539e-53	3.34326222991726e-47	-0.0790583280688895
cg17731560	chr15	93152765	7.68756074069433e-53	3.47958986781751e-47	-0.110428301030314
cg13882285	chr9	125111986	7.68884441524345e-53	3.48017089229398e-47	-0.119960922574844
cg22360496	chr4	34513799	7.82637795010249e-53	3.54242214604309e-47	-0.0978793244247124
cg21543897	chr14	105584462	7.93337452948361e-53	3.59085157978205e-47	-0.0942666450722704
cg11659475	chr12	91597712	7.93634030493096e-53	3.59219396685968e-47	-0.146699905512566
cg07781995	chr1	87655840	8.04415417905669e-53	3.64099332944971e-47	-0.0980041589866051
cg27160920	chr16	10755037	8.06943525001772e-53	3.65243619947452e-47	-0.142677785317529
cg02035242	chr7	139169822	8.07844114430248e-53	3.65651250138105e-47	-0.118173936095252
cg26279253	chr12	89475286	8.78236859286142e-53	3.97512836671249e-47	-0.146758093625462
cg16269010	chr13	24475786	8.99735419810531e-53	4.07243644127161e-47	-0.113463449087753
cg24691255	chr18	61553966	9.11110485426334e-53	4.1239229457658e-47	-0.0885920276857697
cg16384626	chr6	80813901	9.16695068622257e-53	4.14920022130218e-47	-0.119831806360669
cg26525231	chr13	95253991	9.31655069332721e-53	4.21691307411792e-47	0.0523471923595573
cg25647120	chr10	74053935	9.61235066702609e-53	4.35079983301335e-47	-0.0976569954418906
cg25854298	chr10	73936754	9.68582635596423e-53	4.38405684019467e-47	-0.0894022693743591
cg26602975	chr11	113181884	9.90396614573067e-53	4.48279258067749e-47	-0.0853091835260965
cg14369273	chr6	7883419	9.92841128089161e-53	4.49385708442484e-47	-0.0557183578561015
cg26235489	chr6	64042706	1.02491417433653e-52	4.63902803073246e-47	-0.0716719052058864
cg18810797	chr2	144529920	1.03259402594614e-52	4.673789035879e-47	-0.0952278481803385
cg26636379	chr11	128807903	1.0366927653319e-52	4.69234099601117e-47	-0.084659537552298
cg02901002	chr7	42001667	1.05482330366469e-52	4.77440452644532e-47	-0.084949710335487
cg05195750	chr11	31531557	1.07746531611307e-52	4.87688816170996e-47	0.0402644422423108
cg20843025	chrX	64885399	1.07822284580876e-52	4.88031693807036e-47	-0.138423004905672
cg00862597	chr14	61750802	1.08265206655664e-52	4.90036474277264e-47	-0.139252181281558
cg01542143	chr4	3240754	1.08788404740989e-52	4.92404604842949e-47	-0.0865769781242186
cg06103412	chr8	99982385	1.11734500507098e-52	5.05739400265259e-47	-0.11916979455566
cg01588475	chr12	58533355	1.13977363104297e-52	5.15891179524454e-47	-0.159566205091786
cg19743690	chr5	122499135	1.14765139680402e-52	5.19456861129818e-47	-0.0813089146862801
cg07277828	chr18	77186389	1.15020660512612e-52	5.20613414851817e-47	-0.0988337404831453
cg04934519	chr1	185303447	1.15074455569762e-52	5.20856905267192e-47	-0.11049003446431
cg02303265	chr20	49624601	1.15126745649891e-52	5.21093583765277e-47	-0.10930443005179
cg08392484	chr5	95259165	1.15430123643804e-52	5.22466751444003e-47	-0.0504694972887823
cg16982087	chr7	924964	1.16952562853825e-52	5.29357707142753e-47	-0.0911514731265281
cg25945732	chr2	264204	1.19565814631308e-52	5.41185964133105e-47	0.080314979630984
cg22827833	chr11	13295841	1.21182841130798e-52	5.48505046496684e-47	-0.112161184492086
cg02852421	chr15	70372614	1.21590092669934e-52	5.50348372848216e-47	-0.0838036985107857
cg10151829	chr16	14756822	1.22509803351708e-52	5.54511222518704e-47	-0.0759945078588007
cg21949355	chr5	107032139	1.23437190578409e-52	5.58708818227431e-47	-0.123058419740223
cg00108164	chr2	264199	1.29593323255931e-52	5.86573075320392e-47	0.0843221342215353
cg07091207	chr7	1708892	1.32798916020906e-52	6.01082421628786e-47	0.10119990712709
cg25648399	chr13	20708929	1.33353487046697e-52	6.03592554279981e-47	-0.0765039692735635
cg05121379	chr4	96433143	1.34884490215515e-52	6.10522272682878e-47	-0.0831022839140909
cg04137530	chr1	25495326	1.35295037836773e-52	6.12380517959072e-47	-0.139056260359495
cg11473240	chr17	39553960	1.36820161897471e-52	6.19283625990047e-47	-0.128482068219916
cg16299063	chr5	119285514	1.36826770099792e-52	6.19313536431887e-47	-0.113837480179892
cg19455335	chr8	22457658	1.40331112904229e-52	6.35175103093896e-47	0.0606519844687651
cg00500789	chr1	43751370	1.41660045622529e-52	6.41190198099427e-47	-0.219310787740802
cg22014834	chr1	153030567	1.43622459478967e-52	6.50072593441268e-47	-0.0860056695216645
cg00577847	chr1	203490804	1.47363653469745e-52	6.67006210153968e-47	-0.158139990363541
cg16027267	chr17	37820515	1.567881893485e-52	7.09664109920543e-47	-0.123103500009359
cg03075966	chr10	120981763	1.62976617865759e-52	7.37674546381071e-47	-0.0792348907921206
cg07562451	chr17	61498552	1.68998405862332e-52	7.64930724518439e-47	-0.0757393318516355
cg03923274	chr14	23388278	1.69266889232757e-52	7.66145950058658e-47	0.0470245496688392
cg13144432	chr15	100513968	1.71686217742828e-52	7.77096459920655e-47	-0.0938529561511915
cg15137838	chr4	8409365	1.73339091489678e-52	7.8457779624607e-47	-0.0894975528840646
[truncated: 450,627 more rows]
