# Supplementary material for: The DNA methylome of human sperm is distinct from blood with little evidence for tissue-consistent obesity associations
Source: PLoS Genet. 2020 Oct 13;16(10):e1009035. doi: 10.1371/journal.pgen.1009035 (PMC7584170; doi:10.1371/journal.pgen.1009035)
Supplement: S11 Table — GO analysis identified 37 pathways enriched amongst hypomethylated sites. Eight of these pathways were related to sensory perception, specifically smell. GO ID = Gene Ontology identifier, N = number of genes in the GO term, DE = number of genes that were differentially methylated, P.DE = P value for over-representation of the GO term, ONTOLOGY: BP = biological process, CC = cellular component, MF = molecular function. (ZIP) [file pgen.1009035.s012.zip]

Archive with 2 entries (2 files):
- S11Table.csv
- __MACOSX/._S11Table.csv
