# Supplementary material for: The DNA methylome of human sperm is distinct from blood with little evidence for tissue-consistent obesity associations
Source: PLoS Genet. 2020 Oct 13;16(10):e1009035. doi: 10.1371/journal.pgen.1009035 (PMC7584170; doi:10.1371/journal.pgen.1009035)
Supplement: S12 Table — We used a Pearson’s correlation test to identify CpG sites where DNA methylation was significantly correlated between whole blood and sperm This analysis was restricted to the 155,269 sites that showed met minimum variability criteria in both tissues (range of middle 80% > 5%). Summary statistics are reported for all sites in the discovery dataset. Summary statistics from the replication groups are reported for the sites that also passed quality control in our replication dataset. IlmnID = Illumina CpG identifier, chr = chromosome, location = position on chromosome in hg19 reference, P = p-value in the discovery data, r = correlation coefficient in the discovery data, P_rep = p-value in the lean replication group, r_lean = correlation coefficient in the lean replication group, P_ob = p-value in the obese replication group, r_ob = correlation coefficient in the obese replication group. (ZIP) [file pgen.1009035.s013.zip]

Archive with 2 entries (2 files):
- S12Table.csv
- __MACOSX/._S12Table.csv
