# Supplementary material for: The DNA methylome of human sperm is distinct from blood with little evidence for tissue-consistent obesity associations
Source: PLoS Genet. 2020 Oct 13;16(10):e1009035. doi: 10.1371/journal.pgen.1009035 (PMC7584170; doi:10.1371/journal.pgen.1009035)
Supplement: S12 Table — We used a Pearson’s correlation test to identify CpG sites where DNA methylation was significantly correlated between whole blood and sperm This analysis was restricted to the 155,269 sites that showed met minimum variability criteria in both tissues (range of middle 80% > 5%). Summary statistics are reported for all sites in the discovery dataset. Summary statistics from the replication groups are reported for the sites that also passed quality control in our replication dataset. IlmnID = Illumina CpG identifier, chr = chromosome, location = position on chromosome in hg19 reference, P = p-value in the discovery data, r = correlation coefficient in the discovery data, P_rep = p-value in the lean replication group, r_lean = correlation coefficient in the lean replication group, P_ob = p-value in the obese replication group, r_ob = correlation coefficient in the obese replication group. (ZIP) [file pgen.1009035.s013.zip › S12Table.csv]

IlmnID	chr	location	P	r	P_rep	r_rep	P_ob	r_ob
cg02024240	chr5	159669974	4.67671309725122e-48	0.995660113534501	8.68035178639004e-19	0.99066993226779	3.00687198264032e-17	0.989035667282264
cg26990681	chr2	47750631	2.61253176533698e-45	0.99424753593384	1.33703608415897e-11	0.950352290771369	0.370666009596743	0.205855482530311
cg12928571	chr4	77678812	6.16672260175504e-44	0.993377084067492	4.06851389838994e-14	0.972442580157276	1.46823312125161e-16	0.987033325423127
cg14499602	chr19	14305277	9.63197056355136e-44	0.993244105075602	2.63409058416976e-17	0.986854556518568	3.06289733443392e-18	0.99138712923318
cg07146321	chr11	2222912	5.11412861910033e-43	0.992722006226445	7.6528416366456e-19	0.990787183461802	1.47686499009648e-15	0.983442494383263
cg04020319	chr12	121445882	6.52880161961926e-43	0.992642311030786	0.7384824	0.07548452	1.70825887029654e-15	0.98318509310478
cg26758160	chr15	43854978	1.68469531070592e-42	0.992324582531803	1.91892419205022e-19	0.991981317885953	0.0135673183189367	0.529501204124824
cg13386926	chr5	156890399	7.19999027932444e-42	0.991810818956365	8.7263664011649e-17	0.985171530916485	5.77741457712256e-17	0.98825169349327
cg05629169	chr12	111269276	1.55876474371226e-41	0.991523695227294	1.90145591668793e-22	0.995991410702874	1.25855185347876e-19	0.993851188370806
cg13102742	chr17	35208812	4.43721847526237e-41	0.991118633047571	1.40965564287501e-20	0.99382866221535	1.17041012144723e-20	0.995214044691032
cg18391209	chr1	223747670	6.01207471511398e-41	0.990997423533795	1.16827225583615e-19	0.992370743726264	7.11166201121874e-23	0.997205421987433
cg13633881	chr9	136297879	2.46790787978646e-40	0.990411698881552	1.03793174920557e-14	0.975996561575065	3.89705586514225e-15	0.981648564181046
cg16481497	chr8	66877054	2.56274761147586e-40	0.990395544470996	8.2673593226224e-13	0.962605848642738	1.10801451766852e-16	0.987413847662963
cg03317682	chr6	32086091	6.50837576991714e-40	0.989987470156391	3.02598488458074e-16	0.983194428657997	4.7535203216899e-15	0.981257770281238
cg13122347	chr20	57933878	9.56735661533853e-40	0.989813736291473	4.96187062249893e-18	0.988884880631101	2.15055057423931e-18	0.991702913578913
cg13441188	chr11	8745413	1.00113881847247e-39	0.989793080306669	1.07006797603935e-10	0.938571567886284	0.076449450049741	-0.394900318654156
cg07183926	chr19	18616973	1.49426061703355e-39	0.989608893948237	4.65203028525412e-11	0.943600368041538	1.06731263216883e-13	0.973916634742986
cg13194353	chr15	25337657	1.50999314391724e-39	0.989604032603493	4.56857881903183e-14	0.972117511968324	2.02109606961916e-16	0.986587271386849
cg17561092	chr5	58298396	6.71705604310905e-38	0.987683081834457	2.06392113871847e-14	0.974270232392263	1.11101261448868e-12	0.966520585490219
cg10403091	chr2	3671929	7.54108235474744e-38	0.987619209906816	1.9514521848603e-15	0.979722042460596	9.92581045392576e-16	0.984125198404923
cg09948538	chr5	37772220	9.85484149616162e-38	0.987470224677278	5.68804862578827e-19	0.991057514058059	3.981697034598e-18	0.991145095675027
cg08816150	chr10	129816308	1.51504439917592e-37	0.987226996501719	7.91028910884029e-14	0.970524639359974	8.81790017088195e-15	0.979987853409256
cg05758866	chr2	204551970	2.02744497860709e-37	0.98705953823094	1.21255236226701e-18	0.990351542020344	5.87311906083934e-17	0.98823126023874
cg13471146	chr13	40780319	2.87458015291912e-37	0.986855944930616	1.22108575718251e-15	0.980658271171313	1.30499430473119e-15	0.98365816898591
cg11106864	chr4	99363399	2.90450978598367e-37	0.986849855747479	2.87670726346955e-16	0.983279822124169	1.05116751827265e-16	0.987483788732642
cg19633663	chr23	119295929	3.11310509666725e-37	0.986809010048632	8.598965340126e-12	0.952539447803931	4.84917382729098e-05	0.767723854224666
cg23668222	chr8	41542092	3.13267991336167e-37	0.986805312253296	3.23650561949112e-15	0.978660396246096	2.13351081999488e-15	0.982784181400852
cg17343385	chr20	62552607	3.77806409227006e-37	0.986694322138756	1.2204970936753e-13	0.969201347855594	1.32317487934004e-12	0.965890169549789
cg24315885	chr1	25605762	5.82562622260061e-37	0.986434124331942	NA	NA	NA	NA
cg14638919	chr9	138065530	5.87784097035314e-37	0.986428709504988	1.31733136201967e-17	0.987739062537603	8.55752190421459e-18	0.990399535075043
cg24552565	chr8	48585861	1.42626322065521e-36	0.985879788442831	3.43197360295879e-18	0.989288954666231	5.44966588176688e-16	0.985102089979306
cg04399443	chr9	99960676	2.36421735886258e-36	0.985556887707944	2.07442518991153e-16	0.983821277333016	0.0161682260819746	0.517946660589597
cg26161528	chr10	133208692	2.83310549952251e-36	0.985439492757461	7.19108904574715e-15	0.976869802850324	0.11944618318617	-0.350367142811025
cg04103706	chr3	188514728	3.22058056679932e-36	0.985355736240809	1.10746000676254e-11	0.951298077858036	8.90814361071933e-12	0.958175233386999
cg15116775	chr20	50127943	3.26249913480371e-36	0.985347259836222	2.17531103866067e-14	0.974133163877706	2.23427760971168e-14	0.977911601715441
cg18883909	chr17	29599724	4.70943269897348e-36	0.985104583775625	2.50387213252143e-10	0.932963125980756	2.96377274838662e-13	0.970920542992109
cg05023707	chr8	39845127	4.85242949826182e-36	0.985084631198121	0.6120625	0.1144448	5.13779194348004e-15	0.981102578010374
cg26292116	chr2	241618820	4.94998853897804e-36	0.985071338323696	2.23696624601783e-15	0.979440869087374	1.33444830678669e-12	0.965859261119018
cg00018245	chr7	76709079	5.41661585155839e-36	0.985011030439659	2.91264714824005e-14	0.973358470910701	2.84264949854414e-16	0.986094147333531
cg24014990	chr14	77233722	7.93631724665895e-36	0.984752578145407	1.60858605335518e-16	0.984230216437849	1.08651077119866e-17	0.990154225562487
cg17018201	chr6	33269769	8.43008358074585e-36	0.984711330771953	5.12977947062121e-11	0.943032756084931	4.08640791130125e-11	0.950750540605022
cg19586483	chr6	110512070	8.95912009108913e-36	0.984669622440011	2.01874875607113e-20	0.993602407898573	2.1848281763952e-18	0.991689044280296
cg12403190	chr3	65345027	1.08200389045366e-35	0.984539565539643	3.38485755397381e-14	0.972950596101159	1.19573192322617e-15	0.983808887444526
cg05924349	chr1	9736462	1.38280159829703e-35	0.984368863165717	0.8166298	-0.05246598	2.28463275438366e-17	0.989349523431836
cg16576544	chr7	129410227	1.76713774783103e-35	0.984196295530097	1.42518680375633e-16	0.984421188376191	1.2394063115471e-13	0.973498414132756
cg08371289	chr18	77128468	1.80084066039339e-35	0.984182922684917	1.7782116841881e-12	0.959578520277183	1.73865563711208e-20	0.995010043821862
cg23112672	chr1	876199	2.01466128871892e-35	0.984103269491004	1.8883767411365e-07	0.866202485356338	2.03826394416593e-09	0.924872172879836
cg20773537	chr3	58196582	2.76616348184938e-35	0.983876021198257	3.04818373661934e-15	0.978789067590394	1.13874522622805e-14	0.979437213010306
cg24668570	chr10	134973778	3.90587646178858e-35	0.983624971872248	2.32270950580227e-13	0.967126097224905	2.27061278516722e-09	0.923985433031141
cg17993630	chr9	33111763	5.82198162544502e-35	0.983329611122359	2.63582592599773e-15	0.979097801242033	1.56997453903717e-17	0.989763628161527
cg12672472	chr1	172612396	6.37549798599352e-35	0.983261660593186	0.267283332932062	-0.247248807737233	3.8264354794096e-12	0.961791844270713
cg19976628	chr3	38033516	7.93054906639016e-35	0.98309721977272	7.00329889920625e-21	0.994246609691222	3.95717922540998e-15	0.981618741762608
cg00454768	chr14	95899773	9.61140643354557e-35	0.982951043605153	1.08166980638249e-17	0.987979550804908	1.90817988883672e-15	0.98298667745047
cg14198352	chr10	44480166	1.07037454698549e-34	0.982868632641397	3.52010263982375e-17	0.986465656593708	0.812206237966953	-0.0551840763430248
cg25198316	chr12	48598048	1.23057944451397e-34	0.98276125269205	9.28991453742562e-17	0.985077867571179	4.6974226732198e-12	0.960944447664893
cg16416584	chr15	101718699	1.790697259889e-34	0.982469077337118	2.73289978019749e-16	0.983365939071068	2.75189855696912e-14	0.977417200549811
cg08940546	chr7	38394351	1.82982571420418e-34	0.982452089893066	1.05108154668482e-14	0.975966019684048	0.338049982789246	0.219951066120463
cg13205059	chr1	68586408	2.95137774192092e-34	0.982072123742065	5.02604613056623e-14	0.971846998883217	5.9330732057836e-12	0.95995620425633
cg19556217	chr16	58754977	3.54127983770695e-34	0.981925119862558	0.121473868105699	0.340087030075107	0.364258966595654	0.208566024456851
cg24892374	chr10	94866844	4.0889962540475e-34	0.981808241402526	6.32226120859667e-13	0.96361076964495	4.23856282475888e-10	0.936630823398545
cg20245361	chr10	71725755	5.87522045873317e-34	0.981510282742586	2.47200846484514e-15	0.979232647965665	1.8221208967913e-13	0.972388729858592
cg01476442	chr15	29669193	6.17393645934342e-34	0.98146913212709	4.14389128942468e-15	0.978121569398572	3.28987808840778e-18	0.99132184119577
cg21245975	chr1	85725523	8.31096185500252e-34	0.981220550062741	6.82040566652646e-17	0.985534645673598	4.57229444643704e-15	0.981334886792152
cg10317506	chr5	121494630	8.91931489196499e-34	0.981160977244838	1.55259725091705e-16	0.984286347505019	8.15195927424648e-15	0.980153934251661
cg27113848	chr1	226643850	1.18345883331448e-33	0.980920574574314	8.41827390932025e-13	0.962537071663341	6.8132691448188e-10	0.933291658384967
cg23053746	chr12	98811404	1.48429691627628e-33	0.980725806027212	2.07924907818711e-14	0.974250982448268	6.45448575128705e-15	0.980639586749776
cg14889167	chr5	132925337	2.16815318943796e-33	0.980395461081168	4.56909196854149e-17	0.986105947656516	6.87844484180045e-20	0.994230937703671
cg13731934	chr1	17920673	2.70387413729015e-33	0.980200336042811	3.05236062970143e-15	0.978786137208349	3.22283090856013e-13	0.970659770588128
cg09945955	chr10	43544771	2.77064252492374e-33	0.980178660011993	1.57202047272686e-13	0.968401396983291	1.76361598372608e-16	0.986779331879336
cg05156456	chr8	67045206	5.8027413118038e-33	0.979510278767281	7.57255453389321e-13	0.962937789181158	3.7648347149455e-15	0.981715621639647
cg26457533	chr16	49857044	8.69739602329072e-33	0.979134790803288	0.6310022	0.1084303	0.347190247007707	0.215923987784136
cg02836767	chr6	152804809	9.86421532910585e-33	0.979016574762919	2.79416050976046e-13	0.966504307787873	1.34613329713348e-09	0.928181713760028
cg15180869	chr5	178580645	1.19015909368027e-32	0.978839003512374	1.58104947601397e-07	0.868700306089062	3.24115605166942e-12	0.962464076597051
cg06692974	chr5	148700400	1.22373639613567e-32	0.978812562438743	0.5988695	0.1186792	0.149475227382093	0.325828705433697
cg26284196	chr1	144874226	1.37907392252333e-32	0.978698609696554	7.96001614427262e-09	0.904091679601098	8.47512357770785e-07	0.853933911884758
cg10610477	chr2	60712421	1.45417234030256e-32	0.978647849799684	1.44718645330401e-18	0.990178650802593	9.56860463618869e-22	0.996324634877904
cg08516846	chr14	106450381	1.56291608339168e-32	0.978578617449994	1.53737093486609e-18	0.990118855770577	0.0500465063108233	0.432778553508536
cg09941252	chr6	39849975	1.59545088675735e-32	0.97855879677972	1.15772695466827e-15	0.980761875568797	9.73582754172383e-18	0.990267758495893
cg14429807	chr9	136755503	1.63409999559805e-32	0.97853574661665	2.82994573465417e-17	0.986759420907929	1.08767236114703e-13	0.973864140341718
cg22352450	chr13	114187104	1.70034972453943e-32	0.978497420040016	8.1891093424916e-16	0.981421629517086	2.16538435111925e-19	0.99348878872105
cg08866927	chr9	129129894	1.80674496870405e-32	0.97843875491804	1.96942369078961e-11	0.948348538730146	4.07107131241371e-11	0.950770434663681
cg15935392	chr12	76053197	2.2714386448772e-32	0.97821605723228	2.29737541552656e-13	0.967162628091151	7.26407057396138e-20	0.994197638816322
cg14783259	chr15	20737822	2.45409300680076e-32	0.978140280558955	1.30240108448482e-13	0.968998042966842	2.36921457191797e-10	0.940489889486196
cg04372436	chr19	3884696	2.92623893556227e-32	0.977966891572382	5.88662060818841e-15	0.977332508583784	9.72368997783363e-13	0.966993453164487
cg09483595	chr5	158878380	2.94096426930763e-32	0.977961925049777	4.32739637041857e-19	0.99129955552603	0.434266595465152	0.18026016171687
cg10763594	chr2	218258333	3.45786171296258e-32	0.977801114505814	8.09786258121982e-09	0.903919832522078	3.67672992315801e-15	0.981761482691465
cg13524588	chr19	3059753	3.92252858560131e-32	0.977675066031805	5.17071331285325e-14	0.971766049285145	6.83396284338996e-11	0.94795094926656
cg16730716	chr16	3114986	4.70073766626424e-32	0.977492871765476	3.39044757105373e-14	0.972946081726448	1.61688051506765e-13	0.972737779231825
cg08346664	chr13	21714266	8.32178696716376e-32	0.976907976660527	1.53053245284821e-19	0.99216120328162	1.08212632348321e-17	0.990158432181213
cg22581874	chr22	29428896	8.53158247552025e-32	0.976882133313305	0.5088361	0.1487471	3.98609559180764e-13	0.969987649458173
cg16869349	chr18	35069156	9.10840962925668e-32	0.976814086163769	2.65853816999936e-17	0.986842340472725	4.62158525828453e-15	0.981313645695073
cg23075597	chr12	133322256	1.2055070133415e-31	0.976520257874272	7.69370869558069e-14	0.970607360816381	2.09036787194353e-15	0.982821423416543
cg12996452	chr1	226553042	1.27909572571643e-31	0.976457661641893	6.63738237767091e-16	0.981810785130297	8.40218973061257e-16	0.98440300678491
cg19008100	chr5	1200592	1.28327642598778e-31	0.976454209483183	2.41281982701357e-17	0.986970011448859	2.40469896892755e-17	0.989291694325311
cg13616314	chr17	13472852	1.4999769887954e-31	0.976288539706483	5.79525844497185e-12	0.954411407469146	3.8732342416613e-17	0.988738159751251
cg14912045	chr12	117184799	1.82969369505811e-31	0.976075861846737	2.07259879688944e-13	0.967503597108536	9.99065393826902e-14	0.974099369780636
cg26537272	chr5	1214606	2.09512579647282e-31	0.975929761468911	5.51562706024028e-15	0.977480968238024	5.03349424593462e-15	0.981143646477624
cg16857912	chr2	234991876	2.76406959910824e-31	0.975628099607727	1.36522998150818e-12	0.960650361854381	1.10903218113599e-15	0.983937508566255
cg03489016	chr2	230124603	2.93629963023881e-31	0.975561786924011	1.07124212939096e-15	0.980911842174034	9.09676398866944e-15	0.979921615798879
cg12869097	chr5	80493	4.5421587247853e-31	0.975077750178309	8.55898320765177e-16	0.981338737851303	1.9461462145058e-17	0.989528550425793
cg20814349	chr1	161510020	4.60597147953267e-31	0.975062111769344	0.215113789636464	0.275213646959241	2.6233009452818e-17	0.989192733628934
cg08966147	chr17	40324798	4.73195261584208e-31	0.975031835920868	7.32062195668057e-11	0.940917983006477	1.96444729323733e-12	0.964419876244922
cg02607124	chr8	142226454	6.17370988086828e-31	0.974731434935187	5.86189461539633e-14	0.971405317576487	1.28784599508485e-11	0.956490380010427
cg23348610	chr2	59661843	6.36282058741137e-31	0.974697126017494	0.4680906	-0.1631797	0.84930421534371	0.0441458811761541
cg15279541	chr6	171036378	1.09725798248107e-30	0.974069299403522	1.70519916937898e-11	0.949103358160075	9.1317059717381e-11	0.946301797235454
cg04143120	chr11	72968848	1.17485308858399e-30	0.973989471144845	1.07345254932863e-14	0.975914840224547	0.564666717271596	0.133274874461619
cg16813187	chr7	155959515	1.22231877066049e-30	0.973943085078869	1.26097610101707e-12	0.960966843751722	0.0909820960951462	0.378153895114247
cg01415064	chr14	63959604	1.31394047880753e-30	0.973858215771885	1.30413699841474e-11	0.950478438413191	0.649232797326543	0.105430065897485
cg14346313	chr7	101132327	1.38106309518098e-30	0.973799552836646	2.51733281199655e-16	0.98350298151346	7.27492552785957e-12	0.95907259739205
cg15351341	chr15	79224450	1.49251718293899e-30	0.973707906396208	5.40281240372296e-12	0.954736088951548	2.53233273937927e-11	0.953217547816597
cg02590715	chr21	43324038	1.54237653009623e-30	0.97366900548722	0.291713575214015	0.23535337351474	5.11625015872408e-14	0.975878722233204
cg04771084	chr6	31973255	1.7709112474486e-30	0.973504797847768	1.26525685512549e-10	0.937505667564172	7.88350032052379e-14	0.974743865796635
cg07468585	chr2	56192635	1.80565895534757e-30	0.973481621673717	0.20591726599678	-0.280593269435591	0.204621552793786	0.288543455027191
cg11644230	chr6	43258993	2.09504906135325e-30	0.973303641548843	2.42819495313652e-13	0.966977734571149	5.1372730750862e-14	0.975868204365656
cg27126508	chr5	177947425	2.20956201465301e-30	0.97323963084851	1.34899463103668e-12	0.960698190890579	6.45455368203641e-18	0.990681420938405
cg11041558	chr1	243320264	2.22977147130693e-30	0.973228663897277	3.17593308918324e-15	0.978701031884451	2.07570928475337e-12	0.96420985337325
cg27008027	chr22	23774100	2.38378335671103e-30	0.973148074619885	3.38631583238409e-14	0.972949417782752	2.13292628077405e-15	0.982784681475877
cg16066194	chr2	239326125	2.52078305128239e-30	0.973080459579523	2.56525293056816e-15	0.979154943482482	6.92487066888959e-15	0.980494543377515
cg14734470	chr8	2066823	2.75817128010866e-30	0.972971199955939	1.34918983351267e-11	0.950306391086926	7.43172100316335e-10	0.932661073970923
cg13976154	chr1	52387259	2.88260867552249e-30	0.9729174639874	2.4695351448453e-12	0.958205058456509	1.5452888681619e-16	0.986962946841072
cg11527436	chr11	85378422	2.948090239573e-30	0.972890069783565	9.61218397121449e-14	0.969937314077664	1.49266645662742e-09	0.92737176001634
cg03293837	chr10	123506700	3.40252321940359e-30	0.972714568026523	4.98220360691027e-11	0.943202853014462	5.70502959456804e-14	0.975597753931904
cg16729283	chr11	134681766	3.87550566155463e-30	0.972554230125737	1.6685048296255e-05	0.782683249365406	1.78289767140243e-13	0.972452626141126
cg01636019	chr19	12691334	4.10506789901836e-30	0.972483037200936	7.02492491669887e-16	0.981706487022851	2.75579354847618e-15	0.982310656083523
cg15591727	chr3	126165878	4.5956057207959e-30	0.97234284648279	9.82652846436074e-20	0.992502017700252	9.31374174006909e-15	0.979871320557535
cg02978220	chr1	108337960	4.86324809240941e-30	0.972272271713872	0.4786863	0.1593681	1.16059589733471e-10	0.944897235696273
cg10186901	chr10	120738290	4.99234065309959e-30	0.972239546630706	3.08752563008875e-13	0.966163431158944	3.34441464690624e-12	0.962338004727283
cg14799488	chr5	537809	5.54015362308451e-30	0.972109103341894	5.93758914066015e-13	0.963841956221153	1.86839612718913e-09	0.925579176364705
cg16604835	chr7	108043396	6.01164093102351e-30	0.972006341720175	4.29178792622658e-09	0.910065991736355	2.35612985208709e-08	0.901850377712785
cg01442214	chr14	85443339	6.85746759399617e-30	0.971839907551726	6.1187763898842e-15	0.977243827234841	0.724521545923952	0.0817837268146332
cg07817170	chr1	179460806	7.83727236200279e-30	0.971670030965953	1.43107095902435e-11	0.950006472414948	3.57936958796492e-17	0.988831733727324
cg00100844	chr11	76804644	7.97595286652056e-30	0.971647643037512	4.08866109648754e-16	0.982677232542595	2.48062251172963e-13	0.971466572047078
cg10013187	chr6	46977783	8.73539271561829e-30	0.971531266705618	2.40053118884637e-11	0.947292639941008	1.1470661527899e-14	0.979421314645834
cg01686827	chr2	227602924	9.72380545640263e-30	0.971393485869278	3.92495018880098e-14	0.972542536230138	2.86805492016651e-09	0.922029469177574
cg21456300	chr1	117207245	1.07046926759898e-29	0.97126938356326	2.54642163407091e-14	0.973717976734784	5.91354161258894e-13	0.968698791409071
cg16476432	chr7	44229319	1.17552817756699e-29	0.971147965045535	0.0957292922194767	-0.364116265613882	3.58055534378818e-11	0.951444808378762
cg04704414	chr16	1836662	1.18057041540722e-29	0.97114240158237	0.3993486	0.1890907	1.44197077156778e-15	0.983484398129561
cg19793303	chr12	2077585	1.43115258910746e-29	0.97089108078776	7.32328613904015e-11	0.940915778546898	7.58037576507457e-14	0.97484897181099
cg19926689	chr12	130688350	1.54576072335025e-29	0.970789875474075	0.5166517	0.1460445	0.39099496370403	-0.197427018429166
cg23247274	chr13	21750649	1.76670673458576e-29	0.970613511789389	8.16565003416182e-11	0.940252339873111	1.1521607535757e-12	0.966390379722041
cg22724854	chr11	55737072	2.05187646168156e-29	0.970414696361733	5.46103420640084e-13	0.964147765481954	1.98595031683119e-12	0.964378473457203
cg11040238	chr6	31143798	2.57557812052932e-29	0.970110055756229	4.2476985675481e-12	0.95583207662116	1.3714845238004e-15	0.983571882170065
cg24009065	chr20	44351095	3.01762545490781e-29	0.969895902898202	6.51606288910732e-12	0.953863277240086	4.80041914517646e-15	0.98123824163701
cg11705053	chr11	70268473	3.06250636277691e-29	0.969875863545705	8.63952451032396e-11	0.939905598321087	7.40320040703646e-17	0.987939486694912
cg25280720	chr1	158532613	3.10380118012076e-29	0.969857671414699	4.97760308678692e-13	0.964483496670896	2.15763126493852e-12	0.96406153728883
cg05513408	chr17	39166655	3.70885884865217e-29	0.969614711212623	3.74032063149005e-16	0.98283189476371	6.18751014481384e-13	0.968547263008924
cg23495837	chr4	3480318	4.20796670228459e-29	0.969441270596513	5.14388890508846e-05	0.753554498929795	1.08856285794956e-06	0.849764127995024
cg16915057	chr2	11237705	4.33438874651055e-29	0.969400461647072	1.31048858572692e-14	0.975424486711791	2.09998710048301e-10	0.94125951604991
cg17725166	chr4	169409118	4.42683940475968e-29	0.969371331456877	6.00266900598909e-10	0.926642542706118	4.37235897267958e-15	0.981423198445302
cg23623880	chr1	39570999	5.99821894248628e-29	0.968948918060517	4.50639270479693e-12	0.95556524102604	5.92969754632777e-10	0.934287141546744
cg17098212	chr14	105695364	1.13716069945945e-28	0.968040011804832	2.86148785220569e-11	0.946337194079968	0.564649530745053	-0.133280705480474
cg03192273	chr5	150618948	1.1664686285169e-28	0.968003300850563	1.45858425107801e-09	0.919592302724143	1.90564377430962e-10	0.94187168442556
cg26518628	chr1	97050305	1.19124899197147e-28	0.96797294141005	1.16602040196637e-09	0.921433650212927	3.94268848755471e-12	0.961669350530728
cg12658972	chr16	4233595	1.35034238275098e-28	0.967791292365043	1.1176549444141e-12	0.961442592716067	3.29554572774244e-11	0.951875470292535
cg09122588	chr13	97422029	1.39122296839046e-28	0.967747920070283	4.34249275422237e-14	0.972260307007807	1.14703714868017e-12	0.966406364248411
cg02474032	chr16	87678659	1.43417690143319e-28	0.967703639068828	0.322303235863919	0.221298515654689	0.327579654793617	0.224643932701756
cg13220290	chr6	166205748	1.49541995362916e-28	0.967642644408696	0.9018664	-0.0279128	2.6450628754667e-14	0.977512001481237
cg09132376	chr7	129931572	1.60998402036497e-28	0.967534685686946	9.6934445250775e-12	0.951955704407807	3.05146295279657e-11	0.952271516755563
cg05957768	chr5	179043464	1.67757740186629e-28	0.967474379006788	4.76747500834888e-09	0.909077458465915	1.7722869712415e-13	0.972470126914654
cg11778480	chr11	11739187	1.84627696392619e-28	0.967333428971084	1.50388863562959e-09	0.919337264115161	3.39518892037511e-09	0.920584271589496
cg00059870	chr21	44702611	1.93053880676096e-28	0.967267570466828	5.34039120487198e-16	0.982204875853459	3.84055605223847e-18	0.991178792829192
cg06378142	chr19	50119633	2.36092212542131e-28	0.966968897207565	1.30141595673089e-18	0.990282786650005	1.19672058895486e-19	0.993883789012043
cg19531247	chr6	11056480	2.36316309183228e-28	0.96696748267543	0.8945206	0.03001315	3.15058341978436e-10	0.938629962611662
cg16814680	chr8	91681699	2.7710648405876e-28	0.966729202591706	9.83854421745453e-10	0.922801703097151	2.80760317651064e-12	0.963035883117004
cg06744150	chr13	99069161	2.87501380381576e-28	0.966673846573985	1.76707066997134e-12	0.95960435150364	3.99168549120666e-15	0.981601808239191
cg07863043	chr5	112160748	3.29428626046831e-28	0.966468401273099	0.5398981	-0.1381185	0.81950154506374	0.0530050730565511
cg02892043	chr2	227625209	7.71981098025453e-28	0.965153657301023	0.8634088	-0.03893739	2.34224219272298e-13	0.971640477312553
cg05823759	chr7	149646627	1.06433609637476e-27	0.964644351423645	4.08991432633214e-11	0.944339260131381	5.06109961082763e-12	0.960631608411154
cg00919908	chr9	33127686	1.16950551513988e-27	0.964493480749653	3.67591978780799e-10	0.930259710521293	6.86128993842692e-14	0.975114159117152
cg03108237	chr15	74943655	1.33568543993616e-27	0.964279640536585	0.201964933906606	0.282954675937514	3.00389714813262e-15	0.982148226181624
cg12673666	chr7	65817472	1.5561003395073e-27	0.964032193234025	2.37329302499096e-11	0.94735410711567	3.99801816431257e-11	0.950866122141746
cg13784004	chr18	47696733	1.79940567348977e-27	0.963795221385834	8.06536663660631e-11	0.940328020801009	2.54419669370679e-16	0.986256475580149
cg09334285	chr2	29547010	1.8345907976236e-27	0.963763513167048	1.17574763679301e-06	0.837316266790346	3.75287555938344e-12	0.961871077972975
cg26078139	chr12	123334442	1.84913766612011e-27	0.963750572992697	2.85207917957114e-07	0.860206928889815	0.86967374248856	-0.0381252979893252
cg02486009	chr15	22428395	1.90162650424094e-27	0.963704675390829	9.02877272489268e-15	0.976332127384589	6.34010142275171e-17	0.988135635680707
cg17616407	chr3	197111033	2.07697080628733e-27	0.963559658570316	5.0182599744426e-10	0.927985664770722	1.41973992796971e-06	0.845199142900299
cg25554892	chr23	70434406	2.2329803697982e-27	0.963440136406535	3.13398778883586e-18	0.989386226065237	2.3691878758968e-15	0.982591887205781
cg27586797	chr5	13664584	2.52637000330452e-27	0.963235498884747	3.06644886010017e-17	0.986652131746923	3.91606100740908e-16	0.985614422066134
cg05481879	chr3	122624636	2.75820299057559e-27	0.963089250224329	1.19470638757486e-13	0.969267904555013	2.60930767468722e-14	0.977544493361081
cg25758034	chr7	76101352	2.91908144453829e-27	0.962994503311437	4.04309444572364e-17	0.986275802023039	1.03357832546336e-16	0.987506114697316
cg05007442	chr5	3594275	3.73727783944271e-27	0.962578637765568	9.62026037086323e-08	0.875426774449892	1.44411434015527e-14	0.978911987625762
cg16968851	chr11	35121378	3.77960687848633e-27	0.962559569282356	1.73097167283894e-08	0.895984593788721	0.611338922437626	-0.117711308900089
cg05754872	chr12	22704367	5.04826091826388e-27	0.962066139156311	1.788022935905e-10	0.935245074868281	5.42140501535797e-06	0.81976761334483
cg19116134	chr19	18104126	5.58671059087777e-27	0.961891794822801	9.29155850920113e-10	0.923256797364409	2.52142556325742e-13	0.971416946731194
cg11879814	chr4	169805701	5.76599641382939e-27	0.961837289376322	1.3328624312487e-13	0.968925349339271	0.86364055816239	0.0399058965071415
cg24791165	chr4	24397901	8.35794155049241e-27	0.961190724472517	0.8020452	0.05671742	5.89252257051051e-10	0.934331851312271
cg23552913	chr23	129190217	8.45523288508838e-27	0.961170389182963	1.74637318219607e-15	0.979947816737737	7.10366538389629e-13	0.968080664359419
cg06128021	chr3	45676347	1.2171342524933e-26	0.960524707909293	1.72809037960376e-11	0.949033963232625	1.72921047657937e-12	0.964901322381404
cg00273100	chr17	48607266	1.23968793422469e-26	0.96049187762381	1.29616024772697e-06	0.835598284322535	0.665509879976197	0.100239389365583
cg06819230	chr16	67567158	1.26617598630866e-26	0.960454040051946	0.00658476664140312	0.561153437345671	0.000487499475238356	0.693690940286247
cg07952421	chr4	69435601	1.34623612867912e-26	0.960344101106745	4.71522247115108e-10	0.928446747871154	1.63244942165498e-06	0.842740114688513
cg19078123	chr17	2917358	1.5422878098732e-26	0.960099205384546	3.90000595068468e-15	0.97825507487349	3.30198968798735e-14	0.976975669132049
cg03593481	chr6	109637095	1.7126785115894e-26	0.959909391596548	0.8046713	0.05595059	5.05729623496854e-13	0.96921646758228
cg27107363	chr2	206947111	2.34481460726746e-26	0.959334826510191	2.73813022444505e-15	0.97901735996867	2.89081703315603e-09	0.921962370560681
cg06033345	chr16	69395788	2.47943727600099e-26	0.959231848812322	1.43693140124765e-13	0.968687762518294	7.60449644409732e-12	0.958877978143406
cg17166874	chr7	155381422	2.58059504904325e-26	0.959157921114751	0.173960939544261	0.300655293156998	0.0690855458577957	-0.404312409997395
cg12116564	chr6	5951562	2.80608271235845e-26	0.959002610587555	6.09998435440713e-09	0.906714890656648	7.64677901107068e-12	0.958853555808499
cg26727538	chr19	51979072	2.84579800239135e-26	0.958976495081561	2.57471326328658e-09	0.914714458467419	2.74479779366518e-13	0.971157343767962
cg27071707	chr19	1614334	2.94074106106949e-26	0.958915445844546	1.24181648369956e-05	0.789669177800088	2.90023620279372e-12	0.962907403126472
cg23804921	chr15	30861172	2.95294998106478e-26	0.958907732223336	9.55454846776262e-14	0.969955616608866	1.3562999420693e-15	0.983591253136005
cg15411259	chr19	30567664	3.04381286657234e-26	0.958851262397541	2.51087850838128e-09	0.91493631202685	6.44199221656495e-08	0.890356684312203
cg13471365	chr9	100952835	3.09584171266012e-26	0.958819647015464	2.04434160763509e-08	0.894156586931054	4.0391183636535e-13	0.96994535294354
cg26454172	chr15	33175757	3.18354493827249e-26	0.95876748373923	2.31006267133456e-17	0.987026900236565	7.42833895390786e-20	0.994183932285904
cg16935662	chr8	10558256	3.37007191948281e-26	0.958660954658647	1.06687768514393e-16	0.984868617978638	4.32030958476359e-13	0.969728996706134
cg05055073	chr1	17014081	3.59344453539076e-26	0.958540546368831	9.24022758947693e-14	0.970057210074873	4.59337189819679e-14	0.976153586976398
cg01283685	chr16	2986893	3.7907781235776e-26	0.95843997216686	1.18462036471754e-11	0.950962064846171	7.37501833872137e-07	0.856196333725129
cg11734017	chr1	25611456	4.3783477076063e-26	0.958167635833413	3.34993111924373e-11	0.945464865638001	1.03513146824279e-13	0.974001460405276
cg00986825	chr17	48614425	4.77477869105533e-26	0.958002949252665	1.84292392455992e-11	0.948697798210874	1.50948062645515e-15	0.983404119105071
cg08227260	chr16	970802	5.288368939885e-26	0.957807989199958	9.51202576610744e-14	0.969969183597852	9.89814708256517e-15	0.979740884337198
cg07968387	chr7	23231802	5.44428321694588e-26	0.9577523715771	6.01871196778078e-12	0.954235241475396	4.26883640011614e-10	0.936582045585879
cg19707454	chr7	6616677	6.05282621206144e-26	0.957548916440251	9.12690958101989e-10	0.923398473616872	4.21210500469882e-13	0.969810722542611
cg24620622	chr15	31690382	7.80798346020225e-26	0.957055912029623	1.5340273658199e-17	0.987549945243198	4.1375999269842e-15	0.98153161760408
cg04354128	chr6	170851524	8.40116384819153e-26	0.956913055577784	1.63870910072118e-10	0.93582289108701	1.08576239241328e-17	0.990154942512513
cg09320652	chr1	66708864	8.94242553645248e-26	0.956790860799806	2.8254207125825e-05	0.769569728699762	7.84115264539301e-11	0.947175278579843
cg04578890	chr20	1349052	9.27953351852891e-26	0.956718272483755	1.78350867536974e-10	0.935261900437285	1.84274854670116e-16	0.986717775504297
cg15741663	chr1	25646942	9.85935594404448e-26	0.956599110913029	0.291302407074591	0.235548318861626	0.00141305769844305	0.650361643233187
cg23217290	chr11	68665306	1.02337403592908e-25	0.956525671265455	2.81403334466211e-19	0.991667292738136	0.924018729182736	-0.0221669453488673
cg04918389	chr19	36432051	1.14649926457615e-25	0.956301020929387	1.04308240096249e-10	0.938732406952548	3.33886944204906e-11	0.95180791890802
cg08246793	chr14	96520090	1.35288881795649e-25	0.955971577493009	3.74423233033387e-10	0.93012727735475	6.41704917912847e-17	0.988120486888533
cg17163747	chr5	14957231	1.49669315150104e-25	0.955769285548388	7.97044018606426e-12	0.952905517193586	5.42301680550228e-09	0.916425944465988
cg09904510	chr5	135219571	1.50707033475236e-25	0.955755414152975	1.10499284662271e-10	0.938368711996507	1.5127887729859e-15	0.983400268251619
cg02920081	chr5	158960793	1.54816725197593e-25	0.955701359192901	0.6329767	0.1078075	8.36546840749621e-14	0.974583950627348
cg03272499	chr13	66919912	1.72481270945591e-25	0.95548359547018	8.04312102762083e-11	0.940344922943699	1.27721717216995e-09	0.928590075418701
cg02621636	chr11	60161999	1.79456067732702e-25	0.955403425086088	4.0819949708292e-14	0.972433357321123	8.87912571533842e-15	0.979973152057468
cg21743826	chr4	976412	1.79795784942999e-25	0.955399596594264	9.10694301853585e-11	0.939579866846172	2.06815978675803e-14	0.978092122912821
cg21159120	chr6	40315923	2.06388578939967e-25	0.95511945654027	0.0523874979115114	-0.418800819659811	0.0310275830059514	0.471306495447151
cg04985482	chr6	31382065	2.2835518800894e-25	0.95491290633802	8.35082442339019e-13	0.962567672907673	1.84489462301622e-09	0.925681447517203
cg04416126	chr8	17980148	2.5493812701565e-25	0.954686918377338	0.8935979	0.03027715	0.033358556812383	-0.465724929627388
cg02403522	chr11	30474351	2.59061908638663e-25	0.9546538915195	0.0536481055326487	0.416790130068105	9.30991131978868e-12	0.957977136712865
cg24524099	chr7	157643007	2.94456611362017e-25	0.954389420801871	4.83698041704558e-13	0.964586650770449	1.06230899687385e-12	0.966680376270763
cg16976594	chr18	77701857	3.44204966066628e-25	0.954064907834571	4.42578592679426e-13	0.964904512403625	2.26929859414292e-15	0.982671203626842
cg26857135	chr1	8972241	4.06028054386652e-25	0.953718949462402	1.89257357752796e-12	0.959321436131436	8.0048818813635e-12	0.958651408212221
cg13537310	chr13	21750628	5.8913532615405e-25	0.952929552928292	3.13808488091925e-09	0.91294468417705	1.09394819847621e-10	0.945247138941766
cg22472798	chr12	5999009	6.69469572241928e-25	0.95265529810907	2.88139242099856e-12	0.957543706686018	0.361015380582049	-0.209948674827086
cg12149758	chr11	86272334	9.10381427601831e-25	0.951989115669887	0.6220294	0.1112706	0.493598960185397	-0.158129645503317
cg19301501	chr10	22768167	9.43597926511229e-25	0.951910825066968	9.21315788684577e-08	0.875994653550572	6.62426080615325e-09	0.914580954708885
cg05802648	chr10	81283261	1.27814019297571e-24	0.951242603746543	0.00178597135202351	0.627120065462649	0.304063641621194	0.235521929411385
cg27432604	chr11	27239162	1.39041613378771e-24	0.951055522572124	3.01326828464352e-11	0.946052703138459	3.61255992468107e-17	0.988820828081515
cg27376870	chr7	1581583	1.5682432818592e-24	0.950786827713395	0.3926661	0.1917347	6.7818660445698e-13	0.968238098128904
cg02275226	chr11	134608598	1.63108387575931e-24	0.95069878682116	8.05765641380738e-09	0.903969684802782	1.66979297394263e-11	0.955261760229321
cg19182683	chr4	183730519	1.72077141166264e-24	0.950578577924011	0.000102903675159837	0.733410405757399	1.75931586187454e-05	0.793631466473973
cg21534330	chr17	80209281	1.80988060253438e-24	0.950464920333654	0.249910207256076	-0.256133544419947	0.201902822647488	-0.290209152105738
cg01751027	chr8	118695657	1.83444502798736e-24	0.950434526750963	3.37891860706923e-15	0.978567484541019	3.86561779338339e-14	0.976586809683317
cg05368995	chr22	37421661	2.28525497991425e-24	0.949936424121912	1.44795405255276e-11	0.949946549711113	0.863663828905737	-0.0398990244385629
cg01472075	chr16	69984927	2.32304332352262e-24	0.949899041984906	1.08782455686103e-14	0.97588246352989	2.75530574474158e-09	0.922368968003653
cg20696046	chr10	89914675	2.33933519801527e-24	0.949883103786186	0.162361457592996	0.308562264649319	0.0321589842017334	-0.468557607692899
cg04584439	chr7	151492565	2.42595900768375e-24	0.949800098001835	1.99757704006828e-06	0.827736220076464	1.83765968213239e-14	0.978365352605718
cg01224863	chr5	133836491	2.62710247115188e-24	0.949617763464973	1.03699464416241e-10	0.938769205180303	0.796556585159067	-0.0598737609922404
cg09470727	chr4	101049782	2.62992278830994e-24	0.949615302738467	2.65809499035015e-14	0.973603682167418	8.80601245348892e-21	0.995355515325569
cg24135923	chr4	124267807	2.88657272407354e-24	0.949401284214675	8.2077578813077e-10	0.924234043089779	2.80499033890595e-12	0.963039561565408
cg21560722	chr11	10293815	3.16149826511706e-24	0.949191282694325	4.44241657603301e-08	0.885172898674425	3.33521175003733e-14	0.976951162808529
cg10904085	chr1	108186619	3.17027960564577e-24	0.949184866022321	1.72350014183727e-08	0.896031672503515	2.50828046114297e-13	0.971432855284443
cg27045994	chr8	284126	3.20235889857812e-24	0.949161568286494	0.5963331	-0.1194977	0.457924929498916	-0.171260466977421
cg04703618	chr7	1647293	3.70175537832572e-24	0.9488250003629	1.12457098959219e-08	0.900570306280729	8.16697778195391e-11	0.946943313225037
cg12936183	chr5	53116592	4.19690200602533e-24	0.948531595158736	1.0319830120071e-11	0.951647700428357	1.76526409504009e-13	0.972481761596117
cg01228656	chr1	28925722	4.63867095106068e-24	0.948296454552783	5.58404047959207e-11	0.942535350958838	4.71122072434712e-15	0.981275531965558
cg10832239	chr14	106183770	4.76513309372847e-24	0.948233071168235	6.3629928302285e-19	0.99095630035157	1.8786271395002e-17	0.989567564217364
cg03029993	chr8	95538707	4.98593645949405e-24	0.948126152813945	1.17895219303228e-11	0.95098607073847	1.3604224332305e-12	0.965788924550825
cg06088084	chr10	48952423	5.07353602737805e-24	0.948084981152976	NA	NA	NA	NA
cg23961843	chr1	183623675	5.40008036699494e-24	0.947937255288021	3.32803391260187e-09	0.912411737234664	6.53824924444971e-08	0.890177001621938
cg18394648	chr5	141538333	5.80274457182576e-24	0.947766397238207	5.83431512344093e-20	0.992884010322278	5.23873271407776e-16	0.985164241350319
cg05030405	chr14	73026288	6.85742938128945e-24	0.94736741908901	0.419596	-0.1812257	2.67529380420475e-05	-0.78333491976579
cg16000702	chr7	74308889	7.89750645192953e-24	0.947027609231626	7.62221100757155e-14	0.970635128089735	0.0798734549301488	0.390754239936952
cg10760240	chr17	35414006	8.04076043483966e-24	0.946984190224839	5.9447170289754e-15	0.977310025531174	1.55362516677383e-15	0.983353342028148
cg01836906	chr2	192792315	8.16802464315339e-24	0.946946231697322	1.68606086694489e-06	0.830865575174306	3.16533812991907e-10	0.938598982209601
cg26080293	chr9	140429255	8.83116888050745e-24	0.946757129188514	5.0271390603616e-09	0.908574411087982	0.0121293568025915	-0.536683066282198
cg03810717	chr10	132909213	9.72461080302735e-24	0.946522710486354	1.10317864708451e-07	0.873610402053617	3.01895278288793e-09	0.921593173361778
cg16288572	chr18	77499273	9.77529515275731e-24	0.946510035629038	2.98193952530964e-09	0.913404793339925	2.14213277804313e-11	0.954050184431647
cg13181019	chr10	28571582	1.08719302208653e-23	0.946250113215707	2.23789254352389e-12	0.958621881248719	0.358583198650011	-0.21099014645922
cg12734820	chr8	1890640	1.12719546400647e-23	0.946161487100749	1.34596000067483e-11	0.950318552583649	3.6899759123922e-10	0.937573124079629
cg12454312	chr23	85247951	1.23283360580185e-23	0.94594111653702	0.8021485	-0.05668724	0.927327479958095	0.0211991239173133
cg15099347	chr8	71334579	1.32835608126165e-23	0.945756829629433	3.64480446559875e-10	0.930320762358341	0.0813628292224997	-0.388992114258681
cg25628542	chr4	170995869	1.38845855013052e-23	0.945647247194076	1.29276043026615e-12	0.960867944920717	3.06825371812019e-16	0.985981261052019
cg24139835	chr3	11607118	1.40012308340233e-23	0.945626504779229	3.26673226454924e-07	0.858170893268785	0.204543439865192	-0.288591105793263
cg02563636	chr4	143477483	1.42250541291792e-23	0.945587160660954	4.40840226491778e-09	0.909814936983089	4.32383298160689e-12	0.961289152010093
cg10443344	chr1	181446935	1.5085118530025e-23	0.945441274229026	0.5141154	-0.1469193	1.39704555918594e-10	0.943785243720359
cg06715410	chr10	134407912	1.55339787320366e-23	0.945368257451723	2.59933871051157e-06	0.822750123994938	3.4702668032883e-10	0.937985861341271
cg04332058	chr14	23548787	1.61473232669588e-23	0.945271669984073	2.54565486543226e-17	0.986899614553917	1.65428366802786e-16	0.986868572517772
cg04738746	chr10	78780052	1.66615208609228e-23	0.94519335361595	5.64113368989769e-06	0.807139470794265	3.84935118709963e-08	0.896407450692092
cg16522014	chr15	78256069	1.71871287194453e-23	0.945115645173663	1.26582121509501e-10	0.937502805440371	7.65540143117323e-07	0.855592878849982
cg00798646	chr10	50029121	1.78607852411218e-23	0.945019295586574	3.06337691801668e-12	0.957278162684503	3.34172782137924e-14	0.976946381793139
cg24803295	chr5	102291512	1.89097340921333e-23	0.944875956557938	NA	NA	NA	NA
cg25997660	chr10	48952417	2.51423946619629e-23	0.944154673362941	1.36097924141575e-07	0.870769397148484	0.00242054408306212	0.625597082196448
cg03905369	chr2	120824615	2.61392374181716e-23	0.944055478538001	4.43247674445608e-11	0.943878926945967	5.12626838257455e-13	0.969171979846864
cg07523712	chr19	54254388	2.96671654263372e-23	0.943731235232895	1.36463220338818e-08	0.898539805029202	0.885490298358097	-0.0334667931477158
cg25824715	chr23	55339818	3.0972581846731e-23	0.943620511014944	0.6482423	0.1030171	0.00234040454329818	-0.627209073783988
cg08693745	chr12	132286231	3.41108283220572e-23	0.943371533478789	4.61303076890329e-09	0.909388374954098	1.80613559077495e-05	0.793002482073167
cg24589936	chr1	155180595	3.78054779924643e-23	0.943104990700971	9.57613999796138e-14	0.969948748499947	3.83339020369694e-10	0.937315344539184
cg10633779	chr4	11915051	3.9099628908684e-23	0.94301747207877	8.46586022316257e-05	0.739265625618894	0.000327427723879131	0.708224310853868
cg22169866	chr1	25344342	4.150301522932e-23	0.942862024357535	0.5739662	0.1267807	0.245370004161313	-0.26516374667177
cg23099265	chr7	1515564	5.14254007560619e-23	0.942299807232365	0.6570549	-0.1002713	3.64004232037091e-11	0.951358789300743
cg17884856	chr20	44334913	5.27131093014101e-23	0.94223457777896	3.59090548556921e-06	0.8164147051643	6.73332521456648e-08	0.889819912868758
cg14876561	chr2	241404809	5.51453073619805e-23	0.942115413341555	1.21362933430336e-14	0.975614380766645	0.0518380772029957	0.429777208158094
cg06197811	chr1	56150848	5.6209133240364e-23	0.942064858860926	0.8359492	0.0468603	0.419273149836044	0.18609857208773
cg02595245	chr16	70901240	6.17638461619869e-23	0.94181485827518	1.51998762585013e-11	0.949697714786316	2.28855330167976e-14	0.977855214276072
cg14740729	chr12	67750397	6.30075962398087e-23	0.94176182624848	1.52608761445828e-07	0.869191888874435	2.0383698493826e-13	0.972057046646791
cg00916973	chr17	43580461	8.39250212641691e-23	0.940993774940046	7.42143991131586e-12	0.953247083871301	1.14267114709376e-11	0.957044534971639
cg26924218	chr1	155950963	8.71135239984063e-23	0.940893107406773	1.22486767935004e-10	0.937713525344809	2.74733792166503e-18	0.991485483039347
cg13276615	chr22	23260278	9.03197700374274e-23	0.940795359899221	5.73702872324021e-16	0.982075976979551	1.67802513202456e-18	0.991917503415857
cg11675245	chr23	135574568	1.04164043006455e-22	0.940408060961884	0.7087978	-0.0844091	0.68746615641192	0.0933098964651082
cg08245853	chr9	37116493	1.09600167761288e-22	0.94026927366305	3.21738475944103e-08	0.889001111037336	1.05732292216278e-05	0.805416665733885
cg12068143	chr12	9462694	1.13937264871285e-22	0.940163172047992	1.42712518017957e-06	0.833882960054373	2.02861299757503e-05	0.790194953114709
cg06353036	chr9	5921843	1.2156007634997e-22	0.939985688222372	0.318195284025255	0.223137329187695	0.576031810570046	0.12943584664328
cg22444562	chr2	207090465	1.22454961870565e-22	0.939965552468622	8.6985296168474e-18	0.988239946068953	1.77467850579949e-16	0.986770579841189
cg00944631	chr22	20464947	1.22497731963624e-22	0.939964593616518	8.43692655614303e-18	0.988275975362963	1.55671404365198e-18	0.99198130323686
cg07893512	chr16	214776	1.35922186008143e-22	0.93967835833198	1.03662027376255e-05	0.793817575633275	6.90956513412472e-05	0.757829241535945
cg09144828	chr5	172988196	1.38852476531449e-22	0.93961947484413	4.00390287080266e-09	0.910712834308915	1.86565437548439e-15	0.983027273251918
cg10619365	chr6	29442830	1.42124747543282e-22	0.939555102781192	1.05474715276076e-11	0.95153990435843	1.56733132593263e-16	0.986943391529175
cg27516790	chr22	48912209	1.56770412847318e-22	0.939283283546527	3.67339753366231e-08	0.887444870530322	2.68012488128238e-08	0.90045137406369
cg02957197	chr1	26449233	1.62872067763594e-22	0.939177120783693	0.6623178	-0.09863811	0.792786400641875	-0.0610068597319617
cg27107150	chr16	1272275	1.6619862537308e-22	0.939120827741993	0.8641263	0.03873099	2.22366277573188e-15	0.982708483239913
cg20132375	chr5	1564472	1.66479208756461e-22	0.93911612883886	6.20810188944363e-10	0.926387340680156	1.2355713484442e-09	0.92884643659594
cg17056988	chr15	78020609	1.74842444261611e-22	0.93897942683172	4.38384384422511e-10	0.928982307066019	1.34536679861445e-15	0.983605320871534
cg06024287	chr4	992020	1.75449468593556e-22	0.938969748709476	0.799215	-0.05754453	3.07220805127607e-06	0.831062073092324
cg14428878	chr11	89600012	1.96942628419822e-22	0.938646142546061	3.6969225565672e-12	0.956452489161183	0.000287219048315519	0.712829555449135
cg03938711	chr12	121024974	2.40112650264976e-22	0.938087012058098	1.3803274507994e-10	0.936944437202768	5.30724776813777e-12	0.960431050571629
cg12767898	chr21	45627659	2.69025984286934e-22	0.937763884872737	2.74463550644425e-08	0.890837188948221	1.03687707363601e-07	0.884433059918423
cg11887918	chr13	27917999	3.03470523655709e-22	0.937419600764592	2.5831529911762e-05	0.771863101073208	5.86819792891863e-09	0.91570344370149
cg02552490	chr3	108228286	3.44131141471362e-22	0.937058184855056	1.24293444429613e-16	0.984634246355148	1.00662238883126e-12	0.966871288059103
cg22997974	chr11	117965421	3.58681484104951e-22	0.936938681699713	4.63618201354119e-12	0.955436500817192	1.56977268545378e-13	0.972823451772696
cg15829774	chr1	92577532	3.89271780791343e-22	0.936701817154167	0.00557194600564225	0.57040616226861	0.0127500801994475	-0.533502436172186
cg11489125	chr13	115062696	4.13244784208429e-22	0.93652827728568	4.66827937786104e-10	0.928520529711968	2.78235911481485e-13	0.971115554129916
cg21886364	chr5	39398185	4.4670115397352e-22	0.936301478274739	0.8483564	-0.04327441	1.75348872889238e-10	0.94239103247211
cg27450894	chr3	43794375	4.51207124252403e-22	0.936272177693567	1.63999587193362e-13	0.968265562872119	8.86645133673214e-15	0.979976187956863
cg19504605	chr8	144339106	4.73292767135846e-22	0.936132477868529	6.17857939678877e-13	0.963695606855203	2.14903471314538e-10	0.941113006766406
cg13312910	chr19	52729981	4.84330951455045e-22	0.936064969224123	7.55349843863014e-11	0.940727948527033	0.54211802768204	-0.140994795867096
cg05471110	chr6	160683206	5.16465682651439e-22	0.935876468856773	3.16517284076463e-14	0.973133535157375	6.06623741094986e-12	0.959860960880381
cg23896850	chr17	34757572	5.67546109223687e-22	0.935598686212141	6.11518721950475e-09	0.90669070643343	2.95022574493399e-11	0.952444115086495
cg20467195	chr12	3011741	6.17345250698673e-22	0.935349917866819	0.8265596	0.04958123	0.907862612349999	0.0268980341153772
cg06801384	chr13	112679965	6.43511649122736e-22	0.935226769943758	1.14249735473928e-05	0.791595262250768	2.68550144941929e-06	0.833623078556913
cg07892964	chr12	18434272	6.53326185448445e-22	0.935181806335678	2.48982346101916e-07	0.862213144298278	5.99819395304073e-11	0.94867616250766
cg14545602	chr19	57050141	6.55228632504461e-22	0.935173165113514	1.35630788058921e-05	0.787609819691688	0.000606626119608713	0.685342887972819
cg05397122	chr16	88895544	7.67629130333272e-22	0.934700857082042	2.28679871564273e-07	0.863453740535175	0.93859629619678	0.0179053937048203
cg12340462	chr9	46141878	8.45337078491295e-22	0.934411450596114	NA	NA	NA	NA
cg01427108	chr3	46484379	9.55157762387897e-22	0.934042972101233	2.17504196130105e-11	0.947821547840812	4.59531369321828e-08	0.894366573990257
cg08917820	chr2	122691343	9.56048370320859e-22	0.934040152256133	8.92589717315718e-16	0.981259630424844	8.12925717654112e-10	0.932003531313234
cg24152907	chr1	238076887	9.91689318527049e-22	0.933929311425395	0.8912177	0.0309583	1.34048143983706e-11	0.956303156549327
cg10739386	chr6	72926139	1.27844475578812e-21	0.933154827049489	0.213239101935198	0.276297640275493	0.886574145004742	0.0331480356962665
cg21718113	chr1	152571909	1.29817543228791e-21	0.933107827121461	4.91224393844891e-11	0.943285070074348	6.0003729740643e-14	0.975466442395172
cg00919997	chr8	79749731	1.31563093231413e-21	0.933066810695593	1.30074333107719e-12	0.960843448434607	5.53479157341764e-09	0.916239730317903
cg22410568	chr6	166355632	1.32966935935166e-21	0.9330341979815	4.94148112857621e-13	0.964509742060242	5.71705852049467e-14	0.975592288522909
cg19752018	chr10	129195565	1.4320114700351e-21	0.932805904936795	7.07666918227589e-10	0.925385495093985	1.2029752757393e-11	0.956807133667806
cg13373914	chr7	67323067	1.77334305171794e-21	0.932143182059546	0.878538	-0.03459148	0.513682640948469	-0.150943809916063
cg13269368	chr4	34968642	2.17409909336096e-21	0.931505285940864	0.000137781058494693	0.724367398019291	5.28495873875989e-10	0.935100531321177
cg17639252	chr22	42962823	2.54952599871279e-21	0.931002250246935	3.07284079712357e-10	0.931535138969069	5.63079898264684e-09	0.916082427830352
cg00463901	chr6	163752570	2.79472017819085e-21	0.930710539754531	6.67669730359237e-15	0.977042475524314	2.47989706641247e-16	0.986293665406912
cg10197769	chr6	88353016	2.83638922577517e-21	0.93066340388725	0.6458395	-0.1037682	2.02632065807827e-12	0.964301810834801
cg27455098	chr10	129249808	2.86775208543273e-21	0.930628359367267	3.88122149269968e-08	0.886791996420575	2.38307698873366e-13	0.971588226285682
cg14011486	chr1	26737247	2.8699747321399e-21	0.930625889676873	1.65697659306862e-18	0.99004424222783	6.98965642865946e-18	0.990602667260676
cg00507855	chr20	45605303	2.9244258547527e-21	0.930565948516061	5.73008441622733e-13	0.963972303438637	1.04688394548787e-07	0.884310110180382
cg14128040	chr20	62705807	3.31803133856473e-21	0.930161842582025	6.03527317834785e-12	0.954222419453396	2.09878074283213e-11	0.954150874170247
cg25695726	chr6	117780425	3.42343342180373e-21	0.930061387831388	6.09263353044078e-08	0.881289640605626	0.215550851244086	-0.281992292900167
cg03332173	chr2	67569831	3.88450932973225e-21	0.929653984751595	6.11487046987833e-10	0.926502208906657	8.1910095523228e-11	0.946926532197204
cg15153131	chr7	31003000	3.94976060386342e-21	0.92960008982747	0.9170441	-0.02357994	4.01714977352076e-11	0.950840913422249
cg25317262	chr1	152573463	3.98483093274251e-21	0.92957147250157	4.13887150436912e-15	0.978124245302789	2.12241906924744e-12	0.964124661313224
cg07887764	chr2	98914559	4.37502855543266e-21	0.929268313861636	5.02581039542961e-12	0.955068545005664	7.60775833963553e-15	0.980298909067022
cg27216899	chr4	101220412	4.73410086295872e-21	0.929011285808212	1.70563153491353e-12	0.959749481249728	0.0658360191764074	-0.408707552645127
cg24441899	chr7	4244372	4.95151263978346e-21	0.928864542085053	1.08576595984543e-09	0.922010972501227	5.74157268434308e-11	0.94891693382646
cg15740693	chr1	16155504	5.48124715411945e-21	0.928531207817868	2.91047905965677e-10	0.931916737121779	0.583514938657422	0.126926064188532
cg02950621	chr16	3635098	5.6901973837627e-21	0.928408104395406	3.76464438079986e-16	0.982820683308621	2.73594804399722e-09	0.922428492197224
cg09849000	chr6	158093525	5.93721656733587e-21	0.928268008302506	5.41218035776749e-09	0.90786955274002	2.34025839261818e-11	0.953611933091728
cg11814539	chr1	45166683	6.9019189915604e-21	0.92776936524643	0.303510672412535	0.229830861877181	0.261820532481576	-0.256441891711412
cg00268547	chr5	2179563	6.92909820628098e-21	0.927756300672229	3.52029115376415e-07	0.857036116698053	1.75066646929963e-10	0.942401038817952
cg18068256	chr17	39577629	7.26007152125684e-21	0.927601008042854	2.87216277658748e-06	0.820819246611937	1.26473546583112e-08	0.908322725864167
cg06666466	chr7	151063632	7.34218433422703e-21	0.92756352529479	0.113341565949934	0.347238703398794	0.458543576026634	0.171028418717466
cg01393736	chr2	48274662	8.13760600362187e-21	0.927219782476595	2.64691114089212e-11	0.946763357673254	8.5828653741877e-11	0.946658909879723
cg15926420	chr1	160159672	9.08469370417262e-21	0.926849985621561	0.067692953675443	0.396527255392995	0.209089506460329	-0.28583784951605
cg13837834	chr5	180728293	9.52578128993829e-21	0.926690137682935	5.72030979427023e-08	0.882075764099447	1.91100453040875e-09	0.92539663573113
cg00600477	chr8	144715010	1.01661024104999e-20	0.926470205686685	1.32599097155713e-11	0.95039432887589	7.5420820192655e-12	0.958914250654384
cg15475427	chr1	39979401	1.01974406682243e-20	0.92645978363913	3.00067031104461e-11	0.946075822064368	7.28584910586432e-10	0.932805484244503
cg04662079	chr7	943867	1.06129510737651e-20	0.926324409146703	1.41185318173784e-12	0.96051579217251	1.72710466062856e-12	0.964905889933107
cg02763150	chr10	50592953	1.13889906748253e-20	0.926084566092928	2.37081444346969e-10	0.933338723642123	0.10808561480907	0.360808903436366
cg04988471	chr13	79801087	1.15201619539604e-20	0.926045571049288	0.7759831	-0.06436196	2.82212254755477e-09	0.92216632101668
cg08410878	chr8	1733369	1.23108024962169e-20	0.925819117211114	2.95240572589625e-07	0.859691355046683	2.3932487642523e-11	0.95350033051965
cg09297225	chr4	56656788	1.45022208626362e-20	0.925257134835747	3.67358726581277e-08	0.887444259663953	3.70158031601367e-08	0.896852865470541
cg12851018	chr23	68122867	1.48604235732072e-20	0.925173056901792	0.6339451	0.1075023	0.0976909708978463	-0.371086762063419
cg12080266	chr21	36060640	1.59265745383208e-20	0.924933766572972	4.01963393828398e-16	0.982706913966785	3.98979346740973e-17	0.988702794051194
cg11136589	chr2	241109328	1.60784140252405e-20	0.924900935236897	7.85200572953829e-10	0.924580054009512	5.38820311006592e-11	0.949264655775541
cg08709863	chr10	72520737	1.72074953342576e-20	0.924665672242631	0.8347681	0.0472022	2.7875784543299e-13	0.971109787125969
cg05871851	chr17	78359309	1.79750530604423e-20	0.924513990438652	1.35834357517178e-17	0.987701223898474	3.63984392967955e-22	0.996680658507835
cg05485695	chr17	77433492	2.01687002943412e-20	0.924112241576507	0.7569399	-0.06999054	1.00573314434643e-07	0.884822534698337
cg17878320	chr5	142922506	2.02377424263627e-20	0.924100284419518	0.6504583	0.1023254	1.53656048209235e-05	0.796840076904751
cg17026088	chr10	1619346	2.05730215003099e-20	0.924042765352613	9.76842233408816e-11	0.939143578318285	1.50291594090837e-10	0.943340893628077
cg04657470	chr2	198365150	2.09760049262898e-20	0.923974800734146	1.70593001455266e-11	0.949101129738105	4.75503685830045e-09	0.917615469489729
cg15295273	chr17	132231	2.2485457630208e-20	0.92373081891933	0.220866944614059	-0.271925689216534	1.7742133664273e-11	0.954969768676088
cg07773740	chr22	20631270	2.35657017674204e-20	0.923565607745728	1.17161115452292e-12	0.961257392249556	5.31596951051037e-15	0.98103411047664
cg22745515	chr21	38319463	2.36808643311302e-20	0.92354842236639	7.96234154944679e-09	0.9040887587043	2.06543755597002e-07	0.875251076109066
cg15306546	chr11	9701072	2.73209566380166e-20	0.923042571542381	0.5081308	-0.148992	0.0190931666240467	0.506623136293382
cg20697066	chr1	18406624	3.0281768055994e-20	0.922676415390928	1.30340161038784e-07	0.871359668179916	6.53871453439281e-08	0.890176138760898
cg21441526	chr18	21516439	3.10587475467861e-20	0.922585980534636	0.5193162	-0.1451275	2.87566006706066e-08	0.899677954080455
cg19681352	chr1	27282675	3.28411504788577e-20	0.922386401900355	5.58049399465635e-14	0.971547318384088	6.56908114696525e-09	0.914658927182642
cg08851607	chr1	177130255	3.5497744919954e-20	0.922107299467117	4.36306578812153e-08	0.885390387091421	4.12914339292148e-13	0.969874660986142
cg08215379	chr16	87769944	3.57055164185288e-20	0.92208631752145	8.02085881913556e-05	0.740859281241824	8.10003872896191e-07	0.854674647936418
cg25253080	chr10	14795564	3.6160698165632e-20	0.922040754015183	0.4898928	0.1553827	0.666651161791907	-0.099877202934882
cg24737949	chr15	90525990	3.68550647742118e-20	0.921972289304189	0.7925188	-0.05950433	0.711468940137983	-0.0858212311371786
cg25044524	chr17	20058819	3.80516407734122e-20	0.921857137893981	2.91859269548756e-12	0.957488226754664	7.47066847679809e-12	0.958956082618981
cg13104786	chr15	63207016	3.98392217055048e-20	0.921691377884427	2.47805078455093e-05	0.772917022252295	0.00220790723944684	0.629978835673842
cg01728482	chr2	85389840	4.27372871236137e-20	0.921437125451675	8.75807083187045e-16	0.981295444376208	1.69995616579137e-17	0.989677196971975
cg02373132	chr20	36623500	5.41331663612464e-20	0.920574927582481	1.19693580588074e-09	0.921220687931589	2.90611268908131e-07	0.87041799423861
cg05646174	chr11	12396256	6.18750249844411e-20	0.92008300414383	7.65570284950486e-13	0.962896659503111	4.8628304188756e-11	0.949821152115665
cg25794455	chr5	149595582	7.31142525173271e-20	0.919464307089416	3.57615537753453e-05	0.763416513628315	1.00279666544046e-08	0.910621616007012
cg27286337	chr10	134555280	7.71201850412475e-20	0.919265527658638	8.43539966380985e-08	0.877144492587783	2.30743025906873e-06	0.836461206511103
cg07819189	chr9	104503663	9.4459972227598e-20	0.918505069267037	0.5696868	0.1281881	0.510249447759223	0.152162434890341
cg05829976	chr20	62865953	9.5171181274026e-20	0.918476800889334	1.59701835934838e-11	0.949443042056807	6.88186546277432e-14	0.975106233430778
cg12984408	chr10	47106705	1.13258761847916e-19	0.917818194957293	1.87303639217419e-05	0.779877843336178	3.57604686188751e-10	0.937784333582379
cg23667749	chr1	110631389	1.16947573862846e-19	0.917696275466335	7.35317029691451e-06	0.801457270042588	0.951708218058447	-0.0140770593218313
cg02994237	chr23	137750892	1.26534184075615e-19	0.917395771243033	0.298959507943107	-0.231945427650483	0.859085375809067	0.0412517097742329
cg15295441	chr3	151309377	1.26880245468897e-19	0.917385333591545	0.0446235745227946	0.432084764331986	2.53993382961527e-08	0.901037252236652
cg05934219	chr10	7536428	1.27796086732478e-19	0.917357840845005	5.29769679257604e-07	0.850657023406934	5.93726081945049e-09	0.91559574502627
cg00337181	chr6	28548673	1.3239926289431e-19	0.917222436063716	0.4637604	-0.16475	2.51820676528647e-07	0.872469521964029
cg25960272	chr15	81076158	1.36967402382871e-19	0.917092420989603	2.19542325552453e-12	0.958702470529593	8.69102579903706e-20	0.994086789436552
cg05962517	chr22	24828150	1.44542327604761e-19	0.916885661378973	4.18650992663506e-07	0.854367442529866	1.33850936438306e-08	0.907751814200961
cg06233815	chr17	10105216	1.69700765148711e-19	0.916266119008595	0.216212575297681	-0.274581217486228	0.87768373893722	0.0357644339633808
cg11015634	chr12	26150487	1.93483670836412e-19	0.915756155137548	2.79934064704091e-11	0.946457595073316	3.87256268644255e-16	0.98563142576276
cg11784643	chr3	49725041	2.02740308686029e-19	0.915573666142162	7.15807926695662e-10	0.925297317164056	9.43495746475642e-12	0.957917034831625
cg03339321	chr6	30080642	2.2222627078469e-19	0.915214106864499	0.9528155	0.01339689	6.06426621455082e-08	0.891085529120918
cg15424377	chr2	37971270	2.26384130276107e-19	0.915141283773487	7.019489412996e-05	0.744747375959203	4.63879355138352e-07	0.863473974316514
cg08955358	chr8	142239038	2.28462247984743e-19	0.915105362217986	0.9172449	-0.02352268	1.03256512734607e-09	0.930218084489627
cg06620926	chr12	122389976	2.33886685359925e-19	0.915013042646569	6.9424731526027e-12	0.953564101689728	1.25841692829679e-09	0.928704871451541
cg24897598	chr6	39420404	2.41328554838617e-19	0.914889649379909	1.83158292311391e-07	0.866635473277094	0.291994928442763	0.241304010237132
cg09026600	chr21	37436723	2.46490293542012e-19	0.914806171960337	9.92032288377877e-12	0.951842138409367	4.24428797951414e-10	0.936621575141653
cg09603545	chr2	98910476	2.72848340130311e-19	0.914404250714555	1.3743056438129e-05	0.787300068603961	3.59312577478774e-15	0.981805917823999
cg14080798	chr1	169535037	2.95377497182007e-19	0.914088999050343	0.00317920799621334	0.599670633992204	5.52961359720467e-12	0.960256874632839
cg05164421	chr6	94164464	3.0309776690057e-19	0.913986216188547	0.5402316	-0.1380059	0.0497107756502146	0.433350150867554
cg13167214	chr8	11568892	3.35686936547321e-19	0.913578130378664	7.87511065458487e-12	0.9529632836474	4.27679223162784e-09	0.918561922753321
cg18404040	chr5	119575120	3.37708301026852e-19	0.913554077460205	0.017641775767726	-0.500625116553548	0.430398725418758	-0.181755849339093
cg24335613	chr22	43595320	3.50300673685558e-19	0.913407251778326	0.354342338515167	0.207414306629089	0.819791421757826	0.0529185807933596
cg27118080	chr6	159618364	4.05998514246637e-19	0.912812809214839	7.42850686723014e-09	0.904780129005572	8.59152922750798e-11	0.946653116644556
cg16991637	chr1	226322955	4.1639429865036e-19	0.912710527730263	2.03117866879272e-11	0.948185278960645	3.69730139727342e-12	0.961931861937285
cg14187293	chr3	150863573	4.53568858871398e-19	0.912363653527667	1.04092326293807e-08	0.901369531070963	5.40245546346039e-08	0.892465287123716
cg06589596	chr17	38120485	4.56412043451095e-19	0.912338249508319	6.88404955883877e-13	0.963294847190354	1.00675402121372e-10	0.94573473884615
cg27413643	chr19	33165484	4.61970890116765e-19	0.912289012947551	9.5974674230744e-15	0.976185673699397	3.1291490168096e-05	0.779339178332762
cg18618674	chr12	22694215	5.13118152536381e-19	0.911860728591734	8.29826375490327e-19	0.990711998346224	1.12053043501923e-15	0.983919944445656
cg09691197	chr14	21176220	5.15569776666856e-19	0.911841235436072	5.6658317809294e-07	0.849579590702277	0.00019225973203769	0.72641804193642
cg18200261	chr15	83781859	5.55505392133252e-19	0.911535539685552	2.95141538590765e-12	0.957439799345997	2.35430718352448e-13	0.97162495524607
cg20022036	chr6	32549496	5.57598011043697e-19	0.91152010391635	7.43913578196284e-13	0.963004639512735	7.01972699313307e-13	0.968121106383301
cg04348201	chr12	113533150	6.06347831133484e-19	0.91117528518268	2.27968489281301e-09	0.915784337492234	0.509054398559889	-0.152587544814966
cg13332953	chr11	12003759	6.52294609068141e-19	0.910873640426513	0.0357762245699989	0.449628999384016	0.51106907918611	-0.151871147286846
cg23704085	chr6	33156779	6.73010936003981e-19	0.910744196416219	9.72315726452418e-12	0.951940696766363	3.68768362763029e-10	0.937577316173
cg00591556	chr13	96853578	6.73031651415747e-19	0.910744068885546	7.3887522701867e-07	0.845238981983207	3.94726073130689e-09	0.919270346891997
cg20291244	chr11	11820535	7.35070932775555e-19	0.910377948089437	2.58281181728888e-07	0.861674647073918	2.11545845619296e-07	0.874918696695169
cg05700365	chr22	32362687	7.81701513088761e-19	0.910121631269665	1.34262886347468e-10	0.937123537272807	0.571982511678813	-0.130799832473274
cg02514143	chr5	958299	8.03421325549196e-19	0.910007172671258	6.58763138651253e-11	0.941553617581314	8.62812192435435e-12	0.958318065069196
cg04678404	chr1	2547849	8.88638515156728e-19	0.909584833676468	3.19745292085263e-10	0.93125430195547	0.0420998533845407	0.447187259545415
cg10280007	chr10	123313831	9.81087235365047e-19	0.909168185748855	0.7603261	0.06898684	0.938234396449899	0.0180111177788788
cg16144665	chr12	51590865	9.83381644027821e-19	0.9091583277779	2.67125370645848e-10	0.932515200194062	3.54835679874832e-08	0.897331647741077
cg04554949	chr22	18537267	1.00101004095253e-18	0.909083308826893	4.79514259395793e-10	0.928322631819927	1.35568073541781e-10	0.94396703697053
cg21979559	chr5	17224135	1.04771935107747e-18	0.908890450673421	2.13785126279123e-07	0.864427619211252	1.35484623589362e-11	0.956253199404173
cg11480769	chr1	28527300	1.05500194136003e-18	0.908861121159062	0.00305156177361129	0.601704811760762	0.0795441922743835	0.391147103376897
cg19105674	chr13	114305226	1.06395619465174e-18	0.90882532214288	1.19416925367364e-18	0.990366329010125	1.50388910300163e-14	0.978820977128281
cg23640402	chr18	53815116	1.08427317205922e-18	0.908745146550109	0.7673322	-0.06691412	0.121329462450153	0.348706237689081
cg17333791	chr11	64811900	1.12064606788904e-18	0.908605115567419	0.5011137	-0.1514373	0.0757790409316105	-0.395728298160745
cg10453537	chr3	193936930	1.12173661868951e-18	0.908600984190716	0.233880060456476	0.26469178829355	1.16655232634762e-08	0.909130141425818
cg00197266	chr6	22567723	1.15448589644014e-18	0.908478666256405	0.226752019767342	-0.268620432674925	4.04172149580649e-12	0.961567514707277
cg24394624	chr1	214620296	1.25542062635464e-18	0.908121427487075	2.68171823744614e-09	0.914353346446786	0.503350646018617	-0.154623180136078
cg07763142	chr7	817218	1.27555199938614e-18	0.908053458068388	0.9533865	-0.0132346	0.253726442927153	0.260688069722384
cg10683875	chr2	232156084	1.3715185842179e-18	0.907742859625993	0.141057416962485	0.324178404290985	1.75948503661507e-10	0.942369819973156
cg00004786	chr4	28997413	1.37807552811356e-18	0.907722399615967	9.44562417631743e-09	0.90236446969354	7.58630227032028e-09	0.913306535449551
cg09214229	chr19	13080308	1.39373807021973e-18	0.907673899244705	0.0524500126359202	0.418700233968487	0.195278956025198	-0.294331336339889
cg04248979	chr5	178358274	1.47900398615449e-18	0.907418630985485	0.8833722	0.03320539	0.726490401977776	-0.0811767128533745
cg02327542	chr1	41923683	1.51341085524813e-18	0.90731956952413	8.84078260583844e-06	0.797398366455926	6.94803749149144e-19	0.992636068858451
cg26222448	chr6	111426965	1.58749163516245e-18	0.907113358529276	0.381470922647685	-0.196221316528679	0.028532277283676	-0.477660409146083
cg14260773	chr2	33226136	1.67668244512934e-18	0.906876901861678	8.31304081757588e-12	0.95270289874969	8.52327004815396e-13	0.967454249720442
cg18379824	chr1	15850970	1.76429612758654e-18	0.906656000222729	1.59977747284753e-05	0.783693814747041	9.563397723276e-05	0.748323569720439
cg26088423	chr10	88313635	1.93408364724466e-18	0.906256121637881	7.69397467485429e-18	0.988384067733249	2.07730837560597e-11	0.954201433803041
cg04035904	chr1	154722039	2.09730222937584e-18	0.905902031637541	0.0223695463931507	-0.484301522281944	8.54992520655685e-10	0.931630835525469
cg18837576	chr16	19360899	2.17174150681793e-18	0.90574916769076	2.96213304544425e-14	0.973313047756304	0.54754971439255	0.139122114186149
cg24418762	chr12	58570196	2.19423445062814e-18	0.90570395739165	1.50912031873004e-09	0.919308255885082	1.81288884860685e-09	0.92582260280256
cg17997358	chr22	36627355	2.31447976820342e-18	0.905469500878839	1.77097676497582e-07	0.867110863671162	0.00353746585953115	0.60680800739061
cg21997403	chr17	80436296	2.3144840025987e-18	0.905469492828442	4.78331787643683e-17	0.986041770496182	8.35209417538028e-12	0.958462960679199
cg10702366	chr1	60070383	2.35190532523187e-18	0.905398889154368	3.15586983325894e-11	0.945796874144091	1.20605838444104e-08	0.908798277315482
cg06907930	chr16	90110798	2.35797633873941e-18	0.905387535680511	1.00179920626829e-18	0.990534724697817	2.37303074584796e-20	0.994843606767802
cg15648676	chr22	23242140	2.40071840864379e-18	0.905308381354366	5.00653975160233e-06	0.809639190571878	2.88886204226598e-05	0.781386712005376
cg09003951	chr10	135095151	2.46843711979234e-18	0.905185675839286	7.44026685838064e-09	0.904764428261298	0.736492309099491	0.0781008449068793
cg18899797	chr5	139120060	2.53869557125578e-18	0.905061707148999	4.81665478942403e-06	0.810441416178944	9.0157994714645e-06	0.808950637059663
cg06382562	chr19	777198	3.13224367960619e-18	0.904128240876067	9.49658640173108e-10	0.923083477475951	1.48546690391841e-06	0.844406590667027
cg04057818	chr2	67487963	3.33294159313418e-18	0.903850464636508	1.23263297729332e-11	0.950762749014862	1.90144408046666e-10	0.941885515893624
cg06507434	chr11	64597280	3.41056829447381e-18	0.90374727349203	0.9920845	0.002246239	0.726438406770684	0.0811927367931641
cg06516096	chr14	55904696	3.41113211523278e-18	0.903746532193813	8.84856304654813e-11	0.939758023835844	0.987485901666335	-0.0036459510171498
cg26618815	chr20	31894766	3.45390566316948e-18	0.903690631563165	5.3355307389639e-13	0.964232280176446	5.05858570088196e-12	0.960633701171806
cg14486095	chr12	121147222	3.86762233208725e-18	0.903181560260656	1.36012216321146e-06	0.83474231550224	5.5131013986156e-10	0.93480310197097
cg13728604	chr9	132627095	3.90434482772225e-18	0.903138909990561	1.32482254184195e-16	0.984535263803412	5.89457072042407e-12	0.95998409750831
cg00751126	chr7	119861	4.033032972518e-18	0.902992401660992	7.05302195845701e-07	0.846008868182668	0.790017376571516	0.0618399184344165
cg27445134	chr18	8788604	4.18809236126853e-18	0.902821664782122	5.03964614845931e-09	0.908550770698484	0.913667735077684	0.0251970015311717
cg00456343	chr10	49348564	4.44332045691716e-18	-0.902553307668669	5.37582824795601e-06	-0.808152823969231	0.000837107707359848	-0.67254387853672
cg24899294	chr7	1481343	4.46653017845349e-18	0.902529636202182	0.317651610408473	0.223381761594314	9.50254951705743e-07	0.852043368085004
cg08986950	chr5	96120312	4.54890933733241e-18	0.902446552245173	5.58362220508567e-17	0.985822876047123	2.90518182661439e-16	0.986062077940949
cg27315579	chr16	22956167	4.57564177823238e-18	0.902419898401621	6.40254371329481e-07	0.84759762526634	0.709183654253991	-0.0865305672012387
cg14041812	chr4	169645874	4.70666939020408e-18	0.902291360867027	1.55262200078234e-05	0.784409424979324	3.74221794924804e-09	0.919738109905532
cg10016090	chr19	15408344	4.75485984896843e-18	0.902244940684736	0.4580557	0.1668304	0.256855567701909	0.259036431382466
cg25831233	chr7	102119529	4.77980146582018e-18	0.902221090715682	5.64001586864076e-07	0.849653095879895	4.13761514836218e-09	0.918855003502302
cg15412826	chr14	59006157	4.89094786024831e-18	0.902116227705506	1.92786811851504e-05	0.77917149762329	4.42239023873484e-08	0.894812059088168
cg18851133	chr11	104917768	4.98565425559284e-18	0.902028648310667	1.18599387391773e-07	0.872638732322445	4.96769492925794e-06	0.821557944476696
cg22084806	chr2	114261270	5.6242998379823e-18	0.901476345619687	0.0128004948019587	0.521532598925689	0.00672917498732739	0.572109022738184
cg16820513	chr17	41448679	5.63422423568765e-18	0.901468242908783	0.8158462	0.05269395	0.738733281755067	-0.0774134302133887
cg04885698	chr2	207316796	5.93741665701823e-18	0.901227025994202	6.35974858052737e-16	0.981888923118926	2.68306558895155e-17	0.989166963301773
cg22216157	chr7	157643037	6.28422972545597e-18	0.900965068412889	3.23951894040293e-09	0.912656615687545	1.09578900629775e-12	0.966569849738526
cg05579559	chr12	130023552	7.57398353627276e-18	0.90009849757377	3.06664254170488e-12	0.957273528131427	1.23848674633567e-09	0.928828242246458
cg12812803	chr5	5132504	8.16061421749316e-18	0.89974996564805	0.000430402549053659	0.685456329048812	0.509695362726327	-0.15235947768804
cg01714091	chr19	45494675	1.01133752672133e-17	0.898740484483047	0.269718760573739	-0.246033025134626	0.7500553720631	-0.0739498156877201
cg15825916	chr19	47017050	1.02405284945351e-17	0.898681365097653	3.44693380763521e-17	0.986494214426869	3.02181403360703e-06	0.831379220144709
cg25741804	chr20	52476409	1.07092997728579e-17	0.898469280254427	1.41812258392592e-11	0.950052860278418	2.16469906853474e-11	0.953998487960249
cg23525965	chr6	107387259	1.1078469714384e-17	0.898308381581689	4.47091618821207e-09	0.909682781560805	1.56876020589084e-08	0.906133597862896
cg05878104	chr17	40932452	1.13451071578844e-17	0.898195310729505	4.93094941565387e-13	0.964517426563056	2.72276454509439e-10	0.939589616314665
cg00864755	chr1	145107484	1.14457233463778e-17	0.898153298745962	5.71975947962964e-06	0.806847207387428	1.55604162352459e-08	0.90621730418487
cg11784053	chr3	107517460	1.25363029362232e-17	0.897719186545066	0.8451287	0.04420627	0.927853019302303	0.0210454332537692
cg20349024	chr21	38081100	1.29171803944745e-17	0.897576002436562	1.90710531691842e-10	0.934814403883917	3.41294781758717e-18	0.991288108146012
cg02639822	chr2	102509993	1.40342021771285e-17	0.897178113418485	5.09970197596517e-08	0.883493368881646	2.20307146952036e-07	0.874352881707166
cg07183775	chr7	65108621	1.47810928559134e-17	0.896928535313565	1.57669814196299e-07	0.868738667473785	1.91632625619632e-10	0.941836624044697
cg21158431	chr6	167786059	1.53351281057706e-17	0.896751030412898	1.31400906834217e-14	0.975417825042415	1.76076499066946e-10	0.942365300345082
cg13462302	chr12	132593359	1.54637258519638e-17	0.896710702176841	0.6562503	-0.1005215	0.579144765471996	0.128390089338757
cg01093369	chr5	135335815	1.79879577030955e-17	0.895977614451382	0.159428080067555	0.310623674753809	1.71929906682845e-09	0.926248441102053
cg17339882	chr1	62596957	2.1091659328846e-17	0.895199952298358	0.0018940528647024	0.624434920164617	0.000127640540766535	0.739521974702909
cg22192076	chr1	227516288	2.31941963566575e-17	0.894732779896782	2.98658090093401e-11	0.946101781134868	6.06743082684426e-17	0.988190673425332
cg15929135	chr10	122234444	2.35598055591324e-17	0.894655677745307	1.97627588748433e-05	0.778562374836917	6.45476379711558e-15	0.980639498262204
cg12559333	chr19	4377804	2.36961876530626e-17	0.894627207524488	8.81221557330177e-08	0.876576153980596	2.52790016611143e-11	0.95322634419598
cg00147627	chr1	10455147	2.37670686730153e-17	0.894612472327252	2.06456450963445e-10	0.934280449421871	1.15100384089001e-12	0.96639398348789
cg07483503	chr2	37965798	2.65559127226157e-17	0.894063550756162	1.03962634388259e-06	0.839456596873184	3.82825592403809e-07	0.866372432338373
cg25244828	chr3	117617949	2.83229119910396e-17	0.893743460579171	4.44075691068764e-08	0.885177412073384	1.13115028033472e-10	0.945049561422636
cg08834518	chr4	169085844	2.88296525327219e-17	0.893655165900179	0.0286042567719004	0.466566840945633	0.360520770872811	-0.210160140504161
cg09508875	chr20	15300347	2.91492857667624e-17	0.893600228466277	0.297516589062219	0.232619968389588	0.179726553943518	-0.304395478664863
cg23317912	chr13	43604939	3.28217292891811e-17	0.893007094546075	0.000266387153869614	0.702589129307524	0.407195840271996	0.190883883230102
cg08742975	chr1	204632973	3.32542590890841e-17	0.892941438944661	0.7033944	-0.08604642	0.421084620324922	-0.185387303609906
cg26893861	chr17	41843967	3.52059017981962e-17	0.892654936886246	7.70483696503175e-08	0.878313785797228	5.12422964003253e-09	0.916940963152073
cg06924492	chr18	19761485	3.53941982905216e-17	0.892628098499402	0.4295649	0.1774292	0.889869873567332	0.032179117234275
cg22237022	chr1	153550461	3.84589346512585e-17	0.892209359404728	1.73195783236664e-08	0.895978393439207	2.52341246764101e-11	0.953235263974263
cg13801271	chr19	47017048	3.9987342476588e-17	0.892012251139748	1.12275211714378e-11	0.951229853341656	1.514063847277e-12	0.9653958278605
cg00891765	chr8	19605095	4.08596122848903e-17	0.891902946428046	1.28964540738367e-10	0.937383011198462	8.51898288017958e-11	0.946701787387297
cg18418833	chr17	9572889	4.39255250189593e-17	0.891535599722694	0.0918180373598386	0.368170345412758	0.49869139481494	-0.156294353299662
cg26987057	chr13	114322738	4.44978872771908e-17	0.891469731632894	0.218164181708539	0.273463169533149	0.713431372292431	-0.0852126963898617
cg23767435	chr5	9376915	4.62595592068258e-17	0.891271934278989	5.27604060537664e-08	0.883075630680975	2.3868280305134e-05	0.786193345314319
cg06249220	chr16	4909410	4.99260704987751e-17	0.890882246206629	9.5776339709089e-12	0.952014595400278	6.90736818401886e-14	0.975096439091006
cg18436272	chr17	9677572	5.05490882253213e-17	0.890818747232878	8.24280124055524e-06	0.798951972880609	3.60890285897538e-09	0.92005459424453
cg25317025	chr18	47019823	5.13597024644292e-17	-0.89073723244209	1.26609779389387e-06	-0.836013554468923	7.70530773877504e-06	-0.812365145850983
cg17855743	chr14	107198782	5.18515323854037e-17	0.890688368305126	2.91205535589171e-08	0.890156862759699	1.07118899891867e-06	0.850035955251428
cg07479270	chr2	47713462	7.72123742288138e-17	0.888626077019339	0.0264464053729878	0.472321047908367	0.0546212661290141	0.425268835282526
cg07274880	chr12	7373811	8.39247177133106e-17	0.888189128387791	0.122070039749879	-0.339576526750245	0.395199819370952	-0.19571457880374
cg20681671	chr1	211691705	9.01401792888241e-17	0.887813186161578	1.68146168995031e-12	0.959807862271885	1.46080773403506e-08	0.906864079973052
cg20770087	chr6	160409893	9.20929787326154e-17	0.88770014787302	7.32682927189056e-11	0.940912847917207	4.93574165653402e-07	0.862523238195699
cg09549987	chr8	7320532	9.99810943432043e-17	0.887265588564594	6.396613372912e-15	0.977141584825652	4.68138047468545e-07	0.863334388221223
cg06104841	chr19	35655471	1.00646631325207e-16	0.887230428956687	4.38681780438476e-12	0.955686824767849	1.57205733298945e-14	0.978721048243878
cg02194144	chr4	189638342	1.02020965299809e-16	0.887158518100326	0.31849291525325	-0.223003622881522	0.102052829134023	-0.366681089835006
cg02073224	chr1	3458304	1.11430590954248e-16	0.886689556927617	0.121914148472079	-0.339709842956383	0.666248602819955	-0.100004929529391
cg08518416	chr10	5076050	1.13166819013036e-16	0.886607159133341	3.93099619371455e-07	0.855343187119875	0.103744231184205	-0.365009735174298
cg00082732	chr2	173698844	1.14223016500735e-16	0.886557619791797	0.6083224	0.1156414	0.0249120586842746	-0.487710111187725
cg10474094	chr4	169045249	1.1425479854631e-16	0.886556135858137	0.00158154909258012	0.632598979059455	0.428035388721282	-0.182673267588142
cg16117605	chr12	70273171	1.19999760339267e-16	0.886294138135975	1.86159756333407e-11	0.94864491551964	0.00201445529141474	0.634284891449431
cg22796025	chr1	227509201	1.23758944880349e-16	0.886129076901151	0.000215513477287265	0.709803237770601	2.89591973717889e-10	0.939186086258069
cg22094927	chr10	11421604	1.2498699896971e-16	0.886076185696171	0.0488701028588297	0.424615720451458	1.37119933430026e-12	0.965760092258534
cg11261372	chr3	10403009	1.38260152697712e-16	0.885534061199606	2.06371804898079e-09	0.916648929857866	2.94455823554009e-08	0.899416501163361
cg24984297	chr2	242797846	1.39126624899281e-16	0.885500413746645	2.37119105984051e-06	0.824507261856457	0.253487144368312	0.260814912410382
cg07845352	chr6	118260820	1.48252413958036e-16	0.885157645629295	8.18077909015224e-09	0.903817715617237	2.95721511932746e-08	0.899369060790677
cg20595735	chr10	122848375	1.52536238973206e-16	0.885003604418425	1.60589747572462e-07	0.868483024011276	2.63098848911371e-07	0.871845837077036
cg21226491	chr13	114786451	1.52863796018328e-16	0.884991995608864	0.360259192817467	0.204932065642089	0.543825635787386	-0.140405144909137
cg06705685	chr2	8116961	1.53821818579113e-16	0.884958177876039	2.78031487397584e-10	0.932236661935799	0.0217856883580173	0.497370776282833
cg03876514	chr16	81881697	1.56680527021541e-16	0.884858443316662	1.60897025065951e-08	0.896777054989644	0.625172646778574	0.113194047641162
cg24196422	chr1	3716982	1.5875454520952e-16	0.884787161318395	9.34908571576519e-07	0.841278926176111	7.50093505866847e-10	0.932593432486322
cg00512484	chr18	5199989	1.71805463618071e-16	0.884357932997156	0.00285327776011214	-0.605011174636627	0.61534840643935	0.116397858477862
cg25900551	chr17	4802266	1.73236737352967e-16	0.884312760667252	0.00498658355462289	0.576412342443551	2.87401730307603e-05	0.781518005836187
cg13150689	chr10	72487317	1.73358702304817e-16	0.884308927749649	3.51743291777347e-06	0.816827340564456	2.09556599569446e-05	0.789402602479466
cg02448295	chr6	32941126	1.92650949428668e-16	0.883732739135641	0.299883435146524	0.23151455932631	0.394349699179769	-0.196059972359665
cg22128527	chr1	39510999	1.98871503770681e-16	0.883558609710181	3.62603182819264e-06	0.816220050472496	3.66487710630837e-07	0.867021515016355
cg10872691	chr5	154375811	1.99391563777164e-16	0.883544287150216	0.0719948572968146	-0.390967324211343	0.0572898565065444	0.421108353851016
cg10606776	chr5	55610640	2.25257811158713e-16	0.882873270561605	8.85070573797421e-07	0.84221047580297	1.03958180069202e-08	0.910268716908524
cg03279076	chr17	80231707	2.25432100946925e-16	0.882869002596776	2.77112519253741e-08	0.890727128502603	1.8514260023855e-09	0.925652909488401
cg01555952	chr1	213768044	2.4939232339125e-16	0.882310196012586	1.13760321470521e-10	0.938184412723786	0.369168055251019	0.206486787312605
cg16528597	chr1	145013480	2.50531675163279e-16	0.882284912477802	2.39676101809879e-06	0.824303086697457	9.20673740540209e-08	0.885943276542897
cg04544714	chr12	121625260	2.59418030008587e-16	0.882091380553935	0.30635547246518	-0.228518971847136	0.322018455134753	-0.227172855634327
cg08437041	chr3	158508657	2.59848605294156e-16	0.882082163998762	1.03021978787563e-06	0.839613490967196	0.639988740077904	0.108399677320774
cg26251192	chr14	74003199	2.95897857687714e-16	-0.881357772279253	0.0435810292679638	-0.434002464819243	1.16641091786961e-05	-0.803203167286449
cg25548582	chr13	52598798	2.97812590421543e-16	0.881321684214168	0.8400165	0.04568364	9.22481562226998e-07	0.85253596886499
cg17003970	chr12	133435861	3.31863508348271e-16	0.880714227894337	4.54405301275551e-15	0.977917088082124	2.18384033314631e-09	0.924306741103934
cg21067465	chr11	86304288	3.5771621216087e-16	-0.88029136165429	1.69802791140444e-09	-0.918316632729019	0.0261433601525337	-0.484169231484165
cg15993408	chr20	13137730	3.6894440477407e-16	0.880116680465824	0.8212113	-0.05113402	0.481312729446886	0.162596390509203
cg06501261	chr22	47091962	3.94242620353557e-16	0.879740918602954	0.36744565541042	0.201948732837112	0.367393996286229	-0.207236350378875
cg15016792	chr10	2787147	4.0886237986723e-16	0.879534079829734	1.06316029083543e-12	0.961637964956367	0.443754413421635	0.176620872132966
cg13588946	chr14	69678511	4.326074452599e-16	0.879212654218535	0.6331449	0.1077545	0.74423357822102	-0.0757288592589402
cg02301128	chr7	127792165	4.32918282669456e-16	0.879208558708399	1.57464784853398e-08	0.8970096373376	3.13720285276659e-10	0.938658169466454
cg24252907	chr2	178649115	4.5217322346347e-16	-0.878960153549099	7.26262636708001e-07	-0.845524510280561	5.92903965923983e-07	-0.859672215962903
cg14259326	chr10	89517565	4.84586626785127e-16	0.878563838891556	2.5043924091621e-07	0.862127609801087	2.57740066273761e-11	0.953128881198389
cg21169940	chr1	202251908	5.24578400925041e-16	0.878108190033461	1.80909573625938e-05	0.780724769022556	2.89778879028928e-06	0.832179962745117
cg14224028	chr2	159994539	5.34868814897592e-16	0.877996287224396	1.07729891191398e-11	0.951435149708412	5.27103044661427e-09	0.916684687835733
cg22798521	chr10	11361140	5.45151646871194e-16	0.877886490714112	0.18263094330361	0.294979695846381	0.711550841588898	-0.0857958232831336
cg02934300	chr8	67317506	5.4612831160742e-16	0.877876164716708	5.65525370591999e-08	0.882217768820329	3.39947374769382e-13	0.970492482923579
cg10546459	chr2	36825355	5.78159836753228e-16	0.877546870928457	0.00603072192047981	0.566055483467493	0.564661226106571	0.133276737487296
cg25447299	chr23	30323054	5.85162466255013e-16	0.877477194197743	1.09407548747513e-11	0.951358487905988	1.95561431542941e-10	0.941709156633505
cg23502848	chr1	110187526	6.09316088733331e-16	-0.877242793339688	5.40980044330602e-09	-0.907873770201701	5.96802540311464e-09	-0.915548127086326
cg12326635	chr9	114847090	6.36547382534764e-16	0.876988880476157	0.193313891625044	0.288234219241673	0.79058979871627	0.0616676459517987
cg06647782	chr1	16539671	6.50078621696303e-16	0.876866523675735	4.69318973541192e-05	0.756085556707048	4.53411574940917e-05	0.769549004695419
cg19070118	chr3	75759673	6.59272612755529e-16	0.876784758919825	2.37582975348062e-13	0.967050646103919	3.28059733499102e-11	0.95189896174604
cg06489993	chr19	47082996	6.77812122727755e-16	0.876623123713565	1.90923308969896e-08	0.894911797884489	1.89743728784815e-08	0.90415527568926
cg04109155	chr6	155421497	6.81158519743474e-16	0.876594396409944	1.54888896870453e-15	0.980188982737666	1.92924691497385e-13	0.972220271849698
cg19865002	chr6	18395321	7.11852330617684e-16	0.87633698352975	0.7332502	0.07704931	0.505733578564855	0.153771376973335
cg01275061	chr21	46832555	7.32722917919124e-16	0.876167905121801	0.5743926	-0.1266407	5.19602670891245e-08	0.892926304457133
cg09578252	chr18	61314129	7.46937545873349e-16	0.87605534679505	1.45864360868195e-06	0.833490977443012	0.238284166423428	0.269036437653982
cg18980263	chr15	97321776	7.81787940717732e-16	0.875787765911991	0.6912389	-0.08974525	0.474664577419364	0.165037095992868
cg02253843	chr6	81176493	8.03780685112681e-16	0.875624675580693	0.00165455531165522	0.63057684127899	6.42867530001187e-06	0.816220047640124
cg14375985	chr10	126700684	8.57025657988218e-16	0.875246735757874	1.04006545420536e-15	0.98096858160043	4.796154220827e-18	0.990969271528227
cg02754929	chr4	3295736	8.59653092082768e-16	0.875228668403764	1.11011241001029e-06	0.838319303756309	1.61145477475608e-06	0.84296987320584
cg20011860	chr1	241162281	9.37842450006221e-16	0.87471368299443	4.85706443207202e-09	0.908901195409089	8.5563164449648e-12	0.958355356048372
cg18135502	chr10	126245651	9.69521673323194e-16	0.87451655779897	3.39672130928691e-12	0.95682646525364	2.07280213750194e-11	0.954212103415725
cg03941773	chr11	67187352	9.6997874835499e-16	0.874513758631345	8.16563070585159e-07	0.843569738006301	1.4262191953645e-07	0.880277269519363
cg04940204	chr12	90221500	1.00428330937444e-15	0.874307168735738	1.39234537394515e-07	0.870457104597486	0.684310609630474	0.0943009492409404
cg07361257	chr2	71291297	1.07567027995909e-15	0.873897916776292	1.81177352181685e-07	0.866789301656936	0.949792191613887	-0.014636246817492
cg10697882	chr13	109833854	1.12574016970597e-15	0.873625984925164	0.000501279200195242	0.679767196629176	1.3698385278488e-06	0.845822690711998
cg27022201	chr7	647622	1.16865953301324e-15	0.873401877609305	0.4836373	-0.1576016	0.171168534182469	0.310188672977195
cg23390958	chr7	122262775	1.17275335797752e-15	0.873380911262699	0.4099356	-0.1849516	0.0991156999722813	-0.369632157053756
cg15016740	chr5	959680	1.29467728044135e-15	0.872786351022378	3.3241381788262e-05	0.76534451739576	1.10492691199031e-11	0.957198868632583
cg24226017	chr7	99702946	1.31719653012499e-15	0.872682385767494	1.95781193647458e-10	0.934638283397597	2.61505128211474e-18	0.991529750189228
cg16060867	chr19	31576236	1.36492983991125e-15	0.872467481210364	2.08928461455204e-08	0.893915204988567	1.08765283836565e-10	0.945281163015499
cg24295324	chr1	9062931	1.43051915097992e-15	0.872183540658608	4.91223839249714e-05	0.754830132623478	4.59212407207201e-06	0.823151729600881
cg08700291	chr23	106240034	1.57017689561076e-15	0.871617996596548	0.173747321393875	-0.300797562654813	0.0200834206906917	0.503105609818589
cg12470483	chr18	72057288	1.60197074603896e-15	0.871495940132734	5.14877770802508e-14	0.971778191724936	8.6661278057817e-06	0.809816935270325
cg23277171	chr18	64567701	1.61173179401016e-15	0.871458928647957	0.000266253295424896	0.702606487760943	2.95733027679854e-11	0.952431831908809
cg04889481	chr1	168415425	1.65669848697242e-15	0.871291127908437	0.0652097867757819	0.399859608286612	1.4372323822671e-06	0.844985117271896
cg21116021	chr2	131422514	1.67559235820041e-15	0.871221908829306	0.28640559728591	0.237883276763071	0.803449069324968	0.0578056468448509
cg20061790	chr5	123218543	1.74718425534705e-15	0.870966180849417	7.46733972444106e-10	0.924970312901877	3.26843472254782e-07	0.868709385835231
cg23080527	chr17	41844017	1.74880120110908e-15	0.870960520711853	0.000116590962807609	0.729584136555852	6.37518288219694e-11	0.948338582697078
cg13069346	chr13	66437506	1.80054775466871e-15	0.87078195563967	0.00131106979307056	0.640856656034972	2.98213183304266e-08	0.899276190988036
cg27133711	chr8	32290932	1.85051343933319e-15	0.870614099780542	6.16907736225255e-05	0.748448917824748	1.96331111704506e-09	0.925177423606876
cg07686139	chr5	40765005	1.91046129908229e-15	0.870418296242735	7.00035311752133e-14	0.970887017765184	1.18166772713367e-05	0.802908142069003
cg01392841	chr19	47016869	1.91460918680999e-15	0.870404964898956	2.11088598052799e-07	0.86461033110376	2.85728635577971e-07	0.870662438108813
cg25858805	chr17	21308216	1.93503928443934e-15	0.870339699839017	1.69980736439112e-06	0.830717115054923	3.04275040950262e-09	0.921526141038658
cg10784720	chr14	106916597	2.20368775272545e-15	-0.869537450693461	3.6966387127224e-06	-0.815833750658078	2.81498668946841e-12	-0.963025504808881
cg06850293	chr19	30179151	2.31705560105431e-15	0.869226464466746	0.8377424	0.04634137	0.287620924600245	0.243435852281055
cg03923277	chr12	104359732	2.32129447109214e-15	0.869215118769955	5.92722106471131e-09	0.906993558282523	2.37070199826539e-12	0.963698078948936
cg10405794	chr15	94899099	2.83384239477355e-15	0.86797030589335	0.000321859471773806	0.69597003760024	0.870288874293751	0.0379438687808082
cg16916020	chr7	68171525	2.84157032254707e-15	0.867953226444515	0.0106000432502282	0.533257701798025	8.90829246458219e-14	0.974413406077155
cg22243260	chr3	126946036	2.94715032354462e-15	0.867724198092359	1.07951755369816e-06	0.838804878186669	0.000209318103998135	0.723603932362256
cg25654768	chr7	100618934	2.95794963766654e-15	0.867701212498974	1.26116165170369e-08	0.899372501491606	3.08965604949978e-09	0.921395369858592
cg20136726	chr17	58706710	2.95963309955795e-15	0.867697636543746	6.28317506175662e-09	0.906426985688956	9.63164930306993e-12	0.957823918340255
cg02019747	chr8	2209932	2.97106148805196e-15	0.867673411640352	1.29557135030093e-16	0.984569973521797	5.70473597270432e-16	0.985029742573616
cg13684807	chr11	69278535	2.99362173177059e-15	0.86762584888719	2.87229787623819e-14	0.973396023237541	5.58419175190815e-14	0.975653235456777
cg16811129	chr8	1797886	2.99607805497541e-15	0.867620690881354	5.14628482067045e-05	0.753541569085577	0.000124948509889751	0.740183812927241
cg05074213	chr8	2200128	3.04519623450448e-15	0.867518381894491	0.0358606886121709	0.449446177224396	4.93012471104179e-06	0.82171253716133
cg06423822	chr7	157701024	3.10812481121308e-15	0.867389571597368	0.8993088	0.02864383	0.0273273909693909	0.480886918744163
cg00258199	chr17	3049620	3.37659591080608e-15	0.866866457631212	0.000165051573071796	0.71859343931558	4.54746521186286e-08	0.894488337033233
cg14802609	chr10	20182208	3.49315451116389e-15	0.866651535748658	3.87477283051041e-11	0.944646344292297	2.38716950032122e-10	0.94044137722915
cg00986957	chr13	111672573	3.57897182397935e-15	0.866497604419997	5.98521125628965e-08	0.881511968599052	2.85640949251825e-11	0.952608835869564
cg07784310	chr5	137930558	3.59988875992326e-15	0.8664606166424	0.5941306	0.1202096	0.756120627670678	-0.0721006182656545
cg19309118	chr11	548855	3.90429215274739e-15	0.865944242872461	0.0836421919086973	0.377077542190489	0.771303362869718	-0.0674898038484926
cg14710459	chr10	15906284	3.91854292642898e-15	0.865921015779096	0.224942062144175	-0.269630879859199	5.38312338536376e-07	0.86118191502906
cg08871628	chr2	132771935	4.02672482683495e-15	0.865747261441443	0.00478385196742544	0.578629792896196	0.000213408050907467	0.722958644517397
cg26460887	chr12	101433531	4.1275390127698e-15	0.865589282799187	0.105599847142495	0.354402163610896	0.171459735750865	-0.309988322930476
cg09874643	chr2	239362030	4.19444784796367e-15	0.865486443744692	0.27362604878	-0.244096904361406	0.682693705894922	-0.0948093803494688
cg13210813	chr4	140238359	4.22113873334909e-15	0.865445853542456	0.163979973445919	0.307435946480681	1.73565121685829e-09	0.926172577503331
cg22022927	chr1	58343668	4.27825175300252e-15	0.865359810715971	6.95103897511341e-08	0.879628441416798	2.47970954073355e-08	0.901297770708057
cg09499504	chr17	17024437	4.30376508183192e-15	0.865321725620905	0.318523173996171	-0.222990033829936	3.14103139627493e-17	0.988984944923133
cg04751223	chr8	119663818	4.50310390263308e-15	0.86503133044921	0.6312735	0.1083447	0.962059725825302	0.0110572162364278
cg03001234	chr1	1231000	4.53183818874648e-15	0.864990480198882	0.3966887	-0.1901402	2.89660593781246e-13	0.970991469772741
cg17998283	chr8	70750144	4.56957844350708e-15	0.864937198347602	1.1242481768111e-05	0.791965047866106	1.19665941579704e-10	0.944715291139741
cg11428066	chr5	134688497	4.63650152329725e-15	0.864843734546662	7.97128161403501e-14	0.970501710583743	2.80112843798266e-14	0.977374617774052
cg23719516	chr2	102870456	4.77325580540149e-15	0.864656661083304	8.70926294316144e-07	0.842483300348731	5.93186799132644e-06	0.81790380264129
cg03079116	chr12	127067685	4.90014802973854e-15	0.864487572529716	6.87641761958603e-13	0.963298981559085	2.68920447098136e-11	0.952914740012315
cg16913360	chr8	34032387	5.16983961550801e-15	0.864141582877963	0.0159834658984052	-0.507194292075468	4.07474032178549e-11	0.95076566929886
cg26074094	chr15	75893591	5.21792978551445e-15	0.86408169260358	0.5917322	-0.1209861	0.927752619984827	-0.0210747937451618
cg10324640	chr17	73997417	5.25802516131231e-15	0.864032157846526	0.0171980536175489	0.50233218374234	0.0200166740528726	-0.503338283566643
cg10574370	chr14	61345044	5.32470544207652e-15	0.863950567659081	0.00017239063840245	0.717181433508453	2.36485976792438e-08	0.90181050815001
cg09183220	chr3	101954626	5.44967982548655e-15	0.863800226238682	7.78889740949697e-05	0.741720707691979	3.12807861145179e-05	0.779347991743226
cg06652908	chr2	129105432	5.65035213837308e-15	0.863565532489746	1.80290105029991e-09	0.917807922098135	3.728451460507e-06	0.827301209257928
cg03881738	chr6	170547103	5.79778569265839e-15	0.863398090135472	7.04992213878872e-05	0.744622301201132	1.14617536418299e-07	0.883143366788157
cg12395823	chr5	1196154	6.03370224011581e-15	0.863138381151468	1.00461774694367e-06	0.840047015827092	6.19943979175707e-06	0.816982273683963
cg13494229	chr13	28681558	6.19633160783038e-15	0.862964902017882	4.96998008881834e-08	0.883808951830607	0.000423422855220563	0.698932274164651
cg09605533	chr5	79183067	6.32547854170656e-15	0.862830189336644	2.29032592755118e-09	0.915743655977674	7.59938604523272e-12	0.958880938091547
cg12546799	chr11	69524291	6.82151079204673e-15	0.862335950708867	0.9130395	-0.02472233	0.630384668190932	-0.111502465793178
cg20388329	chr20	3772433	6.86762036102316e-15	0.862291755062213	2.27754298606167e-13	0.967191478845937	6.16152341668966e-12	0.959793946226094
cg17276106	chr2	120006590	6.91519311247299e-15	0.86224645103889	8.61284977265959e-11	0.939924659098728	2.32196596388869e-12	0.96377856521919
cg03086781	chr11	133822528	7.00141507188244e-15	0.862165089395492	0.4342894	0.1756465	0.126441236136318	-0.344289399635731
cg25128035	chr1	227634107	7.19877650713248e-15	0.861982374623098	0.0205619419223457	0.490181375182251	0.778213015432323	0.0653996123515464
cg12777474	chr10	4069749	7.45030155336525e-15	0.861756283276314	4.89120473300669e-08	0.884004185845305	0.586582028939589	0.125901380173435
cg16875032	chr8	121823916	7.59364202929741e-15	0.861630655424555	2.13772336771615e-06	0.826467064045865	3.485890354901e-08	0.897532104023103
cg10070515	chr2	110018732	7.64857276118927e-15	0.861583107923898	0.246333762391098	-0.258011398471353	4.52591982262581e-07	0.863849473433589
cg13224758	chr3	31330036	7.81121161679385e-15	0.861444205295743	0.000378830055249334	0.690126546013936	0.354899234209479	-0.212575440001405
cg08772636	chr8	30216359	8.23922694976564e-15	0.861091364452941	0.9030089	0.02758633	0.727412204931826	0.0808926897450251
cg02165747	chr20	39161080	8.34911897206398e-15	0.861003580367689	5.98804848142394e-08	0.881506051068849	6.90817083887943e-11	0.947890438281445
cg23350716	chr1	147956744	8.58064444836215e-15	0.860822164830596	5.50078365073891e-12	0.954653102810722	2.43678904651716e-11	0.953410265665515
cg02769005	chr8	62545583	8.72630908401321e-15	0.860710391952296	0.322756241458919	0.221096606572605	0.506211838314162	0.153600652410538
cg04968253	chr6	145240928	9.36591193618534e-15	0.860239663835668	2.69641943158046e-06	0.822043409783577	5.31656006515314e-08	0.892655192097928
cg09900894	chr17	57864839	1.0068497315726e-14	0.859756509650486	1.87531168058659e-07	0.866301058308156	1.64436655454877e-10	0.942788788444104
cg26466781	chr19	58487330	1.01255865961877e-14	0.859718667878785	0.0715726732858351	-0.391501666548309	0.840870781814373	-0.0466463216772868
cg01158657	chr6	52109385	1.01624295521339e-14	0.859694353731668	0.000225898992865829	0.708219133775719	1.35415590892026e-08	0.907634325043591
cg16139178	chr5	102983762	1.03048994336886e-14	0.859601112328623	0.9583606	-0.01182111	0.331951384825873	-0.222673832174752
cg26621234	chr9	15967580	1.03351823277649e-14	0.859581450922308	4.39290733358837e-09	0.909847951845797	0.374422974321652	0.204278497160486
cg16174683	chr11	31195609	1.03788428582797e-14	0.859553199951217	0.157862986522481	0.311734373133862	0.0239392054836006	0.490607459018152
cg09066676	chr16	819526	1.12010344323022e-14	0.859041232473203	0.0419455930597241	0.437084033993992	0.000389055852580238	0.702029627615596
cg13551450	chr14	100193538	1.2082285809123e-14	0.858530644756762	0.371249247839021	-0.200383317777302	0.0972622720265921	-0.371527493834264
cg17850642	chr12	52967687	1.28528755812558e-14	0.858112336110344	5.30391452098195e-05	0.752702212366864	1.96665741288529e-05	0.790948718318269
cg20583945	chr8	144636462	1.31162854681884e-14	0.857974787635336	5.81091831667615e-10	0.92688788875716	2.64666214864705e-12	0.96326837273727
cg15772470	chr7	19209204	1.35052061082071e-14	0.857776415457537	0.00157183163354331	0.632874071758439	6.2156480263065e-12	0.959756290579972
cg07636088	chr13	31734946	1.36091045190911e-14	0.857724338349466	0.388291549243713	0.193479203677245	0.207621059414637	0.286722792085312
cg09607079	chr12	113014476	1.50772005053797e-14	0.857026221319603	8.98608302326632e-10	0.923521474159497	2.21787889022027e-05	0.788010359306026
cg03849132	chr8	104137224	1.51205180851103e-14	0.857006617568603	2.15510650813811e-05	0.776419823770729	1.34850910881109e-06	0.84609532149057
cg24523414	chr17	25311685	1.69587955387025e-14	0.856220240944626	8.30989509766197e-07	0.843275336881714	6.35526351209572e-08	0.890520624706677
cg05790772	chr23	144114285	1.77540535992147e-14	0.85590483958304	0.263774659707495	-0.249012783740778	0.989256392224993	0.00313009205450019
cg16503834	chr11	488608	1.7910002492306e-14	0.855844564661823	1.92806125697194e-09	0.917234289582451	0.611049380276538	-0.117806294013462
cg15966151	chr1	27238472	1.87570397121588e-14	0.85552562873416	0.343855242608833	0.211874007144141	0.693334815783611	0.0914709012395973
cg22024931	chr5	69371421	1.89783555400435e-14	0.855444547792336	6.85393735835289e-06	0.802982378164492	3.45441857110543e-07	0.867896308503639
cg03751046	chr10	127167873	1.93442505896973e-14	0.85531244522764	1.60821801043024e-06	0.831726992383716	0.615948380444037	-0.116201613751161
cg20157874	chr4	123835713	1.96474340418733e-14	0.855204766953585	1.14972860374589e-06	0.837707822976614	0.000323414049304228	0.708661511456664
cg16432174	chr8	23127769	2.05721832656315e-14	0.854885804053357	7.57582672905798e-09	0.904585021653912	0.104944492962568	-0.363835721456887
cg00477111	chr18	19292665	2.05870189504907e-14	0.854880798602257	0.357331091402962	0.20615747922521	0.279297718014774	0.247548728399009
cg10051217	chr2	73222261	2.16303689696346e-14	0.854537087371202	0.146350372512457	-0.32015144208587	0.425277563603511	0.183747252307476
cg17619842	chr2	186073606	2.20343160594435e-14	0.854408221751982	2.6143660652111e-05	0.771557331886324	0.386559464493068	0.199244558965819
cg26405198	chr5	55408595	2.22710762277192e-14	0.85433372882665	8.16142354178652e-06	0.799170997455155	8.28208132899654e-09	0.912471345962523
cg15816198	chr16	75290273	2.24139837564539e-14	0.854289127758564	9.35877270274443e-06	0.79612546885774	4.88838505698641e-06	0.82188550014957
cg20065512	chr1	17254431	2.27523679584879e-14	0.854184584810005	0.00373772292316244	0.591504130092834	6.63030885135973e-05	0.759006273899252
cg19778375	chr12	297831	2.32456987773992e-14	-0.854034783080947	0.0269962901460684	-0.470820232762247	4.6486150091314e-05	-0.76887333019921
cg16207867	chr2	152873221	2.53812702425182e-14	0.853419253558994	3.26043879162187e-08	0.888846066340681	0.290570225676534	0.241996213889698
cg04317129	chr3	25416586	2.54665032944897e-14	0.85339571954772	0.000992604163983971	0.652687461168887	6.28855270721242e-07	0.858743540204056
cg05792786	chr7	48073694	2.55587930571586e-14	0.853370321144552	2.06286949263828e-07	0.864940868365775	1.36260079055891e-11	0.9562264267987
cg01648578	chr3	45233625	2.57807039977521e-14	0.853309604766026	0.4116722	0.1842783	1.34151640482028e-08	0.907729140371114
cg06872224	chr12	11231908	2.70246217266979e-14	0.852978169582752	0.4627506	0.1651174	0.537172075725672	0.142707500337917
cg16217445	chr5	18466528	2.72488887102982e-14	0.852919958172873	2.39273447539639e-08	0.892396762490918	7.2532268758831e-11	0.947616453872044
cg06871323	chr7	34979031	2.84405684692717e-14	0.852618062638013	1.16248970934085e-08	0.900225328754965	9.47636164442568e-10	0.930864341976362
cg06755596	chr17	152189	2.89064287299238e-14	0.852503293830603	0.000733961871494948	0.664984185250618	0.440598215349987	-0.177826916022774
cg01173558	chr9	139097878	3.04278114724329e-14	0.852140333405475	9.29161232009571e-07	0.841384082055819	5.26864037275564e-15	0.981052095146076
cg24019073	chr19	4448726	3.17154774309292e-14	0.851846332912445	0.235871124656191	-0.263608446048004	0.236047703553881	-0.270274207817554
cg17913306	chr14	92220385	3.17471677343792e-14	0.851839240990358	0.7494029	-0.07222918	3.1888246358726e-09	0.921124592344128
cg08834099	chr10	112207515	3.48418022505541e-14	0.85117712028445	8.82869634584729e-09	0.903050079753282	2.5223945905722e-11	0.9532372890785
cg11925147	chr12	100711450	3.49163785491889e-14	0.85116186231459	0.00264619363232425	0.608677363972122	2.31070988205982e-06	0.83643488404758
cg16219720	chr1	66822466	3.53238591121159e-14	0.85107903532426	4.9171500454927e-08	0.883939577156886	0.443007775188983	-0.176905768917389
cg18618213	chr15	99427521	3.57740191290173e-14	0.850988579567409	0.6700578	0.09624476	0.505829845774161	0.153737006160599
cg07355514	chr16	23420385	3.68743342553906e-14	0.850771943932154	0.32387850159988	-0.220597137271779	0.960584444802241	-0.0114874840070695
cg07233212	chr12	103601576	4.21681117830795e-14	0.849808513184112	9.80456442536697e-10	0.922829307783102	5.86016236588672e-08	0.891496229481966
cg15541371	chr4	6205042	4.21751255638127e-14	0.849807314556614	4.29217597270777e-07	0.853979279351901	0.33592397778917	0.220896913447507
cg22509179	chr1	25234806	4.30783169622936e-14	0.849654519951634	5.45081248832198e-08	0.882673674267652	1.26083014869962e-10	0.944403278210818
cg15769772	chr9	140273119	4.33484047221921e-14	0.849609418287591	0.023545694032267	-0.480677305551185	9.48952225722666e-10	0.930853941686311
cg26632665	chr20	51237265	4.37112213249598e-14	0.849549249374023	0.9967309	-0.0009276856	0.362914152095733	-0.209138418764572
cg07976328	chr6	29556415	4.37383900304207e-14	0.849544762832353	1.8524155490045e-10	0.935009116201879	0.785903310740615	-0.063078988848484
cg20917322	chr3	48475754	4.73490954155685e-14	0.848970822656372	4.18029263319055e-07	0.854390550938478	0.000631588965756243	0.683773512550994
cg10020385	chr8	145159706	5.11716031888978e-14	0.848406767285109	NA	NA	NA	NA
cg13531313	chr18	51805949	5.53996175191593e-14	0.84782762345108	0.6265531	-0.1098366	0.0695157716420348	0.40374227859248
cg12179787	chr13	52667227	5.6199756780371e-14	0.847722757289288	0.791383	0.05983716	3.77214750574995e-13	0.97016358184197
cg00387037	chr7	73999048	5.62019473839018e-14	0.847722472136233	4.91888947867782e-13	0.964526244242093	2.71647695155382e-08	0.900303888589049
cg02443355	chr18	5584914	5.63391261227899e-14	0.847704636393653	0.8185978	0.05189362	0.114762515212483	-0.354581120261201
cg01089070	chr13	114937172	5.66691240311417e-14	0.847661898671218	5.87744794293254e-05	0.749821078074899	9.07169878723056e-05	0.749895757458269
cg07303167	chr23	53454335	5.81566341051119e-14	0.847472134545963	0.5082718	0.148943	0.295765550966231	-0.239482012541576
cg23891049	chr7	134363869	5.99644807505945e-14	0.847247602490677	3.72497250568158e-09	0.911380405645469	4.85276159764799e-10	0.93569671796899
cg20317382	chr10	46971844	6.04980156302227e-14	-0.847182563775414	0.7935976	-0.05918832	9.16873187882004e-05	-0.749579760424683
cg14374428	chr18	55894436	6.09520984171409e-14	0.847127637183202	0.0138334241971253	-0.516589470165862	0.988643467001358	0.00330867528466892
cg03792042	chr8	145045235	6.26623168910115e-14	0.846924189552047	5.77123667781223e-12	0.954430706462317	8.07844843810983e-07	0.854718197681982
cg17853051	chr18	22005388	6.29915206796569e-14	0.846885632304626	0.5783585	-0.125341	4.20649018098504e-09	0.918708890567276
cg00036352	chr8	144636448	6.39480012557542e-14	0.846774680585388	6.90064178097118e-11	0.941274807603485	8.24113123907499e-13	0.967570921478202
cg04424696	chr20	43350962	6.514275323319e-14	0.846638277942535	0.4542413	0.168229	0.457529806749706	-0.171408758202573
cg03568327	chr2	80258747	6.71005988962159e-14	0.846419798508209	0.000341645365022338	0.693846320052385	4.19125945404525e-06	0.824984095473501
cg13130685	chr20	31434531	6.87647585237822e-14	0.846238790939353	4.50809673737259e-06	0.811806405063246	3.4729098064673e-09	0.920388308691116
cg12233445	chr17	74366324	7.04176655626625e-14	0.846063070872774	1.24963591965701e-08	0.899468989316904	0.291680477441308	0.241456609242993
cg24780759	chr6	109712745	7.06502152104898e-14	0.846038662874983	0.8867582	-0.03223524	0.0944653711746308	0.374438476220232
cg26192748	chr7	74233349	7.27431204481301e-14	0.84582235869483	2.8940541428147e-09	0.913673303447319	1.26033828060071e-08	0.908357678071618
cg01445587	chr1	233112092	7.27699692586816e-14	0.845819622340095	1.14637342493661e-09	0.921571624765454	0.833476625673617	-0.0488427118595536
cg06794355	chr1	17014799	7.32546905057115e-14	0.845770384781632	1.5094681689358e-05	0.785081196305517	1.59408030168263e-05	0.795974556480253
cg04536393	chr16	1479150	8.65901068185231e-14	0.844524360282276	9.28348841335294e-08	0.875894975465103	2.53313510708216e-07	0.872385570235735
cg05032297	chr20	55661397	8.7514307517336e-14	0.844444892537799	0.160500665250482	-0.309866881164606	1.62811909708378e-08	0.905750708494708
cg24245216	chr19	7004657	9.16153863743576e-14	0.844101588288848	1.32644089982372e-05	0.78813188929519	4.22870943754693e-06	0.824806557124036
cg08656369	chr20	53090916	9.33026190630315e-14	0.84396456010219	1.30149843889859e-07	0.871379571297493	2.22337867280616e-08	0.902473350267116
cg11728928	chr17	34415818	9.39445625954753e-14	0.843913040643191	1.90558961724627e-05	0.779456342286911	9.2461263578301e-09	0.911411485134833
cg14816418	chr15	97293721	9.5779261167977e-14	0.843767614348593	4.62283807273291e-08	0.884690967036914	0.364483595704747	0.20847053377708
cg18111114	chr6	32498493	1.02338070417777e-13	0.843268473315316	4.00228404820189e-07	0.855065435533707	3.98622256566071e-05	0.773002965304105
cg14723284	chr21	46370511	1.02727124969965e-13	0.843239826314525	5.82828950071696e-13	0.963910095784597	2.17852304275439e-14	0.977970813590074
cg03320783	chr12	113430736	1.07206002539625e-13	0.842917241270067	2.21627462382218e-05	0.775722628081311	4.09685275495857e-05	0.772273688959642
cg26872792	chr12	120763815	1.16230670317888e-13	0.842304309219479	1.05095019998435e-09	0.922273360143	4.18378417718756e-07	0.865040338431663
cg04604215	chr8	106702829	1.16387112222371e-13	0.842294086959927	0.7372382	-0.07585633	0.00014277021166062	0.736011930465594
cg02545303	chr2	5953169	1.17219281875431e-13	0.842239928995949	0.121487956893472	0.340074944987129	0.0248254566599639	0.487964345237284
cg11135992	chr21	46415248	1.22674261345678e-13	0.841893683957349	2.02553271892549e-05	0.777955829739601	7.66355213308731e-08	0.888233563597193
cg08989726	chr20	2783642	1.25877976185016e-13	0.84169707279478	8.96515399559555e-05	0.737561985438701	5.06278457612957e-05	0.766544066496442
cg06892601	chr2	242750266	1.33077507462285e-13	0.841271994350186	0.9293782	-0.02006479	0.894270446202684	0.0308861815334564
cg17949443	chr10	10518253	1.35418430427687e-13	0.841138466080081	0.124777511201605	0.337280454878785	0.966396418632791	-0.00979261014189104
cg08310816	chr9	140387635	1.44819055101758e-13	0.840623387809188	0.4099141	-0.18496	0.0792525468304524	0.391496098196943
cg04885581	chr14	52115244	1.47391108697629e-13	0.840487979778582	4.66062846437734e-06	0.811121700501308	3.35228826141035e-05	0.777556708819289
cg26441264	chr16	88792528	1.47798350421629e-13	0.840466745712746	2.51458035631964e-11	0.947041868571648	0.15875023773671	0.31896078351253
cg21806387	chr10	24269105	1.48104519842788e-13	0.840450818143697	0.000749638635082578	0.664140816555889	0.000612444894997067	0.684972217234547
cg00432461	chr8	37825156	1.49262395476382e-13	0.840390863759027	0.382317769851184	-0.195879359446506	1.91157791867441e-08	0.904077178540268
cg03036119	chr2	152520321	1.50529700208313e-13	0.840325746096719	0.4374785	0.1744489	0.34418640507706	-0.217240502195625
cg24426936	chr3	122284521	1.51235347747916e-13	0.840289712693336	0.6377131	0.1063165	0.17618848777993	-0.306767095341865
cg08033998	chr14	69714389	1.53015039347846e-13	0.840199536568157	3.485646656334e-05	0.764094867077196	4.50599831358462e-05	0.769717191534274
cg03949362	chr1	199241033	1.5689933457407e-13	0.840006122927206	0.0338104431568149	0.453983084488239	0.285704825733593	-0.244376060932599
cg24764114	chr7	64412238	1.59253352419063e-13	0.839891103245443	1.40095764653931e-07	0.870372450491193	4.28971085482288e-12	0.961321945045841
cg18272307	chr17	74160634	1.92412851939769e-13	0.838422312597762	0.3955607	-0.1905864	0.657933351512323	-0.102649587341805
cg18662671	chr13	74512388	1.96603749093704e-13	0.838254060785695	NA	NA	NA	NA
cg16234403	chr17	3142220	1.9762168241314e-13	-0.838213706826906	5.15317662339912e-06	-0.809037796786616	6.7967307483127e-09	-0.914340902167559
cg21448423	chr1	55013956	2.01332524822467e-13	0.838068246287775	0.000110079420045891	0.731352853606844	0.663413158832979	0.100905374678755
cg18366541	chr17	65854797	2.01909012901481e-13	0.838045876862286	3.36212274725154e-08	0.888486993358363	3.04281801433134e-10	0.938860231784705
cg09258133	chr18	6377216	2.08427809023689e-13	0.837797053900339	6.33044332277196e-09	0.906353913491846	0.853822417130744	0.0428082217624279
cg16635803	chr23	152631208	2.13899235838152e-13	0.837593834491107	0.0399312206350398	-0.441011235622347	0.869832095280725	-0.0380785908036963
cg21625068	chr1	144997139	2.20263783478887e-13	0.837363547601839	6.27031130319227e-05	0.747985787266757	0.000183068081423045	0.728024671031619
cg19523145	chr2	211820610	2.20903467708939e-13	0.837340751737647	0.3940884	0.1911699	0.000649045375312491	0.682707172052435
cg01368024	chr12	133305558	2.26142055951848e-13	0.837156386803444	0.5291384	0.1417667	0.413550266047256	-0.188356633036062
cg02477834	chr19	475575	2.32235399073067e-13	0.836946961756621	5.30428314225762e-07	0.850637172486635	0.000140546740004379	0.736507034113194
cg26772801	chr23	146982980	2.3721467515429e-13	0.83677965517764	0.957349	-0.01210854	0.525173516883906	0.146893034233371
cg10253484	chr15	75165896	2.38157245761185e-13	0.83674835907613	0.0102498793420732	0.535304013819008	0.0715023089767451	0.401143686367665
cg25329160	chr3	125820566	2.50793737356737e-13	0.836339750693547	0.6111126	0.1147484	4.37563333275715e-12	0.961239807527631
cg00796374	chr3	155748954	2.55566539574925e-13	0.836190475661875	7.22885218124984e-11	0.940994358990856	2.97311073649107e-07	0.870088402981683
cg03654841	chr16	88615609	2.59718005912421e-13	0.836062765201236	0.3970664	-0.1899909	0.335075826667176	-0.221275237815816
cg13576956	chr16	10622774	2.70976696508895e-13	0.835725908908951	0.7967604	0.05826247	0.135638125845714	0.336653823700029
cg16426346	chr6	1377047	2.82203893156973e-13	0.835402943505346	6.6797216307409e-08	0.880132799521517	0.00156586557147892	0.64579770274914
cg10491080	chr17	58198766	3.05802275104355e-13	0.834762002426175	8.24981839636935e-08	0.877432733849398	0.00116484295616952	0.658753227129425
cg12258386	chr13	101239143	3.2248922687532e-13	0.834336463133408	0.8455175	0.04409398	0.000217021111465932	0.722397382678421
cg20648333	chr10	72298745	3.33067806270667e-13	0.834077367108748	0.358680711294019	-0.205591941028672	0.653091060238786	-0.104195354988738
cg14981482	chr13	59307707	3.35628756645153e-13	0.834015815295619	0.6782462	-0.09372362	0.140306848421678	-0.3329177336086
cg05547949	chr2	231327184	3.36568108232247e-13	0.83399334963469	0.202054766726648	0.282900660217945	0.179644934479857	-0.304449828304519
cg18646689	chr12	95206029	3.38966807080297e-13	0.833936250289807	5.23212326120927e-09	0.908193403175652	1.57410477575854e-08	0.906098602256974
cg26728851	chr11	76430375	3.54150180869836e-13	0.833583457165161	2.16918765749503e-12	0.958752956078124	5.37677945106059e-12	0.96037589950084
cg12404287	chr2	19071125	3.68131749392649e-13	0.833271032924778	2.23750985209329e-11	0.947670280581499	2.42011305362827e-13	0.971541522312696
cg06651172	chr10	30469889	3.87455918260383e-13	0.832857233666536	0.164241164579165	0.30725490992843	0.145920910821001	0.328539621851398
cg10070864	chr15	57664490	3.94756152510953e-13	0.832705978493033	0.00545224445897862	0.571590166101128	1.02138273843371e-05	0.806189710820147
cg10829769	chr11	103767328	4.10551662647663e-13	0.832387572098925	4.64273572960326e-06	0.811200989980446	0.886535789046685	-0.0331593151366118
cg02644728	chr11	83324374	4.1296483319448e-13	0.832339951778904	0.00169069248014748	0.629603748783382	0.067058770470144	-0.407034888972585
cg13471254	chr9	131081198	4.20416229890479e-13	0.832194554784003	NA	NA	NA	NA
cg16180556	chr1	110230269	4.23264555147122e-13	0.832139619974354	2.10011581591341e-05	0.777061550275463	4.31335665628972e-05	0.770894632229088
cg23841819	chr1	204970383	4.30192647020266e-13	0.832007447276151	1.2389525664833e-06	0.836396078631698	1.14259283068855e-05	0.803670548303338
cg13525791	chr3	8708110	4.39301128566671e-13	0.831836711033801	4.19046981846973e-09	0.910289104000186	1.7958857306423e-11	0.954911090788914
cg21598751	chr1	159791473	4.4749594332194e-13	0.8316859414866	2.5357516272432e-08	0.891739794690203	3.1331582229658e-06	0.830684530183388
cg12445586	chr6	52774462	4.48050771146485e-13	0.831675828381686	0.0950394520132722	-0.364822285264392	0.938403369412675	0.0179617542080656
cg06630425	chr16	818451	4.49938550791607e-13	0.83164150751829	3.80246837168718e-07	0.85585542723136	1.90741698757598e-08	0.904100105641913
cg06355652	chr11	33725105	4.50995785376826e-13	0.831622345923775	7.81892945805852e-06	0.800114360663665	6.38325547502001e-12	0.959641507964221
cg01326018	chr6	57350270	4.78404448662782e-13	0.831139871581871	0.0433484071789419	0.434435224697284	0.000485958359115927	0.693809891348158
cg08920545	chr1	246783141	4.85621982088438e-13	0.831017176509366	1.26781672509171e-07	0.871736153746185	5.03678134481887e-09	0.917096736444005
cg27117297	chr4	59960317	5.02768824806179e-13	0.830732472652987	0.00590846203842089	0.567187277825762	4.36399775886616e-05	0.77058075634518
cg09763026	chr7	8276673	5.13897029417537e-13	0.8305525798217	5.61102599488849e-09	0.907522885638407	6.8031610513361e-08	0.889694298045239
cg18843803	chr19	31799406	5.27288987355789e-13	0.83034091876296	9.5914428197274e-19	0.990575979612736	5.01461825719104e-18	0.990926672442876
cg14253596	chr13	110132672	5.3143977240564e-13	0.830276347704936	7.6385246022332e-07	0.844686034821639	0.43832707879183	-0.178697576952063
cg21644175	chr5	5265006	5.54848377238558e-13	0.829920897811032	0.196039374985304	0.286553999324301	0.640458143878965	-0.108248490422835
cg14485877	chr8	1592736	5.59480220748541e-13	0.829852251106272	0.000451121478569022	0.683714753569288	0.494001169356828	-0.157984354220913
cg14691985	chr6	170024352	5.97506572477656e-13	0.829308189013875	0.000374961881324817	0.690498475138009	1.19366814632875e-14	0.979334133127362
cg15690573	chr17	40612928	5.99453193146968e-13	0.829281227878881	0.264166606684242	-0.248814996328564	0.0894343738963274	-0.379838504026655
cg02849338	chr3	15279129	6.19841616663942e-13	0.829003718728083	0.192666844505618	0.288635467385072	0.641868362114544	0.107794538957447
cg07555753	chr17	74758517	6.31784577160673e-13	0.828845148349443	7.07908372739885e-10	0.925382866812339	1.21292534347926e-07	0.882408223928395
cg13143688	chr14	92466722	6.37165533866704e-13	0.82877462887651	0.272901077704696	0.244454813104492	0.0793058320410962	-0.391432263458336
cg27379715	chr2	875990	6.39513278551815e-13	0.828744037264189	0.0288499612612775	0.465933741371716	0.753357640812193	0.0729424788275714
cg03193182	chr7	20335387	6.62092673040879e-13	0.828455132526089	9.61272039501427e-08	0.875437096574593	0.00870701579936048	0.557079108014354
cg04984663	chr10	102632048	6.7970179348142e-13	0.828236223962444	0.120783368259925	0.340680570713465	0.265645330558939	-0.254464390571138
cg23646059	chr5	121478066	7.03077125835149e-13	0.827953781242799	0.560146	0.1313426	0.247971963436262	-0.263759794812512
cg17731696	chr8	66734530	7.06894356406548e-13	0.82790850411366	0.5611724	-0.1310021	0.637405826463095	-0.10923235443801
cg26043149	chr18	55253948	7.080604033635e-13	0.827894719473748	5.03183501905567e-07	0.851477146455594	0.00144203725007166	0.649465101205579
cg15834841	chr20	5451030	7.08307963294811e-13	0.827891795663389	9.07842922036571e-05	0.737186985424036	7.63301119428311e-08	0.88828287221106
cg01297732	chr7	54320845	7.09318906603862e-13	0.827879865932668	3.24671101353952e-06	0.818416363506014	3.14838065383885e-07	0.86925617323944
cg16848023	chr2	63969693	7.12412727536456e-13	0.827843456735897	0.5828154	-0.123885	0.142267895429428	-0.331374615540519
cg04798314	chr1	246668601	7.20649634468609e-13	0.827747246576065	7.37218065686762e-09	0.904855638545252	1.1565991434226e-07	0.883026114832492
cg21411871	chr1	220962556	7.2752817122309e-13	0.827667696867881	0.15301599438441	0.31522375049142	7.37851036992772e-08	0.888700686365452
cg17384815	chr4	946021	7.51589079187327e-13	0.827394926188534	0.261387029540561	0.250221709701133	0.600128311771065	0.121402564219959
cg20313838	chr6	167704673	7.57079741918231e-13	0.827333839623517	4.2186009003439e-10	0.929263025264381	0.139935672302255	-0.333211517361394
cg14652203	chr1	174852553	7.67406052532936e-13	0.827220081184489	0.4108067	-0.1846137	0.149184966752148	-0.326048384397539
cg00290607	chr11	67383545	8.32441189967592e-13	0.82653527354515	0.0536596131035862	0.41677194371241	0.0139293739441865	0.527790778811562
cg19035378	chr6	52907284	8.32637021428826e-13	0.826533289019521	0.5536048	-0.1335192	0.832618425445785	0.0490978919249738
cg23083046	chr12	19903394	8.33755066863465e-13	0.826521967373606	0.7678525	-0.0667604	0.281206814550644	-0.246598684173904
cg08775420	chr9	140218049	8.40068348651474e-13	0.826458305663722	2.12555655501624e-05	0.776762858450511	0.0134820022490942	0.529909630959613
cg24565820	chr22	24372926	8.40862018775766e-13	0.826450334534048	4.65685546759314e-07	0.852701632029637	0.000152473466518808	0.733926175688682
cg08401837	chr2	29179066	8.49057663980376e-13	0.826368436407107	6.03005583626855e-05	0.749095823923858	0.000259827358011374	0.716294957024218
cg18474016	chr23	52675851	9.27047987082729e-13	0.82562448972962	NA	NA	NA	NA
cg16167789	chr10	14651136	9.29176295476197e-13	0.825605029625253	0.4567588	0.1673053	0.280023642193163	0.247187002963233
cg10363087	chr7	100031878	9.48484339282505e-13	0.825430389570439	0.7762908	0.06427132	0.44995800175269	-0.174263389738319
cg10960626	chr8	67785794	9.8381351114009e-13	0.825119374499467	0.000313725648186248	0.69687583483214	2.1125959657397e-09	0.924579137252565
cg11189257	chr7	29084204	1.0399437852562e-12	0.824646334696024	0.119591368515699	0.341710980859206	0.837062536293986	-0.0477770481625178
cg04592747	chr11	66035942	1.05395964781842e-12	0.82453198875437	7.13543327650064e-10	0.92532175547021	1.76443534964249e-09	0.926040565752773
cg20950152	chr17	67409643	1.05656082049465e-12	0.82451092596203	4.22330459428454e-06	0.813141295870635	9.40390774590777e-11	0.946131718331022
cg21973163	chr5	7411382	1.062169749288e-12	0.824465674574677	2.52728634692076e-09	0.914878811323157	8.21959310723683e-06	0.810968751025128
cg15361868	chr15	63141706	1.06230412507538e-12	0.824464593241321	0.000483086795053017	0.681158083896781	9.29655220324601e-05	0.749167885167452
cg08058233	chr18	2983598	1.1651600240553e-12	0.823672641796598	0.133238596465128	-0.330328066146804	0.457939477278124	0.171255008393966
cg10167378	chr1	228756711	1.19730642411672e-12	0.823438670892794	0.216622015589527	0.274346101423768	0.0208829207667228	0.500365628033429
cg27012316	chr9	33130958	1.20366785208373e-12	-0.823393075971334	1.2461646279831e-06	-0.836293731350066	5.65654938890792e-06	-0.81889078521071
cg26566052	chr20	24763358	1.21909483983015e-12	0.823283444484952	0.8952693	-0.02979899	0.00685478195639194	-0.571053034846877
cg02702868	chr16	4900529	1.26256763820117e-12	0.822981423494314	0.4481852	-0.170462	0.619943284551012	-0.114896881903456
cg01766301	chr13	27941473	1.28651747986064e-12	0.822819213201495	0.000102854189007178	0.733425022291065	0.00352531839543334	0.606983666138174
cg14930498	chr2	2427171	1.40472207988648e-12	0.822058260510206	0.0819105705633265	0.379046695816211	0.386778367124834	0.199154586023705
cg07262858	chr23	72223384	1.41502005390065e-12	0.821994865578667	0.292714221513985	0.234879652068698	0.335270934438268	0.221188158374297
cg13429895	chr18	59896154	1.42689828313408e-12	0.821922282350988	0.000937522257285401	0.655054965254655	7.22413794407223e-11	0.947639098395786
cg24800175	chr19	13345599	1.44263837034186e-12	0.821826976460409	6.25717390798476e-09	0.906467390133477	3.77256979121482e-05	0.774462568390662
cg20673407	chr10	31040939	1.45118017743556e-12	0.821775667006221	7.94984446126062e-07	0.844018794990153	5.02284245565634e-06	0.821332868872675
cg25742909	chr6	88117213	1.48880947715951e-12	0.821552982087906	NA	NA	NA	NA
cg01760434	chr16	34204266	1.5085793835368e-12	0.821438111444083	8.37649978862021e-06	0.798596218426007	6.65384711432238e-08	0.889964280187263
cg05929775	chr4	5570314	1.51160653507155e-12	0.821420648400824	0.4471079	0.1708609	0.177095809198099	-0.306155822955189
cg10899170	chr22	32232003	1.52016511707527e-12	0.821371454026169	0.250296211522464	-0.255931907346608	5.89072360081854e-08	0.891433936500487
cg05510714	chr2	143731330	1.53112769588948e-12	0.821308822923166	1.11362570270377e-08	0.900671811458159	3.41282510075741e-12	0.962256377498578
cg17842024	chr16	21608352	1.58781993608796e-12	0.820991549856313	1.01728334657086e-08	0.901605770837268	3.77996721946469e-08	0.896614670269359
cg25813100	chr3	22158910	1.59972790305746e-12	0.820926271897179	0.0260100588429728	0.473529766385112	2.03668254552355e-07	0.87544537609613
cg09690118	chr11	1213284	1.66965474915818e-12	0.820551973854048	2.5260203978686e-08	0.891783437178863	9.8255977479446e-06	0.807051922178156
cg26524067	chr12	133003928	1.6879374876364e-12	0.820456558059446	0.00245383293879679	0.612306078827255	0.000152701813496201	0.733878485209072
cg20958600	chr1	1470807	1.71768868750409e-12	0.820303359718526	0.71142	-0.08361603	0.668909800944911	0.0991610842258177
cg18401298	chr4	40890484	1.75908955293228e-12	0.820094298702634	8.87851992925341e-07	0.842157279851857	1.31859930174437e-06	0.846484078776411
cg05342237	chr5	60932347	1.76944057529236e-12	0.820042756950806	0.4075913	-0.185863	0.187321206066146	-0.299410128407757
cg05906698	chr9	13939800	1.78684933496594e-12	0.819956711784181	0.9895687	0.002960194	1.12131479894251e-08	0.909522609812648
cg25702768	chr12	69605100	1.92558222813338e-12	0.81929804001457	1.7593819602647e-06	0.830085720295143	7.94941204390719e-06	0.811692510172321
cg13032254	chr2	239319972	2.04447498814899e-12	0.818768356016691	0.0983519371023007	0.361465892982189	6.0515994488857e-09	0.915419859998818
cg01528340	chr9	117970753	2.09189852433368e-12	0.818565169245792	0.9039377	0.02732097	0.290063695518623	-0.242242820828855
cg26159905	chr7	150884914	2.11564986138511e-12	0.818465038315437	0.8578583	-0.04053503	0.491118350368981	-0.159027014840291
cg00566009	chr14	104573410	2.16635168543307e-12	0.818254799349484	3.62904477624543e-10	0.930351862604192	0.456577082708336	-0.171766591388781
cg13797950	chr12	56615544	2.19544292887168e-12	0.818136261985605	3.63744635261782e-09	0.911599087145983	7.06585329772826e-12	0.959200173164838
cg23122639	chr7	73311043	2.19709303204448e-12	0.81812958295612	2.14729331924536e-07	0.864364124386865	0.77003141621041	-0.0678751164086838
cg15669600	chr9	480362	2.29735170002504e-12	0.817732419117961	0.379786870807313	0.196902616937341	0.892904086768327	-0.0312875369101045
cg01512069	chr4	190579472	2.29972446970685e-12	0.817723219642418	1.98810716269766e-08	0.894465355716876	2.9546100857204e-07	0.870178755590717
cg24961523	chr17	36618985	2.38370643268068e-12	0.817403262188583	0.8092773	0.05460702	0.650929780324114	0.104886663506728
cg21105476	chr1	248738226	2.43616863641298e-12	0.817208757280727	0.00241470912307553	0.613073300954372	1.60766566520834e-08	0.905881224577724
cg22677637	chr2	242636898	2.45309502534228e-12	0.81714684692252	0.7650919	0.06757634	0.608785043268558	0.11854974990954
cg04639739	chr15	21925938	2.45464625952641e-12	0.817141193317281	1.78660143410578e-13	0.967989010548318	1.13854618243774e-12	0.966432994938588
cg14732488	chr19	43753677	2.4963561715375e-12	0.816990431209013	4.52704399473862e-10	0.928746581987533	0.000142140031743237	0.736151574608857
cg00360365	chr23	54556536	2.50255302357554e-12	0.816968235977307	0.0682172102489843	0.395835615552936	2.30645715953332e-05	0.787043257254526
cg12545882	chr2	122343687	2.67760845435013e-12	0.816361795918877	0.7600737	0.06906159	0.637722327353814	-0.10913025131984
cg10200749	chr7	75038665	2.69381853050976e-12	0.816307551483878	1.01663808323232e-09	0.92253965958928	1.72056603152141e-10	0.94250866226123
cg19199906	chr19	17999239	2.8999179065726e-12	0.815643546650166	0.6195101	0.112071	0.234054336243553	0.271383873007171
cg19153300	chr11	134794980	2.99755673236751e-12	0.815344418642344	0.11662274559327	0.344309840193181	6.12174514614299e-06	0.817246214251165
cg07600064	chr6	10527953	3.15877000096748e-12	0.814870122700286	1.66420323094108e-07	0.86798465515945	4.89334613927901e-14	0.975992680680257
cg04315121	chr18	33296148	3.18683930291904e-12	0.814789889238716	2.16851893787724e-08	0.893500687230765	1.013858880449e-07	0.88471990096639
cg10937511	chr2	242753187	3.31081436226204e-12	0.814443327424925	0.0226451983884372	0.4834386686595	0.000151782526613029	0.734070854958753
cg20675093	chr2	15952423	3.38816547099621e-12	0.814233263377036	8.56923544066441e-10	0.923895921713795	2.04950910071652e-10	0.941413510735519
cg05785542	chr8	1278754	3.39798151190763e-12	0.814206930682597	6.43349699570393e-05	0.747252762399717	9.4857340724849e-09	0.911163319516363
cg00083091	chr8	102485892	3.40677821670366e-12	0.814183393516711	0.8793232	0.03436626	0.613617502588277	-0.116964451377274
cg02051290	chr22	42967981	3.64179389975761e-12	0.813574945358716	0.00577618349967005	0.568433933403596	4.26917740209774e-07	0.864735294790259
cg14537726	chr2	124202503	3.69208886767126e-12	0.81344956891036	0.336185962550942	0.215186332885959	0.084111663048276	-0.38580198273612
cg24346627	chr11	107217296	3.82563408122988e-12	0.813124339716945	0.0805498112808862	-0.380616078516838	0.581487536654828	-0.12760466394515
cg02258482	chr16	23434958	3.8883929756453e-12	0.812975191149759	0.131285241433965	-0.331904413660981	0.764863132106099	0.0694425350675525
cg08968362	chr2	225878111	3.90395962908781e-12	0.812938548850529	0.874766	-0.03567382	0.112430383657183	0.356725819964492
cg25285794	chr12	54402699	3.91904616755841e-12	0.812903168265558	6.94678424905233e-08	0.879636214584956	0.0193071583445953	0.505850829242016
cg21648324	chr11	12692986	3.96913619728111e-12	0.812786614876315	0.154673204376828	-0.314022118275551	0.760404471295062	0.0707970848612038
cg22521523	chr20	46789507	4.05094988365924e-12	0.812599202161861	2.10037028516939e-09	0.916496675008237	8.41376215967456e-09	0.912320323082828
cg23691287	chr3	87792088	4.20239429155534e-12	0.812261537110607	0.421617	-0.1804521	0.340975915564422	0.218655053629043
cg17894362	chr1	55117812	4.25194082893376e-12	0.812153561157454	1.03966510777329e-09	0.922360076783791	0.536343203883785	-0.142995235050204
cg07002902	chr4	960520	4.33802305361352e-12	0.811968761277192	0.4045768	-0.1870392	0.675759864590367	-0.096994517035528
cg14878128	chr7	20655152	4.4629256796053e-12	0.811706695187656	8.60334737740032e-08	0.876888454024729	4.01549941037959e-08	0.895924358550809
cg23747996	chr8	145723492	4.49681783320803e-12	0.811636779950421	0.4119726	-0.184162	0.442093137067423	-0.177255113683259
cg09521743	chr10	75415752	4.63723794817437e-12	0.811352320153481	0.00311926996367494	0.600617100090211	0.0262173566683691	0.483960687020945
cg14077967	chr19	52931396	4.80614140166559e-12	0.811020755425412	1.70315448802941e-07	0.867660280366394	0.0293064139243358	-0.475643792743674
cg12616135	chr17	44115572	4.80886625376165e-12	0.811015497241347	0.5507342	-0.1344781	0.00500436131644759	0.588563056640197
cg16274711	chr9	111231436	4.96938204198328e-12	0.810710612951193	0.000758731855528744	0.663658510425158	0.000324869199827792	0.708502470560617
cg00193438	chr1	12909285	5.08843296278676e-12	0.810490441912944	0.000221566921070159	0.708872096283555	0.000795077569529021	0.674632720602079
cg01522820	chr1	182694922	5.12792329708306e-12	0.810418483597309	0.4764183	0.1601803	0.253231190885796	0.26095066798818
cg14759058	chr8	15476113	5.1746901344497e-12	0.81033394063602	0.6957443	-0.08837174	6.09395355313376e-11	0.948588661756685
cg11516226	chr6	30001949	5.17856210265087e-12	0.810326973477278	1.75607789386011e-07	0.867229936997328	3.21571150062113e-07	0.868947296301808
cg08119150	chr7	4847040	5.41523331326496e-12	0.809910193133913	2.78888299660798e-05	0.769904320371956	3.56740069853249e-05	0.775933429209641
cg08463701	chr12	124434396	5.45390866774186e-12	0.809843727363244	0.4631062	-0.164988	0.351381610052113	-0.214098081834833
cg24139874	chr1	200558537	5.60720153734989e-12	0.809584594364632	0.192692778975194	0.288619367294281	1.67845720589647e-06	0.842245559254907
cg18114450	chr16	11132930	5.75343530285768e-12	0.809343561137134	0.032876606383336	-0.456121716027851	0.735824696441218	-0.0783057558420058
cg26628899	chr18	9712032	5.88108301120247e-12	0.80913785005575	4.18325764316609e-12	0.955900808297789	6.03560346673965e-07	0.859391890128393
cg24679624	chr12	133179024	5.89800577160736e-12	0.809110895577784	3.93557265868532e-14	0.972535028844271	2.79823077664263e-07	0.870963063585254
cg05024699	chr4	160319500	5.90403765513042e-12	0.809101305695409	0.5545734	0.1331962	0.467844768892879	-0.167558805183707
cg16512390	chr1	228756714	6.05071157127957e-12	0.808870919647493	0.0895167236639277	0.370615813443416	0.0012353058934466	0.656228175995325
cg24813375	chr1	146528624	6.05300331009982e-12	0.808867361981526	0.5706332	0.1278764	0.936486799643331	0.0185217028950682
cg24690094	chr11	67383802	6.05307324681405e-12	0.808867253432686	0.0354646772510867	0.450306291275427	0.0119995535133762	0.53736485023034
cg01726608	chr7	157970923	6.09133334669878e-12	0.808808046874972	0.00267720753649357	0.608113258527504	0.0114715386882167	0.540201603421489
cg08805158	chr2	109674376	6.91221276223649e-12	-0.807615770802227	7.70990296172545e-06	-0.800422284535431	0.141770037169848	0.331764944276464
cg07880971	chr12	133083710	7.11717863847106e-12	0.807339006202499	0.000103885787131331	0.73312157803555	0.000364156331121027	0.704423550613028
cg17760982	chr11	13740479	7.41484721227471e-12	0.806950191732896	0.320130622519349	0.222269254376435	0.462286637201422	-0.169627854244912
cg13984289	chr17	10220829	7.73755435136083e-12	0.806544995220304	1.69263990207809e-08	0.89622807085116	1.00899062069804e-06	0.851041978724739
cg03270836	chr14	24845185	7.79307396009829e-12	0.80647689846566	0.9435231	0.016039	2.77615898394484e-14	0.977396131561057
cg27147114	chr15	79358128	7.86364401257723e-12	0.806391000473856	2.72568661722736e-07	0.86087983919936	1.71775594976884e-07	0.877780184526209
cg13612275	chr3	99586990	7.98538970743989e-12	0.806244509425996	4.01893933948521e-06	0.814148948984093	7.76357978629072e-07	0.85536524082631
cg13537595	chr7	97495113	8.31286533057279e-12	0.805860702993866	4.54127518796297e-05	0.756986573187045	2.64159818358277e-06	0.833933963216878
cg14737164	chr2	43263266	8.62331415569314e-12	0.805509823266717	4.87347815683622e-12	0.955209254430981	4.32616482879081e-10	0.936490512566725
cg17202383	chr9	14343425	8.7864316006452e-12	0.805330218212552	0.5543858	-0.1332588	0.843350559053	0.0459105851917808
cg23077453	chr4	719011	9.45748032341656e-12	0.80462302915893	0.6736107	0.0951495	0.398669579874454	0.194309113214515
cg02665463	chr17	44657154	9.51154691599396e-12	0.804568133508428	0.000313365655780999	0.696916389779053	0.00127540919690118	0.654845028337609
cg06758556	chr1	26512556	9.58191143704099e-12	0.804497129884114	0.7622606	0.06841399	0.989050973946734	-0.003189942978275
cg24674304	chr3	44903063	9.98544324162053e-12	0.804099206588994	0.000403457167026937	0.687832404859717	1.79666300963178e-08	0.904727261446782
cg00995497	chr21	36729619	9.99023201871414e-12	0.804094576222597	0.0443395276745119	0.432603766370043	0.940724339875668	-0.0172837829504031
cg10793758	chr22	51133417	1.01744524789428e-11	0.803918023047831	0.214754787008409	-0.275420743785258	0.436075180516544	-0.179563217756463
cg23056271	chr5	10789196	1.030288762413e-11	0.803796711392312	2.46660982728584e-10	0.933066476330101	1.76450998908487e-10	0.942352093196247
cg18225364	chr3	138338915	1.05362940269562e-11	0.803579863162289	5.52223193013168e-05	0.751574900619106	5.82166652464263e-13	0.96875101032809
cg16975684	chr10	17369235	1.06024199377506e-11	0.803519253221269	5.09595615117255e-08	0.883502381022779	0.91455954693263	-0.0249357923958775
cg05283992	chr11	25794249	1.08577030785842e-11	0.803288567720859	3.80264755705724e-09	0.911190141717045	3.33049831594682e-08	0.898044899027997
cg20308819	chr14	52889825	1.09282202534471e-11	0.803225748364196	6.01770608257304e-05	0.749153916922016	0.807323242896668	-0.0566450458730698
cg26733352	chr2	32211924	1.107331797533e-11	0.803097685596481	5.41955860033745e-07	0.850293223743894	0.240663863428947	-0.267727636356789
cg27600784	chr19	35992829	1.14500450474024e-11	0.802772446204343	0.250201039078952	-0.255981603961704	0.398447415774504	-0.194398899819766
cg05172699	chr16	84405775	1.17034911929103e-11	0.802559279512985	0.00131388062572856	0.640763681297738	4.82104674616485e-09	0.91749153729859
cg03054255	chr14	105685132	1.30577125084794e-11	0.801489326892959	0.320193980448393	-0.222240889492016	6.61836758586344e-12	0.959484941351713
cg08856318	chr10	45474339	1.37741675301112e-11	0.800964987097216	3.86337345157684e-05	0.761358825654281	0.663194300363672	0.100974935324597
cg16469117	chr2	59070198	1.41446855574504e-11	0.800703848352014	0.9909332	-0.002572975	4.18878337592067e-07	0.865022329703338
cg08266474	chr6	84904847	1.52645637985909e-11	0.799952106589642	0.503442	0.1506241	0.272098705205446	0.251168247358115
cg19256944	chr5	29976745	1.54398061103705e-11	0.79983921263214	0.00328400021448601	0.598051289796452	5.82222211487071e-11	0.94884025079673
cg05310160	chr2	194544746	1.65017907103385e-11	0.799179903745698	0.000732537180365435	0.665061591133967	0.000108315326592591	0.744569730367741
cg27555617	chr10	134411295	1.66513681786791e-11	0.799090280120054	5.15344883843116e-11	0.943005883155693	1.85595064858486e-09	0.925633191982134
cg02409479	chr11	20175909	1.68265140179727e-11	0.798986297853685	0.105947847334366	-0.354072067304251	0.542780160237488	-0.140766055377561
cg00532797	chr2	150626901	1.70383354581693e-11	-0.798861898769067	1.23480292047581e-06	-0.836455205534079	3.25701071043798e-12	-0.962444488516315
cg26386968	chr21	46032086	1.72127885879726e-11	0.798760537409569	0.6167397	-0.1129527	0.134057820638326	-0.337939068735117
cg27506903	chr3	193686744	1.76693184146941e-11	0.798499804966494	0.000112495919055841	0.730686127195183	1.20501308047185e-11	0.956799298115739
cg25992016	chr13	77387018	1.89364358324119e-11	0.797808136543947	0.9765112	-0.006666371	0.373817828786334	-0.204531896806555
cg25858657	chr3	70157409	1.94454956222507e-11	0.79754250367716	1.87524394124384e-07	0.866301570971487	0.00336185907547966	0.609397895498199
cg01733572	chr16	84209087	2.01932970436124e-11	0.797163966111634	3.70288235874136e-07	0.856262975862858	2.92259898282785e-06	0.832017408234978
cg09700512	chr7	141618194	2.02256561920878e-11	0.797147886354526	0.7350443	-0.07651237	0.27059978755649	0.25192940897516
cg26180242	chr5	120115250	2.07527444789731e-11	0.796889332863133	0.0979731352307603	0.361845454944671	3.22688262102619e-08	0.898398728493296
cg18762998	chr1	200528350	2.107953657946e-11	0.796732127491266	0.8301237	0.04854767	2.40464998261313e-08	0.901630420197149
cg08933652	chr9	21143261	2.24089270970329e-11	0.796115472425835	0.383569925200175	-0.195374522962824	0.828223763119552	0.0504054758548992
cg08437835	chr23	14891340	2.2807300483366e-11	0.795937402815754	1.57641452785046e-07	0.868741171076617	0.000431135478208813	0.698266852481224
cg16715461	chr8	17219834	2.28541966888295e-11	0.795916634144864	0.232991097026608	0.265177421953853	0.43678729789607	-0.179289221275108
cg11987596	chr11	78803672	2.30796691709903e-11	0.795817338793216	1.08455041673174e-08	0.900945832028947	0.652233533625861	0.104469541324304
cg01272475	chr7	138760477	2.37981302654128e-11	0.795506936018129	0.298619263899571	0.232104305083308	0.584204754118238	0.126695403675302
cg24929172	chr17	8651153	2.42044403106186e-11	0.79533528913192	0.9854759	0.004121768	0.530163118391989	-0.145147122105454
cg13827224	chr2	11929229	2.51876068716324e-11	0.794930947605743	0.5856845	0.1229502	0.861872736613474	0.0404280450163739
cg01267120	chr14	100757365	2.54218961091904e-11	0.794836793412982	2.37174104222291e-08	0.892496124071162	7.66236181988579e-09	0.913212004551244
cg16509592	chr2	106120415	2.56623383110533e-11	0.794741014491614	0.4661129	0.163896	0.0827831022824468	-0.387333988118512
cg04714195	chr1	6237371	2.5827227947505e-11	0.794675820052778	0.8362132	-0.04678388	0.878960009743333	-0.0353885852758309
cg19791442	chr23	54556538	2.5888590878737e-11	0.794651658524876	0.308668883774817	-0.227457615415838	0.0198596784174099	0.503888017727281
cg05634534	chr23	39808347	2.64519595814769e-11	0.79443232606028	1.52256938876177e-08	0.897371310818266	0.371292221849524	0.205592000118818
cg09355937	chr17	755553	2.73404151019328e-11	0.794095233729419	2.62241570164714e-12	0.957948769246742	0.236726481913712	-0.269897736548571
cg20902104	chr14	106307623	2.83719806650372e-11	0.793716581593734	0.4328073	-0.1762046	0.668353624273889	-0.0993373430103425
cg21593148	chr4	93198609	2.8418540138241e-11	0.793699799426217	0.8041596	0.05609995	0.06158384294476	-0.41471399499858
cg18062448	chr2	232359526	2.88607608556735e-11	0.793541684301894	2.27403073853021e-07	0.863534983361301	0.00218591779469053	0.630451944094313
cg15611176	chr12	120763869	2.91185336387598e-11	0.793450570064678	3.1977280482279e-05	0.7663601524411	3.61666245884602e-05	0.775573694320344
cg07772904	chr22	21618908	3.06508889202102e-11	0.792924156699784	2.29851674676462e-08	0.892848930763302	5.83213621056453e-06	0.818256607549769
cg23587483	chr9	102699251	3.08475796041407e-11	0.792858394863442	0.6464766	0.103569	6.59847348843388e-06	0.815670635246419
cg19743820	chr5	85913790	3.21033970153452e-11	0.792447625300985	3.60718776191587e-06	0.816324268438474	1.07009877686089e-06	0.850053141539101
cg20966948	chr5	164557785	3.21465781984088e-11	0.792433772412977	0.126536484923942	-0.335807898500146	0.120111765870452	-0.349778014376654
cg13444270	chr3	177412572	3.39810249179458e-11	0.791860917105648	0.00756229315650574	0.553281860192202	0.0068248776965443	0.571302987099135
cg10572689	chr8	100881221	3.42003364906864e-11	0.791794395471901	0.7878503	0.06087313	0.700695479420856	0.0891718326666648
cg27022324	chr5	170081	3.4672101059776e-11	0.791652653791608	0.4432332	-0.1722997	0.0862854259672055	0.38333366605042
cg27482668	chr4	114482846	3.47950346291983e-11	0.791616017408331	0.4886497	0.1558225	0.572379705383082	-0.13066585419051
cg09661370	chr7	27225299	3.51340318835423e-11	0.791515619597885	6.3036232682162e-08	0.880862919416656	7.66486055022762e-08	0.888231455027892
cg07881623	chr6	80731107	3.5206637506996e-11	0.791494235562008	0.000353633455900183	0.692610565100006	0.0271813666350177	0.481285555985365
cg20608959	chr16	72614755	3.52766012559302e-11	0.791473668962237	0.4737448	0.1611403	0.95576322480114	0.0128938589190752
cg18376779	chr19	32841204	3.64002936644877e-11	0.791148517561919	0.000507366243098603	0.67931148302294	1.4987773445036e-08	0.906601857639784
cg15682262	chr18	72152205	3.64507033917218e-11	-0.791134154072224	7.92447356499411e-08	-0.877952247290862	2.1850202916049e-07	-0.874467814013508
cg18347426	chr5	126267104	3.83260137118144e-11	0.790612709659291	0.180278550721946	0.296501026613081	0.659932963689739	0.102012497458206
cg22365446	chr7	1885050	3.86341768630357e-11	0.790529334442333	0.8117784	0.05387818	0.016587580107469	-0.516226797030706
cg19023977	chr5	95276578	3.8768537416685e-11	0.790493178784766	0.114372550649843	0.346311866118052	0.583146456121114	0.127049325203262
cg17043713	chr4	340713	3.93518907444961e-11	0.790337560678507	0.6847053	0.09174254	0.191178799996431	-0.296930302160482
cg19338567	chr19	10578915	4.02244338818361e-11	0.790108813551654	0.00162832279770906	0.631294567402186	0.0859388618611412	-0.383724075363907
cg18951125	chr12	9720090	4.11056644741942e-11	0.789882493467043	0.00434541395342098	0.583707070431838	0.00533799650674825	0.58504855320526
cg13411830	chr10	76735881	4.13022891990886e-11	0.789832621014867	0.8492945	-0.0430037	0.3463202478706	0.216304600302142
cg08684314	chr14	51206041	4.1457336064848e-11	0.789793452240145	1.47203444466208e-05	0.785677696156199	4.68590841011837e-05	0.768656373725506
cg24169332	chr11	35671767	4.16209354496889e-11	0.789752272490756	1.15477942982382e-08	0.900294655230219	5.96606091588919e-07	0.859574328997973
cg03204907	chr16	12272324	4.32608591347945e-11	0.789347722068646	0.355550223989456	-0.206905627883815	0.305449092252927	0.234867214661701
cg14827090	chr14	100991424	4.33501771175354e-11	0.789326106186489	0.000170395172828913	0.717560123553774	1.56328643133519e-05	0.796434470679298
cg16216934	chr2	61469780	4.37184045915171e-11	0.789237432837572	0.9215189	0.02230407	0.700678065124667	-0.0891772623359514
cg13051355	chr16	64188505	4.37797819090474e-11	0.789222721054137	0.289043946834295	0.236622169671379	0.345839907384705	0.216514982209857
cg20869814	chr1	917453	4.4344037528397e-11	0.789088376917306	0.242032917604091	0.260293105896737	0.45281633975886	-0.17318286928889
cg26012742	chr9	123371831	4.51939818841354e-11	0.788889027405241	0.4446354	-0.1717783	6.86583791717442e-05	0.758010794512471
cg24642844	chr7	1081250	4.57452633220536e-11	0.788761610485616	0.000144115470772831	0.722943295641191	1.17435134587992e-08	0.909063846340158
cg12895222	chr13	21389459	4.72763977468827e-11	0.788415177198247	1.99575668824414e-07	0.86541448291594	0.535812524428608	-0.143179563120438
cg00540792	chr11	11024307	4.74491055202793e-11	0.788376767204943	2.65154930154772e-07	0.861287525718992	0.838883350505345	0.0472362921713252
cg03420159	chr20	56366576	4.74934815125085e-11	0.788366919343538	0.118854490088564	-0.342351683068693	0.961780167726769	0.0111387470323843
cg13365324	chr4	69435473	4.80470538579335e-11	0.788244795682739	0.000577059693288519	0.674402786301999	0.0134991478323834	0.529827383433571
cg20151452	chr11	86290281	4.89020434060298e-11	0.788058760756062	0.217429165949691	-0.273883467757557	0.164219311237725	-0.315041086629019
cg12438330	chr17	77508760	4.90122205274728e-11	0.788035011203401	3.404013805606e-08	0.888341868206502	0.000165864090763281	0.731228171814474
cg06494434	chr10	34922429	4.96417420091278e-11	0.787900271484117	9.81863035493196e-09	0.901969054482202	1.45068223626162e-05	0.798186418860031
cg26212553	chr3	156814216	5.12071302881119e-11	0.787572088164076	0.7912447	0.05987769	2.61260835512966e-08	0.900730059868213
cg15757326	chr18	61704584	5.46003486580563e-11	0.786892035691153	0.518832	0.145294	1.55797042037289e-09	0.927033351020117
cg07113414	chr8	144652930	5.47367204467583e-11	0.786865546254717	0.9355378	0.01831105	0.315271077511938	0.230276603362259
cg04149518	chr20	31387820	5.62172082571675e-11	0.786581910180461	0.8276919	-0.04925277	0.726774071771445	0.0810892974650351
cg14362107	chr6	150023180	5.69229732393517e-11	0.786449169795587	0.321574851984039	-0.221623522068779	0.873285239643901	0.0370604119472929
cg11116910	chr22	36602051	5.71653758739044e-11	0.786403936709375	0.5053372	-0.1499635	0.757220686926324	0.0717656822548372
cg13349607	chr7	120962655	5.91395594379896e-11	0.78604214401933	0.9533383	0.01324833	0.227161120154038	-0.275269343598417
cg16890298	chr7	99130257	6.04403475837455e-11	0.785809935359783	0.7275805	0.07874882	0.360723286273184	-0.210073536772292
cg08355456	chr11	67383691	6.2882562364449e-11	0.7853864250233	0.0690582645220912	0.394734402120615	0.0614582533608292	0.414896121263782
cg03838714	chr10	125996372	6.36106980659591e-11	0.785263158460965	0.7770662	0.06404296	0.62471709607074	0.113342162564762
cg03273420	chr17	18166322	6.61040361448295e-11	0.784850913422814	0.6891339	-0.09038802	0.685998893796214	0.0937705185548479
cg23703303	chr8	7720259	6.8203125704305e-11	-0.784515071516599	2.07980598962988e-05	-0.777302283251124	0.212818360323829	-0.283609112229564
cg13563193	chr19	33072644	6.82149418126334e-11	0.784513208755653	1.48387912698532e-06	0.833182487635265	5.66681852771378e-11	0.948988872556532
cg15632659	chr6	42931860	7.0017466011558e-11	0.784232553184765	4.26103654198004e-06	0.812959963979007	1.70119048843095e-06	0.842005570409605
cg22774018	chr7	32901760	7.0833473948513e-11	0.784107734065687	2.00172216437839e-08	0.894389892786269	0.00517725053637136	0.586718407235252
cg23369838	chr3	172700868	7.56535365730467e-11	0.783397001767895	0.6025557	0.1174922	0.000854926633823784	0.671685118502567
cg27073218	chr1	231974368	7.56819270199258e-11	0.783392943479147	2.37731238137133e-10	0.933319948586086	0.505936433346964	0.153698954300089
cg15681981	chr17	42833328	7.60252002485268e-11	0.783343987410454	0.9379113	-0.01763555	0.79737467138643	0.0596280656686244
cg15723716	chr17	61858036	7.7316366322882e-11	0.783161695334398	0.101203538037691	-0.358642564558056	0.539929775365564	-0.141751662782354
cg07438412	chr14	105852272	7.73373163602854e-11	0.783158761261784	0.206225211346475	-0.280410562033631	0.365693447900871	0.207956800828537
cg26334518	chr17	19807272	7.85925304561192e-11	0.782984321217508	0.7741986	0.06488777	9.4535663420313e-06	0.807906544780406
cg13963044	chr9	136335077	7.98255039074282e-11	0.782815511766265	3.2448805566347e-06	0.818427498971896	8.28872789698728e-05	0.752558387598682
cg08373989	chr6	31780239	7.99869564293414e-11	0.782793589260188	4.09636913460938e-11	0.944330272216169	2.44801875007262e-11	0.953387269137435
cg13959989	chr17	45875092	8.04147693678738e-11	0.782735700730515	0.017241998764468	0.502161542333671	0.141312326211487	-0.332124650774365
cg09827170	chr7	31923411	8.08873049184323e-11	0.782672097303546	0.381459648487694	-0.196225871933737	1.16709945962928e-08	0.909125477764147
cg23254196	chr4	151642188	8.33325712870845e-11	0.782348460981612	0.7742385	0.06487603	0.948059516421692	-0.015141990643996
cg04615668	chr5	10991866	8.40754667015377e-11	0.782251910125902	0.286532282717686	0.237822557356715	8.05913349939177e-05	0.75338041063271
cg05449108	chr17	114319	8.42178246881631e-11	-0.78223350039164	0.000348444853338539	-0.693140919934165	0.00873292220746963	-0.556901746217949
cg00238910	chr3	193713303	8.53740082058375e-11	0.782085060632371	4.89606619593302e-09	0.908825365442766	7.7567172546129e-09	0.913095883801411
cg22826409	chr10	80184734	8.597572413097e-11	0.782008556186388	0.9040266	-0.02729557	2.61869364702613e-07	0.871912670025747
cg09774706	chr12	125219584	8.80529976688505e-11	0.781748269519368	0.7958592	-0.05852619	0.872044197360055	-0.0374262639547131
cg18399935	chr3	6906994	8.90726465250738e-11	0.781622617417391	0.00831511815571995	-0.547774521052059	0.732930388195162	0.0791947613117274
cg08820634	chr11	134248994	9.25668502825733e-11	0.781202079352732	1.36517197697441e-06	0.834676260582096	3.50107816125187e-05	0.776424628940357
cg26000004	chr7	120965352	9.47640306320909e-11	0.780945243365151	0.6947309	-0.08868043	0.138971152471664	-0.333977512126053
cg01299279	chr18	13619524	9.5419597221947e-11	0.780869699280292	1.29417443574726e-08	0.899100417489825	2.08909472838063e-06	0.838292095483805
cg19414984	chr15	52079949	9.60091474754808e-11	0.780802179408124	0.000320331650212099	0.69613866279923	0.426475220728592	-0.183280389812511
cg06677582	chr16	896828	9.72078304521039e-11	0.780666094195359	5.03951633484591e-06	0.809502607706203	0.000789880365701599	0.674897497694155
cg03539825	chr17	10955639	9.84582113522114e-11	0.780525815788754	0.9834519	-0.004696225	0.780181099822798	-0.0648051590380028
cg19528407	chr5	10140142	9.96172023412141e-11	0.780397282523156	0.9225965	-0.02199694	0.393314420318972	0.196481152907492
cg11465363	chr2	98858136	1.0065433949795e-10	0.780283452968005	0.4876838	0.1561646	0.0444821315743372	0.442661521729133
cg21898358	chr19	54805375	1.00767025448739e-10	0.780271151963498	0.0483297465228291	0.42553747865377	0.852518409447573	-0.0431941507401196
cg23212510	chr5	52030973	1.01642154352872e-10	0.780176060449939	0.000357552928676677	0.692214357222134	0.363416977531149	-0.208924258420762
cg15636633	chr12	4753501	1.03698437865304e-10	0.779955628218671	7.65676239505697e-05	0.742221435683257	0.362339350685669	-0.209383443754719
cg14296749	chr4	54672479	1.04919943421696e-10	0.779826627126983	6.4278631970131e-12	0.953927341888297	2.26549143841628e-13	0.971740924155996
cg16346588	chr10	242978	1.09648233349808e-10	0.779340280264856	0.0105697708329956	0.533432403226082	0.00134618186816367	0.652491420779357
cg11324555	chr4	1348944	1.17052252177505e-10	0.778617071733287	0.7070146	0.084949	0.102728446698978	-0.366011071814073
cg16690356	chr6	29945948	1.17577659211676e-10	0.778567404123486	9.23652130110107e-09	0.902592261861889	8.14196464847483e-11	0.94696082625971
cg16631326	chr4	13977635	1.18770930671024e-10	0.778455375013446	0.7587505	-0.06945369	3.44256369866843e-10	0.938039542053177
cg13225565	chr14	93106414	1.19949082298953e-10	0.778345801717335	0.00119476071021585	0.644861006971632	3.69796667845873e-05	0.774989173624334
cg02562448	chr10	50616670	1.21921685007778e-10	0.778164592699112	3.57619373916921e-05	0.763416229305009	6.42634408983182e-05	0.759893404020616
cg02422299	chr2	37338314	1.26886335211805e-10	0.777720478893742	2.08801780828844e-09	0.916547720952503	1.16057076536104e-08	0.909181253942183
cg27607162	chr3	173408419	1.34844383657141e-10	0.777041665710123	6.43692068924663e-08	0.880599825542485	0.000335861644020702	0.707320387932199
cg05624017	chr11	116087630	1.36864208757899e-10	0.776875391833224	0.00181589321584607	0.626363225534134	4.62754037902938e-07	0.863511047057551
cg20221128	chr1	32099183	1.41469337306119e-10	0.776504780848985	0.5505852	0.134528	0.773484363954823	-0.066829507634857
cg11444684	chr20	39653525	1.44819938209187e-10	0.776242212025057	0.235248758787697	0.263946432775943	0.130557407375907	-0.34082472677602
cg26695784	chr16	54101846	1.44914260291101e-10	0.776234903682944	0.3107316342001	-0.22651534341466	0.0553534169466636	0.42411217268285
cg25457692	chr7	17599258	1.48992770516409e-10	0.775923101948705	0.8844135	0.03290697	0.302092086997809	0.236456761364084
cg14362192	chr7	710284	1.57023710088461e-10	0.775331975483899	2.61733568856717e-05	0.771528407425704	0.000187304301334391	0.727275788871266
cg15549849	chr7	124402686	1.59202308175418e-10	0.77517653233851	0.181481074774773	-0.295721647963701	0.262295977176551	-0.256195084605547
cg22862407	chr5	145838592	1.66904639592769e-10	0.774642596059498	4.36865416643722e-06	0.812450432376482	0.000211985609794688	0.723181853474384
cg25297568	chr2	194828571	1.69143106385415e-10	0.774491776290273	0.0344071220848924	0.452640863492474	9.34161310695016e-06	0.808169472313427
cg06748934	chr4	175239475	1.70836998343458e-10	0.774378893258865	0.6426919	0.1047538	0.624025293613792	0.113567172853128
cg21966616	chr4	13940268	1.76015367875868e-10	0.774040227842859	0.181775807768403	-0.295531165762089	5.7151666648996e-12	0.960116247548928
cg01911981	chr8	39380341	1.85162198118788e-10	-0.77346433862243	0.0248407326469054	-0.476850547374848	0.180165555346198	-0.304103440271384
cg08767112	chr10	247655	1.85213285271154e-10	0.773461198098263	0.323761195882583	-0.220649296208566	1.39095762436442e-06	0.845556398543512
cg04247225	chr7	864411	1.85737511507286e-10	-0.773429018976335	3.14810949110811e-07	-0.85872881337727	0.000273658575771702	-0.714507899279599
cg12377401	chr10	129978344	1.89403114363105e-10	0.773206372257707	0.253356588513614	0.254340298030188	0.217346507519477	0.280937170961637
cg05071823	chr23	117628671	1.92302593663014e-10	0.773033117466021	0.000211104803989771	0.710495707797121	9.36525386976689e-07	0.852285275715831
cg23531459	chr8	103137985	1.93342714813536e-10	0.77297156577876	5.21579709458768e-05	0.753168702838574	2.26697586715205e-07	0.873952567558098
cg19373964	chr1	172419583	1.96968196578345e-10	0.772759431677776	1.7605638791655e-06	0.83007338588048	2.62135575742104e-09	0.922788711656617
cg23977011	chr2	220437318	1.9724726630549e-10	0.772743255635931	1.70722339924742e-09	0.918270922486765	1.75154872475733e-11	0.955031820065488
cg22282174	chr3	127339645	1.97802498044479e-10	0.772711136136083	0.248415697390283	-0.256916130730489	0.183190010825373	-0.302104538482703
cg23114616	chr1	6526398	1.98624750221646e-10	0.772663725556832	4.00189543035484e-05	0.760413778228693	0.00174176935600842	0.640987807954642
cg13468767	chr17	9672024	2.022314462104e-10	0.77245792671001	0.00162135899146725	0.631486743359352	0.000949877681739734	0.667350078651673
cg04647918	chr11	67383862	2.07524379880841e-10	0.77216208832419	0.00670898763856164	0.56010153885385	0.00353526392547111	0.606839811148413
cg04048705	chr2	80534883	2.09135597260857e-10	0.77207344338777	0.5628152	-0.1304577	0.835887436980308	0.0481261622496765
cg23532469	chr8	102458539	2.09393962078511e-10	0.772059288740826	0.252597074649647	-0.25473413948504	0.553241119381661	0.137168919735039
cg26690331	chr12	105465008	2.13519814775605e-10	0.771835454080182	0.00136658224409736	0.639050999116708	0.0030272358596325	0.614662779738871
cg25075347	chr6	133731801	2.17359258181677e-10	0.771630788963259	0.00051235221181733	0.678941684402673	4.12588144396791e-07	0.865250315986329
cg16992373	chr6	125117600	2.19573968842319e-10	0.7715142756596	0.390503904867697	0.192595596537307	0.422862896072801	-0.184690671353343
cg15614775	chr2	106266961	2.21683445650886e-10	0.771404323728698	0.000620086441511139	0.671620684184163	0.00285230336412119	0.617611743444718
cg11735780	chr3	126945527	2.23819732655147e-10	0.771293974563082	0.00640991877769949	0.562662255309244	0.000839319390278381	0.672436449821443
cg00423086	chr9	37715482	2.35937802991377e-10	0.770686198014043	0.00901422341547387	0.543016853256854	0.850053766946749	-0.0439238768202964
cg08784762	chr2	158157281	2.43335876422244e-10	0.770329453511147	0.4701305	0.1624425	0.476403798856527	-0.164396933244212
cg06187870	chr4	183932530	2.49900425791866e-10	0.770021358133731	0.4101102	-0.1848839	0.485188629607325	0.161181231958717
cg18555198	chr12	5086992	2.52682643742841e-10	0.769893074632975	2.05080545324968e-08	0.894121581566263	0.235316757106216	-0.270680400270018
cg26151851	chr21	48109531	2.52904020753299e-10	0.769882924537928	3.44351021174597e-06	0.817250237706015	0.284614788645999	0.2449126771774
cg11698335	chr20	50518717	2.54453442111065e-10	0.769812117282545	0.597601	0.1190884	0.217005275879936	0.281137233065204
cg00902417	chr17	15492168	2.56502555564744e-10	0.76971909579038	1.12677564111485e-05	0.791913520738912	1.36020671889814e-07	0.880904862995638
cg17553353	chr3	111718565	2.62995972288364e-10	0.769428877276275	6.76418327530236e-06	0.803266869596006	7.44289714100589e-13	0.967921445143915
cg11294269	chr12	132685428	2.63511832931632e-10	0.769406111621594	0.3265224264224	0.219424536321816	0.785054560607185	0.0633348193332365
cg13380277	chr5	14203799	2.66755366122892e-10	0.769263924618937	0.297830145174023	0.232473214926279	0.637016623656816	-0.109357938046396
cg15516187	chr6	30848987	2.68119707777451e-10	0.76920460195952	0.058158943369785	0.409880279368892	0.496179166925262	-0.157198596240381
cg23706557	chr11	124983027	2.83408197957417e-10	0.768558621640775	0.384864462650264	-0.194853576933662	2.39188247039873e-09	0.923554179743226
cg15392192	chr18	12361946	2.86051889354301e-10	0.768450259873303	0.7601082	0.06905139	3.22327717391682e-06	0.830137939050336
cg27482031	chr12	54402697	2.87099780213498e-10	0.768407568964693	0.000213065879118581	0.710186153913959	0.000961164442087904	0.666859550233872
cg02812462	chr8	122697994	2.87185766466306e-10	0.768404072417661	0.0428001411160595	0.435462398080927	1.15482943326232e-08	0.909230533712022
cg10664954	chr14	63924402	2.89920856579709e-10	0.768293364113371	3.90902771289002e-08	0.886707015089641	1.59988920323351e-09	0.926822703654871
cg21275920	chr7	143656153	2.94929514723053e-10	0.76809315506415	0.5046197	-0.1502135	0.584798421622621	-0.126496986328071
cg25007965	chr20	20200775	3.12912159073753e-10	0.767399812201799	0.8948006	0.02993305	0.0111403975657231	0.542035349998354
cg17287444	chr21	46991936	3.25400066581985e-10	0.76694007502084	9.82751452982246e-11	0.939105900841034	0.388499659970992	0.198448095165489
cg04255591	chr15	27926475	3.33157838777884e-10	0.76666277380837	6.7337350508034e-07	0.846771731576564	1.60106246903155e-06	0.843084577478272
cg06902485	chr1	3412753	3.3571667526459e-10	0.766572641074305	1.86815911879428e-07	0.866355281072034	0.512643550092891	-0.1513122263174
cg26397405	chr9	113388560	3.38766188615056e-10	0.766466065944783	0.5035492	-0.1505867	0.55222218374595	-0.137517931803991
cg16734612	chr13	76609715	3.54605395724867e-10	0.765926645190251	0.9126817	0.02482441	0.058337931695058	-0.419514787829188
cg22676075	chr6	135203613	3.57302863912267e-10	0.765837048499544	0.00017601828657903	0.716502606121713	0.000228335791580177	0.720690233594709
cg05555633	chr6	28483691	3.61608792073109e-10	0.765695338267516	0.000226658787775476	0.708105728218821	1.67147088116059e-05	0.794852018613732
cg20977660	chr18	657672	3.78701727769095e-10	0.765148044913646	7.64193151433487e-06	0.800616197988882	0.0268899453381644	0.482086214383531
cg11724873	chr10	28826887	3.80204308440764e-10	0.765101052833154	2.73237083956208e-05	0.77042945056744	0.395256487465759	-0.195691569916917
cg13832237	chr6	112852356	3.80378597083146e-10	0.765095613411307	2.03865655879862e-11	0.948165812596475	0.413993796491656	-0.18818102699129
cg21021608	chr6	27332909	3.8879343292397e-10	0.764835745664548	0.00147029756787505	0.635838161090132	0.00337354262404474	0.609222120310149
cg09800748	chr12	39706834	3.90665783334753e-10	0.76477864447942	0.5713613	-0.1276368	0.345344781720446	0.216732018851469
cg06389590	chr1	112840389	4.04305877064288e-10	0.764370274113448	2.61961871317216e-07	0.861466234798812	7.42916802227388e-09	0.913504521327499
cg09892262	chr21	31655654	4.04529128085494e-10	0.764363698733128	0.0740331136212748	-0.388420355872369	0.701946976293529	0.0887817414561542
cg08049441	chr3	129106543	4.06458988914903e-10	0.764307000837652	6.14804454204287e-11	0.941965892503237	3.82315171375607e-09	0.919550822771279
cg02228118	chr1	46686657	4.10298189291021e-10	0.764194957769284	0.6257802	-0.1100813	0.8661601723286	0.0391620159536578
cg26908773	chr20	2658307	4.22045903104706e-10	0.763858143828875	0.7043398	-0.08575965	0.668596291811826	-0.0992604323658983
cg07893062	chr4	174068681	4.27106883756099e-10	0.763715755792584	1.07324036087817e-07	0.87397766168598	3.4496798143114e-07	0.867916540857529
cg16455234	chr14	51245511	4.36927031866632e-10	0.763443946201298	0.283112778100868	-0.239467413954969	0.212546945031113	-0.283770458439573
cg06068308	chr8	125581276	4.50815355812368e-10	0.763069195642168	1.06314639578029e-05	0.793242732085792	1.74890471499247e-06	0.841510887699979
cg18223430	chr12	12223841	4.51824193307874e-10	0.763042399253347	3.66117080122279e-08	0.887484295313383	8.36986821582782e-05	0.752272585248015
cg27055313	chr14	106025958	4.53329429426414e-10	0.763002522248166	4.24714170770433e-05	0.758808490015648	0.0104716081711064	0.545878625686387
cg01359987	chr6	108281908	4.61028400308551e-10	0.762800489168118	3.5565405317777e-06	0.816606770237838	1.40334105011781e-09	0.927856598129884
cg14418592	chr6	30660664	4.68501013443506e-10	0.7626074113919	0.359268105211714	0.205346187994806	3.40928875958599e-12	0.962260561149267
cg04574896	chr1	109247738	4.79219229565122e-10	0.762335475952721	0.14242800717154	0.323125516100759	0.110544099713116	-0.358484181744193
cg19923380	chr20	62002783	4.79888327799664e-10	0.762318690520074	5.77602213606092e-05	0.75031222012261	1.00479220700104e-12	0.966877720966777
cg01777017	chr23	138287603	4.80074578385468e-10	0.762314022037414	3.58102926441706e-06	0.816469736827836	2.44354260672196e-06	0.835395363918976
cg00928872	chr2	182928407	4.99268820566715e-10	0.761841820685057	0.0192517534564949	0.494708639337303	0.107934236197195	0.3609532956417
cg19052410	chr15	24803810	5.03764808656335e-10	0.761733687187605	0.00279050991918706	0.606098090695365	0.00232191859768552	0.627587478812988
cg06634590	chr22	16292001	5.14069567048502e-10	0.761489234594279	0.023114098929511	0.481990038962599	2.97963725125127e-06	0.831648237983342
cg04290465	chr13	31479178	5.19263386916282e-10	0.761367768609101	0.9601652	0.01130838	3.03286574007353e-12	0.96272967594113
cg16063925	chr7	5120418	5.2406279165437e-10	0.761256539199803	0.583535	-0.1236503	1.61500867258527e-05	0.795666386821937
cg05419974	chr9	132197136	5.46143586978017e-10	0.760756849517231	0.257685497173098	0.252109909830425	0.889835434705183	-0.0321892393062946
cg25822701	chr1	53579371	5.52016443247169e-10	0.760627149274532	0.152089911678055	-0.315899227713043	0.745544117715271	-0.0753280260368232
cg07264203	chr3	64417502	5.57464625095559e-10	0.760507984104118	1.55518874284121e-05	0.784369986446677	0.464963467888121	-0.168629810719125
cg26698473	chr10	123804075	5.72773033420942e-10	0.760178927104703	4.58982870867915e-05	0.756695777512883	4.21850666226749e-06	0.824854788290996
cg19595970	chr16	14173035	5.90977427367882e-10	0.759798229676209	0.105525910867931	0.354472398492718	1.85441968486539e-05	0.792368533759023
cg08553400	chr10	12610708	6.04198146852515e-10	0.759528610920125	2.65419131922194e-06	0.822348013184332	0.111533397265535	0.357559288529094
cg06558623	chr16	89946397	6.124911735128e-10	0.759362306012318	0.0314618946867069	0.459454861841093	5.81023681273659e-05	0.762729764154703
cg23077449	chr2	5204989	6.2058064299672e-10	0.759202112786878	0.5571626	0.1323339	0.785758053566727	-0.0631227672979533
cg27653615	chr7	5964232	6.22828313469769e-10	0.759157951787906	5.1384685639628e-17	0.985940858022382	1.82959403407376e-14	0.97837545694551
cg05012981	chr18	51569929	6.24662851485087e-10	0.759122018829238	6.02161510566355e-07	0.848595647302674	1.9364292429597e-08	0.903941158567384
cg08248188	chr6	16167740	6.25660276278618e-10	0.759102524005872	0.699719	0.08716253	0.153509515377556	0.322805879437242
cg05689146	chr21	42122857	6.27255630444664e-10	0.759071403288592	0.9020453	0.0278617	0.296729463387565	-0.239018538456657
cg22539294	chr3	167033938	6.46995461527987e-10	0.758692380441063	0.065109383308112	-0.39999636178509	0.172227560895253	-0.30946116916367
cg12007235	chr4	78620842	6.49206405253299e-10	0.758650608297396	0.5376012	0.1388944	0.621154380199176	-0.114502005702903
cg10383978	chr2	86077533	6.72106095105566e-10	0.758225660847798	0.5233676	0.1437377	0.675010239111488	-0.09723122817815
cg04724326	chr2	42291847	6.72130019063177e-10	0.75822522406214	0.820756	-0.05126633	0.349100467906381	0.215090242884656
cg13394120	chr9	140495458	6.74857199956594e-10	0.758175528893897	0.000408450481699904	0.687381995751649	0.000644950145629176	0.68295511890974
cg20104737	chr2	101223606	6.77041264289916e-10	0.758135866596966	0.8069097	0.05529741	7.06557358558755e-05	0.757189506370852
cg17028067	chr6	161086715	6.81733853027767e-10	0.758051055568656	0.118489899566509	-0.342669750163342	0.469524460220857	-0.166935997868806
cg11367421	chr8	13230150	6.97075537820325e-10	0.757777563204919	1.10930701376784e-05	0.792271744370695	0.772951711037043	-0.0669907217475942
cg11861696	chr22	20048923	7.03801704521312e-10	0.757659439623952	4.96543776704148e-07	0.85168794460299	1.93248813930022e-08	0.903962626096258
cg08995714	chr9	33661244	7.36359052414089e-10	0.757102280655544	0.0675317677226947	-0.396740720787567	0.0982411389684024	0.3705232254962
cg07441878	chr14	25596263	7.44244609040795e-10	0.756970824922673	7.37669855746611e-05	0.743308084624797	2.7401892863592e-05	0.782729040029542
cg14375121	chr10	94749516	7.52573210101194e-10	0.756833399116488	3.08324935032463e-05	0.767310652442985	1.04300370549667e-09	0.930141942257697
cg00538509	chr7	152101445	7.75135618151939e-10	0.756468176276528	0.000989778130133932	0.652806167951722	7.93972236758941e-05	0.753815981096878
cg12454169	chr2	30669597	7.75710492204834e-10	0.756459001968986	2.08015892954934e-05	0.777298082312532	1.16054964590934e-05	0.803317404506383
cg20712883	chr12	51590929	7.90058976883659e-10	0.756232065662413	1.82087180790754e-05	0.780566840730813	2.54122669065163e-07	0.872340248197011
cg00216680	chr6	88117358	7.94832789596453e-10	0.756157422039281	9.21318279204348e-14	0.970066095664533	4.72594190727423e-12	0.960919148740416
cg15908308	chr4	43459582	8.05344303952046e-10	0.755994539429697	0.0604532039001611	0.406522470537895	0.831556052136089	-0.0494138569994897
cg01536878	chr14	22973366	8.14972538301951e-10	0.755847089757129	1.09884905454124e-09	0.921914311224008	3.64296435049056e-06	0.827756568281741
cg02505117	chr5	43155674	8.15704396917153e-10	0.755835948988497	0.6470151	0.1034006	0.980895905744953	-0.00556620868968308
cg15735438	chr13	113349625	8.38225152242148e-10	0.755497643167634	1.67186380391781e-09	0.918447912370028	0.492805289043564	-0.158416516728657
cg16020490	chr20	42543433	8.40036527041706e-10	0.755470805642921	6.63930450276729e-08	0.880209483938778	1.91159021370948e-08	0.904077110859035
cg02462253	chr4	87028602	8.47158804348337e-10	0.755365806500345	0.5795576	-0.1249488	0.735234666039205	0.0784869012109159
cg09935466	chr8	108336093	8.54540872676753e-10	0.755257850402489	0.7085389	0.08448748	8.90794632845938e-05	0.750435720473542
cg00135791	chr10	130275314	8.89429430289339e-10	0.75475922286644	8.19025388851857e-08	0.877526469679038	5.85770902083163e-06	0.818165642527102
cg24971987	chr7	55598337	9.0965804360755e-10	0.754478479787501	0.9661087	-0.009620122	0.789697751354778	-0.0619361244039178
cg02598773	chr12	132891957	9.17017196129484e-10	0.754377800968409	0.00964687901791694	0.538966357746104	0.000670444928679352	0.681432801148084
cg12002427	chr9	15519003	9.45852735118618e-10	0.75399049782799	0.255894162190146	-0.253029925433555	0.681726604076473	-0.0951136838702317
cg14500267	chr11	67383377	9.46221493518216e-10	0.753985617180154	0.00319683669506666	0.599395115374414	0.0255734934896234	0.485791173574858
cg17333139	chr21	47008508	9.63174392986505e-10	0.75376314971984	0.000296268154396879	0.698890353911796	0.778529780150682	0.065303908075132
cg17703220	chr23	122993978	9.79410182976905e-10	0.753553519424834	7.46190352320997e-05	0.742973744965737	0.00685452406626529	0.57105518655604
cg17402643	chr15	102166329	9.89237046903096e-10	0.753428221304528	0.00100440725912913	0.652194768285886	0.484337176086019	0.16149162811505
cg03420040	chr16	1027383	1.01756976016805e-09	0.753073410137942	1.45217063038512e-05	0.785999641612073	0.00184067403353755	-0.638460660093324
cg13435649	chr2	182550065	1.03868642891335e-09	0.752814959747896	0.000181002507035007	0.715589402580493	3.89122125855792e-05	0.773643378339884
cg19331426	chr14	90651733	1.06628095982918e-09	0.752484576121139	0.6166399	-0.1129844	0.150761353080299	-0.324858901329914
cg10924006	chr6	150991513	1.09570940812486e-09	0.752140982506256	0.360060266459048	0.205015133298626	0.117642437743544	0.351975659251846
cg22426938	chr7	1423890	1.0977954472399e-09	0.752116957471523	0.9066914	-0.02653444	0.000597255655767387	0.685946230627791
cg21164967	chr9	138659474	1.11695896204777e-09	0.751898237647027	3.89672706596461e-12	0.956218395541523	0.66361525395647	-0.100841149438933
cg12988231	chr1	142536289	1.11753159582751e-09	0.751891756439684	0.00214223690371861	0.618728174895197	0.00132380985635861	0.653223876006048
cg19409838	chr1	183388813	1.12023945138528e-09	0.751861150526352	1.56364440830091e-06	0.832236963867805	0.913445483461818	0.0252621029329201
cg08242859	chr7	128032651	1.17257516235492e-09	0.751282894312609	0.00148701006919812	0.635338569343494	0.00303396541929546	0.614552210437198
cg21961876	chr6	551531	1.18269134854026e-09	0.751173927291236	0.4865886	0.156553	0.6073879416087	-0.119009027856171
cg04935787	chr14	52189415	1.19210398007036e-09	0.751073323108019	0.339166857028	-0.213893641026589	0.129531045152307	0.341681263073775
cg11189868	chr2	239342095	1.22993537901242e-09	0.750676368082549	3.13792743137233e-12	0.957173447519009	9.5395965015938e-08	0.885494222375507
cg16058668	chr1	178932457	1.23209633955499e-09	0.750654041911209	3.28614794798222e-06	0.818177784674998	2.10666029783876e-08	0.903048913290302
cg08441455	chr5	74811445	1.24261673649306e-09	0.750545872770652	0.0171199840924031	0.502636203334393	3.27281743150682e-06	0.82984314816867
cg01084837	chr11	116881122	1.24896454156178e-09	0.750481021474939	0.361947271035013	-0.204228224204878	0.098140034943511	-0.370626612354907
cg16126900	chr10	66155644	1.26922119135089e-09	0.750276126066485	0.175083135605729	0.299909881577218	0.19101978264894	-0.297031853077404
cg20444370	chr2	183875230	1.37840465519907e-09	0.749222066003539	0.8251969	0.04997667	0.686945919198994	-0.0934731771365737
cg11195926	chr4	145621327	1.43212599450725e-09	0.748731956808674	6.62778726397829e-07	0.847031948840556	1.19393745436353e-07	0.882613633773494
cg06218165	chr3	98705831	1.4359278340851e-09	0.748697930274902	0.339706759308381	0.213660228271567	0.248704711675697	-0.263366132936585
cg23188684	chr11	67383651	1.44921706381839e-09	0.74857965337039	0.0262377259403074	0.472897110146043	0.127299916593132	0.343560054522066
cg06724127	chr8	81801462	1.47069357385336e-09	0.748390646872787	0.266924199096774	-0.247428683204005	8.58541070225965e-10	0.931600146784459
cg18383124	chr1	113494852	1.51235692341127e-09	0.748031270523849	0.6938097	-0.08896115	0.858152547873832	0.0415274663041044
cg27066438	chr11	18747919	1.53019012108663e-09	0.747880283769115	0.000211527470029662	0.71042878094278	1.10616686415121e-05	0.804402051131394
cg06032500	chr9	85897275	1.55307313344433e-09	0.7476889475526	0.351387289838176	-0.208663049006132	2.06728879937207e-06	0.838484063200397
cg14339214	chr3	189662007	1.55360053546471e-09	0.747684569008022	6.20121766394267e-05	0.748301168265908	0.00189887940666338	0.637026423456955
cg06896210	chr3	164875952	1.65022386398811e-09	0.74690506822594	0.0494641512992115	0.423611430734971	0.690836301107974	0.0922531779589236
cg10408737	chr6	100619369	1.66136511744308e-09	0.746817963527273	0.6858581	-0.09138968	0.371376005574459	-0.205556766849728
cg03883228	chr11	68778570	1.69017914287871e-09	0.746595210871733	0.5478864	-0.1354316	0.492795876090696	-0.158419920389718
cg05304184	chr16	58281483	1.72126022595561e-09	0.746358899795523	5.86605427806605e-10	0.92681660990898	2.70716827599496e-07	0.871437770659721
cg14789716	chr23	28941741	1.76885184076092e-09	0.746004720478936	0.520093	0.1448607	0.570371372545543	0.13134370663675
cg10946573	chr11	84635788	1.77664395377547e-09	0.745947586289368	0.6400063	0.1055961	0.530971303393681	0.144865054144666
cg25788685	chr6	1724451	1.86156652760022e-09	0.745339736415554	0.8310802	-0.04827046	0.660621182827861	-0.101793390872974
cg11868634	chr7	155797461	1.86489544130048e-09	0.745316443757138	1.9408074523808e-07	0.865812895089422	2.02093326823384e-09	0.924941856698995
cg12821980	chr11	74702244	1.8919567019512e-09	0.745128531354458	0.136042898106086	0.328093592959172	0.450396184868362	0.17409751489966
cg00706802	chr3	47322368	1.9838812339914e-09	0.744508551917683	0.382193858978463	-0.195929367894893	0.897003208539292	-0.0300837108128351
cg07894204	chr12	78481296	2.05315907213186e-09	0.744058906805133	5.39398496271514e-05	0.752232310338027	0.454107025769357	-0.172696119280615
cg10131481	chr17	72620261	2.10730839610461e-09	-0.743717274562021	8.78530143064157e-08	-0.87661602471485	0.000312784684928214	-0.70984222487211
cg15792461	chr14	104886727	2.13337012073998e-09	0.743555780377947	0.9334206	-0.01891374	4.76473102176196e-09	0.917597173674507
cg04108625	chr3	126456882	2.15859676319407e-09	0.743401217323156	0.7295609	0.07815473	0.464694201763642	-0.168730072152456
cg12454873	chr15	76109641	2.18311968133479e-09	0.743252584756974	0.0650283770475986	0.400106812471197	0.0027145892806891	0.620041736541536
cg07791427	chr12	54402704	2.18312926209477e-09	0.74325252699557	0.000933077302176426	0.655251146562559	0.00153232450961387	0.646766191608791
cg13078931	chr1	53397458	2.18782434896696e-09	0.743224249431394	0.9672781	-0.009288013	0.925042683691951	-0.0218673979784775
cg20847586	chr4	92556548	2.21668904899579e-09	0.743051646151875	0.484468	-0.1573062	0.20879279271193	-0.286016326367795
cg15647995	chr15	30482157	2.23931191094758e-09	0.74291783766529	0.00116222007831091	0.646040612048631	1.58509452268108e-07	0.878865968557347
cg23713875	chr6	35523658	2.27244758653208e-09	0.742724124087772	0.266623290877709	0.247579514109032	0.0697400126452268	0.403446170098982
cg16166826	chr6	31439037	2.39281824850004e-09	0.742042083514722	0.000823606845490431	-0.660354022096767	0.226351343667044	-0.275730820520785
cg12403500	chr23	106898238	2.39818751848205e-09	0.742012417262009	0.00193230091646347	0.623515710621904	1.41869128327218e-05	0.798705772079314
cg08081727	chr12	39667364	2.39966525964343e-09	0.742004263410015	0.4911361	0.1549434	0.0099149818188595	0.549233189611462
cg15900058	chr2	206666368	2.40544772850704e-09	0.741972402305431	0.00092202798543645	0.655742291970773	0.00402163053710004	0.600185089245498
cg18562525	chr17	7232547	2.41745014706642e-09	0.741906498701204	0.00171182777107603	0.629042759446227	0.00026143260290931	0.716083420207387
cg15053096	chr2	91804871	2.42092782374718e-09	0.741887460714547	0.000270475773464586	0.702062517201434	8.45171910218636e-05	0.751986697756869
cg00323861	chr4	70155747	2.47951937870671e-09	0.741570516027968	1.33401208333578e-07	0.871043040889329	0.0845764399886778	0.385270280406695
cg26808328	chr14	70321034	2.49802829901024e-09	0.74147185591035	0.7662929	0.06722125	0.000403686332203797	0.700683525237828
cg02065690	chr3	172278446	2.5678015298259e-09	0.741106010151426	1.25722771077366e-08	0.899405345928042	8.19451702969259e-11	0.946924086642907
cg16239717	chr17	45028811	2.56882375474967e-09	0.74110072001292	0.00494416262083075	0.576870039007008	0.087158266593435	0.382355523720254
cg07108436	chr12	76372454	2.58202688150434e-09	0.741032569418052	2.45134617610098e-06	0.823873574845849	0.193728481591242	-0.2953097689565
cg21593373	chr2	136769748	2.59258244574823e-09	0.740978319883375	0.9161127	-0.02384558	0.829881149430367	-0.0499121681347047
cg07152429	chr2	33713297	2.62562251917827e-09	0.740809844406138	0.30376022771595	-0.229715477964484	0.299252543395893	-0.237809735838583
cg16848754	chr1	144910362	2.65062124738614e-09	0.740683691400762	6.00642638245086e-07	0.848636587995649	0.000120677417567856	0.741259555146792
cg02329916	chr7	142457299	2.6985897982751e-09	0.740444723648831	0.0822929890467412	0.378609161435771	0.0325554291291659	0.467612388771136
cg09354294	chr1	68188118	2.73054330434815e-09	0.740287743942968	0.5079586	0.1490518	0.383516642787114	-0.200498185994717
cg07286060	chr5	136376037	2.80863165437015e-09	0.73991126130687	0.5540797	0.1333608	0.989730056418781	0.00299208538925223
cg10338785	chr11	111172903	2.82999724264087e-09	0.739809966305322	0.0880851182694152	0.372160737383754	0.638536982680541	0.108867533639915
cg10302019	chr9	14180824	2.83720828243606e-09	0.739775940635882	0.5617672	0.1308049	0.661075998287119	-0.101648638493622
cg11841863	chr3	25646267	2.92933723386708e-09	0.739348231938164	0.261405491010897	-0.250212335186395	7.95647974181213e-07	0.854966161081206
cg26976338	chr6	2382777	2.93714971158239e-09	0.739312546058342	4.15988947587131e-08	0.885963723538386	0.000394251996093538	0.701546662518527
cg06218915	chr2	524600	3.03580972679371e-09	0.738869401001114	0.292975730644287	0.234756015020275	0.329262516334806	-0.223883717916025
cg06962628	chr6	170441311	3.10080612171389e-09	0.738584794851114	0.00795431214708928	0.550360286988046	0.167608070279152	0.312657498081378
cg00824944	chr20	59537908	3.10571870084197e-09	0.738563512073807	0.7049962	0.08556063	0.42535092164607	0.183718636130378
cg09799628	chr2	181490159	3.15994734948008e-09	0.738330655698163	0.485642	0.156889	7.72589462859177e-08	0.888133447783847
cg16027147	chr3	108475765	3.17780532145554e-09	0.738254795200936	0.0311036043468077	-0.460317775814518	0.487904031684559	0.1601931399852
cg13400214	chr1	191584492	3.21865579370138e-09	0.738082757662464	0.9209505	-0.02246611	0.0640828052607079	-0.411147367530479
cg12301216	chr5	180532563	3.28184605431522e-09	0.737820637094499	0.164393053599622	0.30714972473103	0.528610838082672	0.145689453325406
cg18072678	chr13	106359153	3.33801925085766e-09	0.737591574514015	0.138289581500267	0.326326983849447	0.617503335582136	-0.115693363788079
cg14011978	chr15	52198904	3.38939767539159e-09	0.737385212639046	8.42454068450937e-05	0.739410493443113	0.577104630553667	0.129075171103258
cg26757524	chr12	105602441	3.44534915247015e-09	0.737163798928795	0.961716	-0.01086782	0.985809003790138	0.004134555520667
cg13159277	chr1	91405698	3.46141833201941e-09	0.73710083345125	6.28770032202199e-05	0.747906891008681	0.90251795514677	-0.0284653094663657
cg19193970	chr22	50894541	3.59050100911652e-09	0.736604771064606	0.000309898409978609	0.697309061080237	0.0943668758621557	-0.374542137555635
cg25330725	chr7	158180337	3.62407265915622e-09	0.736478501690995	0.305370501961045	-0.228972347338328	0.665641676940644	0.100197552005637
cg02571074	chr1	151023258	3.65095744147222e-09	0.736378172583986	0.4324351	-0.1763449	0.978887304990168	-0.0061515583290297
cg21461288	chr8	3060252	3.65199961948635e-09	0.73637429735188	3.20921452728128e-09	0.912741826150436	4.89280702160326e-05	0.767479251421418
cg16449662	chr1	242187487	3.68658364989395e-09	0.736246285747129	0.0821114867088914	-0.378816632709677	0.862546457801012	0.0402290309186904
cg15895925	chr1	33810859	3.76858699155713e-09	0.735947204507604	0.367181681147265	-0.202057719168468	3.90483164406636e-11	0.950990466213406
cg18634211	chr1	26737262	3.80964243779294e-09	0.735799756602677	1.91883699274006e-12	0.959264367881596	4.14788871136196e-09	0.918833072675033
cg22760355	chr10	119254218	3.82586994235652e-09	0.735741887756589	4.9955095870441e-07	0.851592165325898	4.29537757190714e-06	0.824493885037683
cg13823936	chr2	139328890	3.90939567644149e-09	0.735447625784717	0.000965541341960685	0.653836267836285	3.14104018480799e-07	0.869290198408965
cg08693938	chr14	73439289	4.0530002136086e-09	0.734955239292279	0.00033856889570381	0.694169461106128	0.00537522337695019	0.58466778355365
cg00756226	chr7	155238456	4.23575079634249e-09	0.734351797458142	0.000646116749107791	0.670016875137996	0.0162649035094995	0.517547003898552
cg06480525	chr23	13069767	4.30804172152596e-09	0.734119819592444	0.6560703	0.1005774	0.315522970628288	0.230160019557681
cg25017628	chr4	8438974	4.385866781378e-09	0.733874133608946	1.63801984508206e-08	0.896583629589724	0.795425812891341	-0.0602134667272078
cg08344634	chr8	1938530	4.49856340623059e-09	0.733525521514859	6.37930053099178e-05	0.747494397879799	1.49512813826984e-10	0.943372615138783
cg07778180	chr17	34641309	4.54671321457864e-09	0.733379070617471	3.54494684420259e-11	0.945148137704908	1.71187340883589e-13	0.972571588944191
cg19779002	chr11	60420897	4.55450738860181e-09	0.733355501156229	0.5305201	0.1412963	0.0945658660280643	-0.374332792399147
cg06770790	chr6	43200203	4.61284049906829e-09	0.733180295600346	6.42765344427727e-05	0.747278730525145	4.77148620283769e-06	0.822376886435105
cg16779096	chr1	25854128	4.62724439144126e-09	0.733137353331912	0.00100461469711463	0.65218615348471	0.149505732163544	-0.325805635754734
cg01684629	chr4	121847309	4.6678542434704e-09	0.733016955638229	0.788878	0.06057164	0.0168805972625171	0.515045744455551
cg10754730	chr12	117744299	4.72532064932441e-09	0.732848252435647	0.7261796	0.07916938	0.00010312329008801	0.746058187910509
cg24112602	chr4	52961212	5.09785463043542e-09	0.731799171599899	0.8632089	0.03899488	0.683963687189355	-0.0944100027811836
cg14036021	chr12	50552830	5.17650031370841e-09	0.731586931861982	0.5638104	-0.1301282	0.360640238393353	-0.210109047996422
cg25806713	chr16	19440839	5.26209160636391e-09	0.731359360863195	7.24902158006677e-08	0.879094283269573	0.569620138796715	-0.131597531260944
cg13884610	chr11	89460176	5.48190657317473e-09	0.730790463185379	4.85500873690611e-07	0.852044125378134	0.000427941196849962	0.698541200483365
cg07185664	chr17	1412950	5.59790110719977e-09	0.730498836835082	4.63245587854892e-10	0.928577281918882	0.664120178575348	0.100680717074611
cg00479501	chr20	1921521	5.59981067050906e-09	0.730494083551505	0.00110639579273764	0.648131362422847	0.0162516592887013	0.517601641049268
cg13670878	chr2	11681803	5.63062534396787e-09	0.730417589330925	0.00015927381431486	0.719743814369742	0.000184368511640364	0.727793207359044
cg17134286	chr23	135849989	5.74290147695908e-09	0.730142160665193	0.0385404228786698	0.443814114528301	0.0164914807526047	0.516617800358471
cg17976697	chr20	43803605	5.79701125830786e-09	0.730011222210525	0.000532128070971141	0.677504703821055	1.25628125288017e-07	0.881949643661789
cg12868298	chr11	11200551	5.94003586604161e-09	0.729670567712728	0.242924903319722	-0.259817738166777	0.563269543764748	0.133749161860189
cg13735822	chr14	38028846	5.94659196815281e-09	0.729655137658807	0.107008547431089	0.35307080464731	0.37861445242089	0.202529692736117
cg10553102	chr5	148626066	5.96493862238794e-09	0.729612042766526	0.8804257	-0.03405008	0.095917638730634	-0.372919185649855
cg12454639	chr2	4021467	6.20410362093186e-09	0.729061363222629	0.079696292197972	-0.381610613351168	1.34893540182109e-08	0.9076733912827
cg25594449	chr18	3029573	6.24491500665866e-09	0.728969389958411	0.024461428802311	0.477954528027867	0.000323044071781808	0.708702045984085
cg18912965	chr14	91526996	6.25885017498506e-09	0.728938114571387	4.02463712575244e-09	0.910664883165064	1.03253746846827e-06	0.850654870545965
cg16296417	chr8	126285443	6.2683768882097e-09	0.728916770886826	0.019578809265764	-0.493555832675416	0.484453628977363	0.161449159357704
cg16043700	chr1	1114523	6.33039723315538e-09	0.728778559973583	0.7928779	-0.05939914	0.297350123186913	-0.238720598450458
cg23148596	chr2	16121388	6.50540022200124e-09	0.728395313459792	1.10676104367341e-09	0.921856352898832	0.193796855558016	-0.295266510308333
cg08757813	chr5	5198329	6.52118976500075e-09	0.728361212675323	0.135865913382006	0.328233639135105	0.0667273868106878	0.407485912681028
cg17649445	chr5	173397343	6.64961085865909e-09	0.728086703829697	0.363374217387366	0.203634740136054	0.866130899172887	-0.0391706563083917
cg23712458	chr17	189002	6.65365816620644e-09	0.728078133549627	0.9805461	-0.005520992	0.472744656742521	-0.165745144952651
cg15716876	chr4	125861879	6.93298489052238e-09	0.727498161757416	0.8894858	0.03145411	1.09440566869747e-07	0.883740036063219
cg21877565	chr1	156461550	6.99171799801949e-09	0.727379007973892	5.2197181007002e-06	0.808769846319537	2.93630091102672e-11	0.952468266627218
cg02137669	chr6	169521195	7.01398385367111e-09	0.727334081892662	0.250283042432055	0.255938783182899	0.120084985116948	0.349801673492473
cg16860277	chr4	13908661	7.04373468078985e-09	0.727274261712615	0.6651779	-0.09775254	0.723489082000797	0.0821022496548669
cg27436767	chr3	195442228	7.08586357451957e-09	0.727189957190086	NA	NA	NA	NA
cg08642696	chr3	14327253	7.57841813941557e-09	0.726237738886708	0.00422493112153772	0.585177070233403	2.69871463231835e-05	0.783114797597869
cg23322114	chr7	1426612	7.70727407844748e-09	0.725998222355667	0.27815393505473	0.241874948712498	0.716521970852454	0.0842554189034742
cg18391514	chr15	77222517	7.85830918917945e-09	0.725722216404105	0.0115307323388781	0.528076204794216	8.03943516115857e-06	0.811449000178416
cg22488071	chr6	131962495	7.89103252471481e-09	0.725663073292214	0.8092145	-0.05462533	0.0421069497417391	-0.447173486550765
cg02556213	chr14	106067201	7.89314852944309e-09	0.725659256818049	0.5282743	0.1420612	0.656719000883299	-0.103036836975112
cg06640891	chr6	148195452	8.46627672411148e-09	0.724659316042464	0.00376679501888483	0.591107779850155	0.312886370157904	-0.23138311585938
cg09607298	chr5	130571687	8.57185964403548e-09	0.724482061346175	0.139910418656316	0.325065117853644	0.0132060310734977	0.531245276529475
cg00550698	chr9	128980228	8.57886351508578e-09	-0.724470375668244	2.04808022733592e-05	-0.777682478715079	1.53583707643801e-09	-0.927146612226147
cg10738142	chr1	7998823	8.70361097322862e-09	0.724263725100355	0.0123007852237412	0.524041669034131	0.682371540786184	-0.0949107344925695
cg09836921	chr16	1582320	8.70485311566878e-09	0.72426168143279	0.5791188	-0.1250923	0.24547486898521	-0.26510697942697
cg03938353	chr16	87740479	8.79830197625486e-09	0.724108711301055	0.4916141	-0.1547746	0.0989354831516771	0.369815302768034
cg19001357	chr3	16408310	8.81205233417663e-09	0.724086331539103	5.84022491015976e-06	0.806406201623996	5.02184445037942e-10	0.935458066198355
cg22299694	chr19	11303830	8.89603853124035e-09	0.723950344500119	0.9311429	-0.01956225	0.342770696762454	-0.21786330855355
cg03155496	chr2	8117019	8.97586812760809e-09	0.723822199447634	0.373727305097356	0.199368379579928	0.0992783878047839	0.369467034616224
cg11736524	chr8	128075224	9.0628354610202e-09	0.72368380773291	4.85746980497104e-06	0.810266662445078	0.285530623689452	-0.244461733707432
cg00629788	chr7	44090961	9.13575550057981e-09	0.723568726368601	0.0357501565477325	0.449685492066027	0.951264656962387	0.0142065047451881
cg12259379	chr6	31496949	9.23203216282128e-09	0.723418096628483	0.339696721076599	0.213664566037563	0.387830222150107	0.198722651924956
cg00505653	chr20	23970886	9.37547775370256e-09	0.723196379660813	6.00350936682323e-11	0.94210722223477	5.22732403861467e-07	0.861637494731623
cg26743450	chr12	8128248	9.87925516971423e-09	0.722442147819188	0.988121	-0.003371062	0.441459399722421	-0.177497391608754
cg24524634	chr7	2800976	9.96963157130237e-09	0.722310669342762	0.402129	-0.1879979	3.38950998861359e-05	0.77726947070546
cg14444598	chr7	17225682	1.00994844844584e-08	0.722123704608815	9.91225009784619e-07	0.84027770205598	2.1584299684637e-09	0.924402977965184
cg11584684	chr15	83601326	1.01169421946412e-08	0.72209874078776	1.05177036866385e-08	0.901262729080983	1.02717727704265e-07	0.884553241217496
cg02062799	chr10	100186327	1.01444745828147e-08	0.722059452564708	0.491949	0.1546564	0.738769371613089	0.0774023648408228
cg26599101	chr20	48743081	1.02326090956772e-08	0.721934355202789	0.00887711689297175	0.543925356197059	0.023979528423714	-0.490485525987681
cg04066121	chr8	103401462	1.02327917876009e-08	0.721934096942556	0.8860319	-0.03244329	0.30828701489806	-0.233531736182842
cg26484127	chr18	10094391	1.0271600142073e-08	0.721879333765646	0.0468500113395293	0.4281031915873	0.097765973593153	-0.371009800072722
cg16786284	chr1	58926331	1.04659869040987e-08	0.721607917930202	0.00184975294243595	0.625519405592323	1.07600303467493e-05	0.80502389213969
cg04798102	chr3	155200562	1.04882644262271e-08	0.721577115092929	1.04757045231418e-09	0.922299243146808	3.98373962981576e-11	0.950885006301138
cg03781917	chr15	96819332	1.05449922173753e-08	0.721498954509412	0.7417753	0.07450142	0.0265972912450508	-0.482897207391588
cg17812888	chr15	22470269	1.05577506398076e-08	0.721481430047486	2.81503664001093e-07	0.860401358637145	2.96126911058138e-06	0.83176644109978
cg22647670	chr17	2833657	1.05654199101827e-08	0.721470905397282	0.6132621	-0.1140617	0.975772442755699	0.00705936857047459
cg17444298	chr5	211954	1.05737589377167e-08	0.721459469756892	1.12414740343205e-05	0.791967104427544	0.00851151837552724	0.55843166576909
cg07335712	chr5	81682829	1.06837971704815e-08	0.721309356918027	0.9594955	0.01149865	0.239164910375609	0.268551057858732
cg03037150	chr12	54402717	1.07186253117956e-08	0.721262146781079	NA	NA	NA	NA
cg10389399	chr13	78518703	1.07309404160409e-08	0.721245487869036	0.000602045741540321	0.672766405109347	0.0121844189444199	0.536395646165003
cg05478128	chr3	166326737	1.07805914467529e-08	0.7211785051779	0.238809474539419	0.262020529829595	0.00220198768225378	0.630105805691841
cg08450380	chr4	102268617	1.10132845311382e-08	0.720868391144981	0.305728506574547	0.228807456814724	0.0467397840298813	0.43854260059938
cg06629954	chr22	26078040	1.10313485124242e-08	0.72084457467457	0.0132859585904527	0.519170423871885	3.56888314062395e-11	0.951461835738038
cg07466493	chr3	48670410	1.172851556129e-08	0.719952253650115	0.00805552227027576	-0.549625347404508	0.108848545820095	-0.360083410909412
cg03070364	chr11	195683	1.17740388378349e-08	0.719895731516728	0.000867678037565753	0.658233863964516	0.000196888454008878	0.72563385908225
cg20119798	chr7	94954144	1.18190794193867e-08	0.71984001000621	0.00989276336514546	0.537450889336383	2.26398981203942e-07	0.873971049945803
cg00864171	chr11	67383662	1.18754232246968e-08	0.719770584475121	0.00237279267402977	0.613907002796251	0.0156376721274754	0.520174888055168
cg01741999	chr2	219137824	1.21435304632648e-08	0.719444403104082	0.362577134851127	0.203966089965753	0.226428690397737	-0.27568669535822
cg22673332	chr1	182951864	1.21657193944405e-08	0.719417711248469	4.0193289843217e-06	0.814146985261706	1.74588287168388e-08	0.905026333007331
cg16730562	chr7	116183869	1.22509830687605e-08	0.719315567450537	0.8449606	0.04425483	0.0831461729213925	-0.386913515284459
cg01662310	chr2	30521458	1.23367547823644e-08	0.719213485329451	0.161510680834734	0.309157451736546	0.419402966077281	-0.186047545023104
cg19149522	chr7	6616423	1.25221972462646e-08	0.71899503451082	0.000756218203424282	0.66379133872147	2.88189332116893e-09	0.921988619996176
cg17878506	chr13	76056784	1.29102935823678e-08	0.718547506829645	0.000478509769487843	0.681515086916957	4.25301484322727e-06	0.824692068478378
cg05666446	chr22	26023816	1.29580891852975e-08	0.718493266934467	0.740898	-0.07476322	0.268108693869776	0.253200299655463
cg17409620	chr22	47996174	1.35643892643737e-08	0.717821033799416	1.77183915350775e-05	0.78123041459832	0.217596442011182	0.280790767410696
cg24004600	chr1	67733528	1.36738026371768e-08	0.717702730959368	0.9762918	-0.006728658	0.951228769114549	0.0142169781523149
cg16318688	chr1	92502933	1.38456008427589e-08	0.717518753433538	0.187571219828732	-0.29182780021331	0.274358125618257	-0.250025860553121
cg17950900	chr10	134860210	1.38693166440112e-08	0.717493524623215	1.12207219414912e-06	0.838132698157828	0.182807145126196	-0.30235633082312
cg11056229	chr10	1281114	1.40637747936305e-08	-0.717288172521597	0.00639823854394508	-0.562764258180826	4.28902598874212e-05	-0.771046573803055
cg24485354	chr1	46797622	1.44931256815119e-08	0.716844035161276	0.00212694470486897	0.619063199115927	0.00220065670821767	0.630134393551897
cg06708683	chr17	42782472	1.51284102487715e-08	0.716208991459667	0.228726430039946	0.267524209644857	0.455420154090961	0.172201640373183
cg03278568	chr5	5166415	1.52458454587711e-08	0.716094345066569	0.000435453917166553	0.685025192435256	0.84509432404854	0.045393473373656
cg20276743	chr17	35583136	1.52831086449854e-08	0.716058139745775	0.0401284638405495	0.440619942555453	2.94565092020404e-08	0.899412398466566
cg25325723	chr20	6104886	1.52910350273224e-08	0.71605044905826	0.00151339656003373	0.63455940356614	0.913856854601511	-0.0251416065317917
cg17238902	chr10	78646460	1.61117848149882e-08	0.715273656070095	0.595575	0.1197426	0.169786242245322	0.311142916551023
cg12975201	chr3	26688128	1.65358271083862e-08	0.714886742888211	0.0162952422695105	0.505918426602567	0.130185987236937	0.34113413445798
cg00134032	chr7	55372268	1.65759623908575e-08	-0.714850605001804	0.00291220025110023	-0.604008990713346	0.00792822392915785	-0.562624556314109
cg13109704	chr3	184567073	1.67649098060966e-08	0.714681570514061	0.4943183	-0.1538214	0.430126990512109	-0.181861196480682
cg02819489	chr17	71737496	1.75941005866348e-08	0.713960265352193	0.5984606	0.118811	0.0237081367275788	-0.491309359622877
cg21868348	chr4	77229891	1.7964028124382e-08	0.713648693501	0.0101694452973217	0.535782141299727	0.20847193877466	0.28620951384955
cg11626052	chr7	157449311	1.80582084917467e-08	0.713570330429379	0.374809365577253	0.198926405833634	0.535723226905025	0.143210588334324
cg15391813	chr12	80685523	1.81617017387006e-08	0.713484658952395	0.8277	-0.04925042	0.877040500083715	0.035953893762636
cg24182107	chr13	32531145	1.8600467479176e-08	0.713126457432861	0.11263625272093	0.347876301897489	0.706168691781977	-0.0874675329443976
cg25594982	chr6	97372399	1.87388091531932e-08	0.713015158149364	0.392069448195527	0.191972018813536	0.959084851767662	0.0119248794777197
cg15348028	chr4	629434	1.87897339488592e-08	0.712974381673771	0.326097598334117	0.21961256566457	0.0510920758171554	-0.43101711333609
cg24954364	chr17	76572579	1.87983398314688e-08	0.712967501005765	1.31284977551907e-06	0.835371400809186	0.793378135060929	0.0608289308856275
cg20908131	chr14	98419775	1.89579191205683e-08	0.712840444353632	0.9712842	0.008150401	0.752785063922183	-0.0731170487775137
cg01299774	chr5	565934	1.93678632152266e-08	0.712518584978046	3.55618345211435e-05	0.763564901523831	7.13599001663072e-05	0.75690475127423
cg19016499	chr23	19887794	1.95524983662786e-08	0.712375702239872	0.7710624	-0.06581269	0.187795241813993	-0.299103545451145
cg15248777	chr18	9334699	1.9672100708626e-08	0.712283819260817	1.75270341945022e-05	0.781493754065143	0.0097555407675122	0.550222386806828
cg09307367	chr18	49869484	1.98610760832269e-08	0.712139702674878	0.6404057	0.1054708	0.845594400511804	0.0452452144323194
cg15557693	chr7	30897354	2.00538726978831e-08	0.711993989829868	NA	NA	NA	NA
cg22754259	chr16	30686863	2.04768642553462e-08	0.711678843458663	0.00837985064971257	0.547320432887985	0.000550913084030534	0.689054444049352
cg13727085	chr10	134823902	2.05357621486732e-08	0.71163544668107	0.00211065634150716	0.619422292072508	0.000234411311081196	0.719803361093927
cg10990969	chr13	30498833	2.08290132753148e-08	0.711421095807917	0.00255558092408472	0.610358001189461	0.0299108004595705	0.474098408005037
cg18515510	chr19	7831896	2.18271764200362e-08	0.710712097732734	0.345319932661265	-0.211246389285159	0.768201728153766	0.0684296886193562
cg05748796	chr23	15619337	2.21356579501947e-08	0.710499120848511	NA	NA	NA	NA
cg12422547	chr15	32650698	2.21797325551003e-08	0.710468918825596	2.90463105869841e-07	0.859934898143205	7.35857093372034e-09	0.913594683310294
cg11740198	chr11	42872210	2.21815810239736e-08	0.710467653395174	4.15888811472372e-05	0.759376620914208	0.707890934408133	-0.0869321480913374
cg02305849	chr9	18675469	2.24675021427529e-08	0.710273096170405	0.316266337277363	0.224005718159403	1.67891545832521e-07	0.878090189736116
cg01365152	chr1	159683813	2.26963206019822e-08	0.710119058405189	0.4591685	0.1664236	0.21098502649727	0.284701627241239
cg21118819	chr1	1287259	2.35279020068737e-08	-0.709571236272399	0.00372524197564434	-0.591675079609993	0.014062825037076	-0.52716940482725
cg25757926	chr1	105530151	2.52056906058844e-08	0.708519075504457	0.00472884123545151	0.579244988465214	0.995064498617896	-0.00143790015846474
cg16883901	chr12	127359914	2.52561169037195e-08	0.708488478955269	1.04168291299201e-08	0.901362019251187	2.70996800264676e-16	0.986164334953933
cg16615370	chr18	26735529	2.52857851056269e-08	0.708470504263177	0.4724517	-0.1616056	0.628629625310439	0.112071454434466
cg25830660	chr3	197026096	2.53601363262067e-08	0.708425544669547	0.0173526872547696	0.501733285661149	0.697017681338348	0.0903195527154802
cg05480191	chr13	111127708	2.54523422783521e-08	-0.708369959615998	0.00859117315000799	-0.545857886736061	3.95472401018873e-05	-0.773213817539496
cg12850473	chr2	148122525	2.54952723250611e-08	0.708344144155648	0.5127155	0.1474031	0.274560442351132	-0.249923855575082
cg27477494	chr18	72152314	2.55204695431269e-08	-0.708329011067778	0.00251720447472505	-0.611084953265337	0.00487906757006987	-0.589933188565074
cg07257769	chr14	106478838	2.5660835225744e-08	0.708244964673535	8.679585289634e-07	0.842541041378786	0.00829046546049598	0.559992069921861
cg03221149	chr11	56484073	2.73308963322715e-08	0.70727672557005	0.8300446	0.04857059	0.767938726252604	0.0685094330859277
cg12842409	chr17	73738809	2.7719929312796e-08	0.707059150083561	0.4609134	-0.1657867	0.387301495296499	-0.198939686378348
cg17118288	chr1	218563763	2.81102423178984e-08	0.706843713302563	0.264859515087863	-0.248465791548096	0.969927407801737	-0.00876315033442012
cg25089026	chr11	132648730	2.94340898133398e-08	0.706133300733489	0.7423649	-0.07432553	0.293331114086343	-0.240656704614008
cg09504568	chr15	93127028	2.94674047328862e-08	0.706115811801116	0.000507992966511772	0.679264829412657	0.516227778706193	-0.150042915755817
cg26255198	chr3	39766166	2.99553532532e-08	0.705861758533519	0.5795683	-0.1249453	0.656857423737363	0.102992681309814
cg26598859	chr21	38453052	3.06156285055389e-08	0.705524082079318	0.4017355	-0.1881523	0.00259017525421297	0.622327501311306
cg06685949	chr16	19721858	3.1090070667216e-08	0.705285627980133	0.193185970261964	0.288313473828776	0.969499431751939	0.00888791796362653
cg02084403	chr4	1979230	3.11792096123296e-08	0.705241207326225	0.7299637	-0.07803397	0.563734134236925	-0.133591393313237
cg26063872	chr20	30028206	3.12544250607333e-08	0.705203817561989	4.0499056407063e-05	0.760092890175763	0.782677949142296	-0.0640515557601867
cg02314782	chr17	40163229	3.12649602700696e-08	0.705198587213453	0.5852386	0.1230953	1.28396155801186e-06	0.846944091396385
cg25960044	chr4	103656296	3.19844154312162e-08	0.704845250706574	6.14277449899584e-09	0.906646958022629	2.64867533006782e-07	0.871750175468599
cg20002045	chr21	43919671	3.20460679583796e-08	-0.704815319192693	0.0158951533486168	-0.50755935140419	0.000222915743740592	-0.721498707590037
cg22593139	chr10	98262082	3.27322784977313e-08	0.7044857634482	0.5527349	0.1338096	7.35833584192328e-05	0.756021305458673
cg25491951	chr1	6526396	3.3493919258358e-08	0.704127470811716	0.252006746240589	0.255040776921375	0.0156836635713579	0.519979338564745
cg23677197	chr2	170340416	3.38458828693757e-08	0.703964468884285	0.367327973663119	-0.201997314215895	0.634016671443787	0.110326928887474
cg27144592	chr16	783916	3.46440395497911e-08	0.703600626731731	2.37338777118705e-05	0.774006127140102	1.46167839852739e-07	0.879950668099509
cg13394990	chr13	113537737	3.4717473872892e-08	0.703567546706969	0.6356243	0.1069735	0.575600377284483	-0.129580973954897
cg02187063	chr4	147894837	3.48859517228151e-08	0.703491899153002	1.02481881970163e-05	0.794077482199445	0.154676858377183	0.321941577677178
cg12743696	chr23	103088500	3.51689561252532e-08	0.703365594764965	0.216525618600457	-0.2744014296376	3.61529414441526e-09	0.920039186753003
cg23612620	chr22	49820147	3.52356760079825e-08	0.703335956396666	0.000272490864253086	0.701805495938075	0.200066684255425	-0.291342617561405
cg07846168	chr13	94427838	3.54917304425871e-08	0.703222697163034	0.9238291	-0.02164566	0.0638406390392848	0.411488332625332
cg07350595	chr6	53150345	3.71664958243955e-08	0.702500234273786	0.463588	0.1648127	0.647352021829356	-0.106032947786736
cg10701640	chr17	43249399	3.75616490110548e-08	0.702334220714107	0.0012258241102159	0.643760176905277	3.3042590299002e-05	0.777931471532348
cg13938257	chr12	59175690	3.77837828303452e-08	0.702241613114874	0.328258971399089	-0.218657460104311	0.107742984865942	0.361135930948465
cg18657643	chr3	195545456	3.79086963697922e-08	0.702189760234795	0.0169960492052071	0.503121142923015	1.09761950487707e-08	0.90973381617058
cg12537690	chr22	34824038	3.85049989893999e-08	0.70194441170308	0.213284979017308	0.276271037407702	0.538619387886889	-0.142205570933327
cg02267698	chr19	7991119	3.87856085908702e-08	0.701830182935822	0.00164591655171883	0.630812127730964	1.39201848283944e-05	0.799146656212004
cg20707958	chr1	164132613	4.06026525708297e-08	0.701108705901693	0.4078282	-0.1857708	0.995356252181257	-0.00135290028704671
cg14651190	chr1	38553238	4.06973126461363e-08	0.701071953547787	0.8788545	0.03450068	2.80730988947449e-08	0.899942863906682
cg20164390	chr17	39317055	4.11401080360099e-08	0.700901090792331	0.0836495653538828	0.377069222712629	0.303014965829584	0.236018707055742
cg19849509	chr2	175204996	4.15522184026653e-08	0.700743607631897	0.00119973987863857	0.644682928398265	0.0411242035098633	0.449098260807333
cg25148347	chr6	42074193	4.1774597993778e-08	0.70065923394082	0.9095339	-0.02572282	0.333877549170267	-0.221810705777574
cg09488184	chr17	21317998	4.22640067438624e-08	0.700475016437588	0.028306132221477	0.467340833574723	1.29876500952322e-09	0.928460333574782
cg24644049	chr4	85504048	4.23884498774134e-08	0.700428493351697	9.85237252827523e-06	0.794968811312181	0.000124458844947685	0.740305517826651
cg16719465	chr19	35322264	4.27799674306963e-08	0.700282953450939	1.53460453071142e-09	0.919168223962133	4.14978950653747e-07	0.865163303443781
cg02495387	chr11	82554557	4.33465014589824e-08	0.700074545495433	0.130933095201189	0.332190374426936	0.770581610791591	-0.0677084241391829
cg03729042	chr1	183560923	4.5362817395639e-08	0.699352935388741	0.254702824409649	-0.253644074567	0.156917162800185	-0.320295510595859
cg12891311	chr7	133093517	4.57443568289936e-08	0.699219773191104	0.8140372	-0.05322042	0.328156032668247	0.224383298771485
cg19643109	chr6	160697625	4.61008850049868e-08	0.699096276066489	0.0263029590635978	0.472716642385944	4.27164616037123e-06	0.82460469451449
cg25571803	chr3	69299492	4.64527637661678e-08	-0.698975262455485	0.00990322895112549	-0.537387075553361	0.0596774669431969	-0.417509534114688
cg05405040	chr9	85019188	4.65148070452973e-08	-0.698954014306712	0.00332365904371164	-0.597449742678769	0.0011269394642184	-0.660165472835216
cg27636669	chr14	38455290	4.72005949163455e-08	0.698720900476767	2.65777922626651e-06	0.822321967158757	0.000482205929517145	0.694100875785851
cg26436026	chr12	24854423	4.76732314399811e-08	0.698562078534616	0.194314777866741	-0.287615336072427	1.57209151856769e-08	0.906111772452213
cg11975397	chr1	159439981	4.79304893941152e-08	0.698476249125091	0.0407885731032073	0.439321253497141	0.0734616583790183	0.398633322507026
cg14772638	chr6	79669240	4.83970538392196e-08	0.698321682114275	0.0191404369291241	0.495104606410198	1.69885962636163e-05	0.794465588360825
cg25792397	chr2	9254070	4.92216177600904e-08	0.698051891601576	0.0630192412771005	0.402880356972493	0.000962120744650139	0.66681821382113
cg23822644	chr7	27777487	5.05520090221506e-08	0.69762538543908	0.4954213	0.1534333	0.894442015104411	0.0308357907690909
cg24647286	chr16	81550525	5.25262443998299e-08	0.697011435408445	5.71258477949903e-07	0.849447222900102	2.44894702393644e-07	0.872864850676274
cg21748549	chr5	8650671	5.25856432342428e-08	0.696993299974667	0.101418187281744	0.358432421738519	1.2859582439944e-05	0.800976060386698
cg18100887	chr17	34611341	5.2852802141607e-08	0.696911968155892	5.03882036570952e-05	0.754126741927671	9.13974553458104e-09	0.911523497057434
cg20246743	chr19	21752023	5.28868480284934e-08	0.696901631122156	0.0424424419885158	0.436138086513269	0.000154083199170361	0.733591284964872
cg26985140	chr20	4991786	5.29398565322394e-08	0.69688554902913	0.0784047810435397	0.383130797912647	0.0757259995017718	0.395794040069943
cg14390385	chr1	100458793	5.43078568225164e-08	0.696475640786482	0.000149234758053857	0.721831470005381	3.58543740513139e-08	0.897214127164447
cg23483530	chr5	176759977	5.44050858246463e-08	0.696446875852245	1.9536502211182e-05	0.778845432211462	0.0281424158053032	0.478692407422258
cg27007060	chr6	107057773	5.47155276968102e-08	0.696355353215235	0.7336797	0.07692074	0.257170274109088	0.258871032643336
cg10254923	chr16	769848	5.59898235713427e-08	0.695984690759146	0.00812050364941804	0.549157489205409	0.00127772634394648	0.654766240784606
cg20568520	chr16	33380948	5.69542894393952e-08	0.695709359297723	2.50071749919785e-06	0.823492291242158	2.62772395992557e-07	0.871863555677298
cg14398247	chr22	43216462	5.76155585687074e-08	0.695523091539619	0.0173400559277819	0.50178204479584	9.32951927466247e-05	0.749062449820101
cg08118927	chr16	34546529	5.76448913810406e-08	0.695514875395203	0.4544584	0.1681492	0.252484125177792	0.261347408025403
cg12715136	chr10	100004513	5.7743086442825e-08	0.695487399301431	0.8682989	-0.03753129	0.318904663205485	0.228600270050667
cg00859755	chr2	144246478	6.11807794706843e-08	0.694552028132193	0.107650842625481	-0.352468022203031	0.993736345672611	0.00182484839329666
cg26698910	chr18	76803754	6.19540051538144e-08	0.694348423177211	NA	NA	NA	NA
cg25545970	chr1	12806325	6.59999857068121e-08	0.693320306221135	0.7962799	-0.05840307	0.175036614804122	0.307546237245994
cg10290321	chr8	624213	6.60980045290347e-08	0.693296137401586	0.000101010187059692	0.733974079205473	0.0405120332466002	0.45031538217917
cg13455291	chr3	114546277	6.76641183972837e-08	0.692914453177575	0.191555648683467	0.289326681462488	2.21441385061881e-09	0.92419225853354
cg07343612	chr16	622815	6.81120658875469e-08	0.692806800781296	0.000179638333518013	0.715837161206655	0.00173817533588046	0.641081894951297
cg16154810	chr22	47135258	6.87724756194931e-08	-0.692649289777013	0.000488029487370119	-0.680775805201801	0.000688388791261557	-0.68039065288092
cg26171643	chr16	69166668	6.91513359793471e-08	0.692559566785956	0.00421434383894964	0.585307911925042	9.14791790130421e-07	0.852674662763905
cg02031712	chr17	113799	6.91661643665383e-08	0.692556064429873	0.00677100712384903	0.559582385587287	0.017321090062718	0.513300950313968
cg03295517	chr5	173599404	6.96041910724562e-08	0.692452921080943	3.50074757318579e-05	0.763980626395376	0.143106743035185	0.33071911807598
cg03399756	chr14	34260253	7.07790832149685e-08	0.692179233552008	0.132991514551013	0.33052654413534	0.475039276269561	0.164899079207801
cg27063263	chr7	122585088	7.18108443031333e-08	0.691942367905409	0.6762851	0.09432643	0.924948223045171	-0.0218950300658593
cg20110767	chr15	30336028	7.24902706498593e-08	0.691788120271762	0.6236636	-0.1107521	1.11716062081306e-06	0.84932489006352
cg09162079	chr23	41040455	7.25240954332706e-08	0.691780476518846	0.287347914862733	-0.237432030649499	0.118076468171914	-0.351586992678701
cg26030052	chr13	110244854	7.39591816577368e-08	0.691459206030169	0.000316049318152445	0.696615022089774	0.000136414442638706	0.737445397165489
cg11347411	chr7	150020925	7.45275503360443e-08	0.691333574720734	3.55009671339618e-05	0.763610269581745	6.29558200066979e-08	0.89063459129858
cg20596706	chr15	79165273	7.64592382512751e-08	0.690913190356	0.00136145460914996	0.639215147522068	0.00109889937407116	0.66123634504772
cg22535523	chr17	79383984	7.74061343121447e-08	0.690710734921259	0.5178311	0.1456383	0.593005237483658	-0.123762798605993
cg14958572	chr20	55698616	7.79224669569924e-08	0.690601311226785	0.7426635	0.07423649	0.268874355251293	-0.252808889939697
cg17004583	chr18	74966784	7.9340130884691e-08	-0.690304321328829	0.00753593148244043	-0.553482776785731	0.000653162500582775	-0.682459239398397
cg19336497	chr11	14380999	8.09881254193508e-08	0.689965249860309	0.000286464954230293	0.700066894501905	0.269072659818241	0.252707630331395
cg18697803	chr3	38823996	8.2298939605602e-08	0.68970012569472	2.03492321982441e-05	0.777841663532225	2.17072027949671e-06	0.837588777610843
cg13130291	chr13	113465696	8.29583787755792e-08	0.689568236646728	0.8601581	-0.03987283	0.0183523392608937	0.509351613383585
cg17930550	chr1	67519474	8.34138407869165e-08	0.689477714217321	0.00147956416222754	0.635560560523209	0.00251498815010242	0.623753852481331
cg10193018	chr4	22755948	8.38722292334462e-08	0.689387075326592	0.339675946306423	-0.213673543565822	8.03715026269022e-05	0.753460176649104
cg01800148	chr1	9130886	8.84651144034006e-08	0.688503617705296	0.179366986195537	0.297094205758352	0.584844492572316	0.12648159195479
cg05724197	chr16	57406044	8.97497744423712e-08	0.688264179784973	0.0136218737813411	0.517576765947654	0.2482181319668	-0.263627459902177
cg25468928	chr3	17680687	9.12172044759226e-08	0.687994563914668	0.8360406	-0.04683386	0.0305684500660106	0.472444565461072
cg10611947	chr7	102934624	9.12575162173925e-08	0.687987214643902	0.0287481790662157	0.466195479337891	8.1513372304169e-07	0.854571581947471
cg17350092	chr10	119314996	9.18259141049795e-08	0.687883911139545	0.375774690431641	0.198532727188634	0.707457660682607	0.0870667974201755
cg12092428	chr2	232209429	9.24083302633196e-08	0.687778677766227	1.31502943553662e-07	0.871238623129161	4.31043930150656e-11	0.95046726603838
cg04167126	chr1	28482393	9.28888538576102e-08	0.687692320270299	6.77988780766529e-07	0.846659507223578	0.991501300291733	0.00247602449958374
cg03495180	chr10	81600468	9.29984083667044e-08	0.687672690073273	0.1187485943714	0.342443993221891	0.0040367820316756	0.599988788335452
cg05172999	chr1	93342890	9.36444405412465e-08	0.687557370211825	5.06212427140447e-06	0.809409423439285	1.57339744002963e-08	0.906103227759015
cg00754426	chr20	37100437	9.53469615926077e-08	0.687256985549191	0.7171646	0.08188185	0.266107228409318	0.254226802254872
cg09587362	chr2	226139055	9.73378682711916e-08	0.686912011248811	0.9659044	-0.009678147	0.217960250437054	-0.280577858481607
cg07416792	chr4	22475441	9.79788922209302e-08	0.686802339910552	0.000170081185849908	0.717620059568381	0.000357070778880347	0.705130377417344
cg14156792	chr1	870958	9.85347646574245e-08	0.686707778263049	0.0472699562981098	0.427368738582155	1.95645369329273e-06	0.839488172254379
cg00430557	chr15	78635793	9.88835089913431e-08	0.686648706073148	0.7339464	0.07684092	0.891790839475414	0.0316146063149759
cg10102306	chr12	93477487	9.95747103492565e-08	0.686532199582208	0.217683567750098	0.273737888717644	0.310698582120789	0.232402751586158
cg14067007	chr5	43873081	1.00914313097938e-07	0.686308535929604	0.0220250615239422	-0.485391899198817	0.942927164712353	0.0166404478481335
cg10274606	chr14	73118334	1.01084768216487e-07	0.686280275452725	0.6197572	0.1119924	0.53225350236248	-0.144417958698487
cg02634043	chr7	613593	1.01689818417384e-07	0.686180319791642	0.229731356873803	0.266968644995768	0.724272453568575	-0.0818605606510522
cg09781931	chr17	7001603	1.05516223802358e-07	0.685560764367902	0.173256399049607	0.301124973970102	0.00501443175840283	0.588454172240024
cg02648943	chr8	71005649	1.07031810742254e-07	0.685321153663615	0.8349463	-0.04715062	0.687829974221572	-0.0931957346418677
cg09135144	chr20	31366409	1.071430335296e-07	0.685303694655223	0.0205696731154205	0.490155358086302	0.000168598779519367	0.730700375536873
cg20980879	chr20	33128552	1.0726767648594e-07	0.685284149142443	8.17873388251259e-08	0.877544668395898	8.0176699066988e-08	0.887674169971979
cg11441553	chr12	57614120	1.0754111002385e-07	0.68524134568447	0.000529921242724422	0.677662766510899	8.71290933129483e-08	0.88663665757384
cg10098527	chr16	2169037	1.13648342192512e-07	0.684310885547327	0.00803222298538862	0.549793857836731	0.0189265280078553	0.507229365621515
cg12197822	chr1	184467650	1.14228646573939e-07	0.684224919156148	0.5476338	-0.1355163	0.814546035500216	-0.0544847341854364
cg08886482	chr1	9648699	1.15446907042084e-07	0.684045764874307	0.0958215811339309	0.364022097369064	0.00500496339344278	0.588556541714486
cg05643303	chr12	54402714	1.15744653335242e-07	0.684002247607099	1.15853103410097e-07	0.872954087934682	0.000649241529374751	0.682695329331267
cg10189324	chr9	79611712	1.20971573127715e-07	-0.683254858238635	0.000145223098574138	-0.722699869554838	0.000365271096835186	-0.704313420138851
cg25279747	chr6	43354368	1.22218879061944e-07	0.683080969774325	0.032100674900478	0.457935498180768	0.0187317380813087	0.507943461383785
cg03514530	chr3	145525915	1.23538365552045e-07	0.682898813054607	NA	NA	NA	NA
cg18490936	chr4	150877209	1.25329822136022e-07	0.682654386511963	0.407966	-0.1857172	0.535663767988127	0.143231247855808
cg25598696	chr4	164775755	1.25901917694169e-07	0.682577016717441	0.186288855732045	0.292640453284978	0.448516244084667	-0.174809763706005
cg09000338	chr5	102440935	1.26209949844826e-07	0.682535494522319	0.0126574510373386	0.522242545623336	0.972527957507364	-0.00800506212496963
cg02317955	chr17	79099481	1.28647535952708e-07	0.682210209763006	0.7158784	0.08226974	0.58384658137665	0.126815154936587
cg17411689	chr10	33767055	1.29702351190103e-07	0.682071230043047	0.0126730735233409	0.522164691603669	0.386669998443232	0.19919912394459
cg01430970	chr17	79905219	1.29905852482811e-07	0.682044538730161	0.4353016	0.1752659	0.00271207637142771	0.62008702758219
cg23141614	chr6	167136432	1.30422916583614e-07	0.681976895601681	0.344141136347938	0.211751378590029	0.960429524925923	-0.0115326686798337
cg09917325	chr1	54404165	1.30481234910701e-07	0.681969282026657	0.5823672	0.1240312	0.978936237745232	0.0061372978554013
cg21273370	chr7	20278424	1.34474142594568e-07	0.681455410150953	0.0311630940534537	0.46017395706668	4.08908253288788e-07	0.865385116318665
cg04908106	chr16	1010488	1.3649955128694e-07	0.681200169943587	0.152365149221559	0.315698170853676	0.243827008603208	0.266000841304778
cg01117456	chr20	21103366	1.37352923108784e-07	0.681093686029277	0.332251423996337	0.216903046350371	0.635429091855578	0.1098704930281
cg11634827	chr9	95858267	1.39116614528308e-07	0.680875555623336	0.0906398238105935	0.369416608820182	0.888523402196031	0.0325749063126206
cg05896524	chr21	47604654	1.39899191533744e-07	0.680779593577084	6.57821665344656e-05	0.746616104395413	0.00249486007251833	0.62414175705752
cg08323260	chr18	72946895	1.4169140940507e-07	0.680561700536631	0.0504080379147396	0.42203472726821	0.00187938180131643	0.637502689745966
cg03315812	chr17	60585111	1.4360652602516e-07	0.680331691091918	0.0567353509318497	0.412015142873683	0.00046661874415017	0.695330692852944
cg21279944	chr7	11453475	1.49000324409507e-07	0.67969894591569	0.000671934839378234	0.668479880773649	5.94785274674809e-05	0.76207437033583
cg04526480	chr1	20838582	1.4915084609115e-07	0.67968159671205	0.9873489	0.003590171	0.400121390900122	0.193723050155109
cg10151379	chr16	35022054	1.51243035860563e-07	0.679442127279626	0.306649530794106	0.228383791544847	0.442646449329158	0.17704373151513
cg13401196	chr7	157502419	1.52153813554245e-07	0.67933884541492	0.366093723710367	0.202507377418428	0.811893828999475	-0.0552774869769974
cg14426174	chr18	61419077	1.53368801908094e-07	0.67920196085247	0.749935	-0.07207092	1.74619667862457e-09	0.926123989126105
cg07972762	chr22	33196384	1.56709065023313e-07	0.678830787140325	0.000161311223071768	0.719334094906261	0.000200873803279269	0.724971279613901
cg18907484	chr10	68215137	1.57859977206807e-07	0.678704605376964	1.77922583521788e-06	0.829879593464337	2.2915293409781e-10	0.940703628199413
cg03334052	chr1	168888044	1.58344711076461e-07	0.678651717728277	0.0414606643667978	0.438015755040746	0.0973751005425263	0.371411360417289
cg20181426	chr8	10469310	1.59734566816352e-07	0.678500908812858	0.0226105065533892	0.483546797584566	0.32545626633744	-0.225606480588558
cg02900253	chr1	6673709	1.59992702575718e-07	0.678473034220822	0.101784797772143	0.358074262129424	0.426012013466259	0.183460870664006
cg02519218	chr12	133424286	1.64617548756679e-07	0.677980608248113	0.6115446	0.1146103	0.105132815956536	-0.36365240640725
cg16861669	chr8	61653509	1.65824852754913e-07	0.677854187470798	8.9339620027663e-10	0.923567434460884	0.000156374676228904	0.733119726294614
cg09992948	chr9	118353997	1.7065511757566e-07	0.677356839953354	0.00505178501264166	0.575715141499056	2.63717132315568e-08	0.900627942197196
cg10296238	chr21	47605174	1.7093640970779e-07	0.677328283147572	0.000669319490030291	0.668633253356523	0.000655239229863977	0.682334683833597
cg21491625	chr2	121612148	1.70998525776658e-07	0.677321983029079	0.34562639373834	0.21111526936152	0.930478242557351	0.0202778286289866
cg22498057	chr5	93954358	1.72172937459235e-07	0.677203268522386	0.00133358705390162	0.640116549975204	0.000232721204243211	0.720048072176863
cg08149546	chr11	49120127	1.72754060690796e-07	0.677144805306547	0.0672829113347349	0.397071052251979	0.0254496903265876	0.486147325768452
cg03465682	chr14	36416167	1.73060136698838e-07	0.677114086631598	0.179207748147274	-0.297198038109242	0.694357532909873	0.0911509689369932
cg26907087	chr7	3536689	1.73413284680075e-07	0.677078706603315	0.0101098343554443	0.53613849476675	0.0160712391901155	0.518349537196233
cg16809858	chr2	150171448	1.75292102920831e-07	0.676891600601234	0.26773786809536	0.247021369302884	0.68252480440335	0.0948625151982885
cg18795169	chr1	18902165	1.78941392296221e-07	0.676533464967395	5.14655621192552e-05	0.753540104821078	2.75364443390258e-05	0.782604983929205
cg26800253	chr1	184790729	1.8316472916368e-07	0.676127403412148	0.7914816	0.05980828	0.16614716467038	-0.313680951491486
cg17273961	chr19	43323314	1.85986349071705e-07	0.675860952654008	1.01654735688088e-05	0.794261217070569	0.197243193889359	0.293099277542922
cg18597331	chr23	73040434	1.8635084659714e-07	0.675826807944022	0.4607475	-0.1658472	0.988649408070113	-0.00330694427346359
cg00008369	chr22	41635793	1.8922883119597e-07	0.675559376982701	0.4609442	0.1657754	0.626142501291681	-0.112878857466948
cg07489412	chr10	46527063	1.91236336436647e-07	-0.675375070963294	0.330018757984112	-0.217882590728783	0.176718390157759	-0.306409833397308
cg20136312	chr22	45604254	1.93525354781041e-07	0.675167109246542	0.032622800203563	0.456711246570828	0.00429717426114039	0.596707421328164
cg00228126	chr6	168756672	1.94071683360289e-07	0.675117813544449	0.0011287649213217	0.647283038122054	2.71044196903597e-05	0.783005201135802
cg14942906	chr11	67384040	1.94863653090651e-07	0.675046582791705	0.0206825616092099	0.489776356786032	0.0092500367323799	0.553448555620966
cg22890854	chr5	143080925	1.95757662573569e-07	0.674966498231121	0.000200180091232154	0.712267078081331	0.58396089879358	0.126776930706892
cg14791747	chr16	20752902	1.9818801266284e-07	0.674750501824063	0.0173494685015766	0.501745707887952	0.912049153390019	0.025671154395456
cg05812671	chr6	14865639	2.00720055301631e-07	0.67452807985969	0.5550115	0.1330502	0.568896473857726	0.131842179790719
cg18189112	chr10	48905601	2.04560424014118e-07	0.674195676281446	4.25377032474335e-11	0.944114933016716	1.08380485896648e-09	0.929850675487634
cg04636166	chr8	6914420	2.05062559246624e-07	0.674152644982806	0.33501958944622	0.215693991763608	7.55936251156597e-06	0.812776252743016
cg22884551	chr18	9218005	2.06108051524831e-07	0.674063364278575	0.9474951	-0.01490941	0.72824743017126	0.0806354390984085
cg24047440	chr8	42396618	2.07029951279065e-07	0.673984987643952	0.00163067205353025	0.631229893508307	0.0250688241441058	0.487251681627829
cg01938856	chr19	1591832	2.11122992323494e-07	0.673640896628173	0.9152696	0.02408608	0.798236912556151	0.0593691757681133
cg23276120	chr15	66331911	2.18625666515283e-07	-0.673026016028684	9.50064748639496e-05	-0.735824111206729	0.000193246831693707	-0.726249458616429
cg23069433	chr4	166052769	2.25025805929549e-07	0.672516854480955	0.000700319076019456	0.666847381329253	0.0195028452606375	0.505150569130027
cg06477179	chr15	34533266	2.25252481858505e-07	0.672499070072642	0.5305302	-0.1412928	0.305434902641303	-0.234873910985594
cg03504455	chr8	145831774	2.261205027559e-07	0.672431121364969	0.7875821	0.06095182	0.0364184628523417	0.458845055486305
cg09854029	chr20	58396863	2.26363353886125e-07	0.672412154516819	0.000930634756935037	0.655359289651847	0.882542811381248	0.0343339384496931
cg16166568	chr11	68986598	2.27710626250553e-07	0.672307274976373	0.00377495879744995	0.590996940764838	0.0337561923421839	0.464803610355376
cg13287893	chr6	121871102	2.28426586012978e-07	0.67225177573113	0.812765	-0.05359083	0.790062300351043	-0.0618263973315723
cg14011119	chr5	179469646	2.36940506146519e-07	0.671603949816352	0.5216406	-0.1443295	0.0908532408815897	-0.378293335525617
cg00047079	chr13	79188975	2.40862560635537e-07	0.671312792597003	0.00325222887911789	0.598537612205337	0.746630789594428	0.0749958204272523
cg13151483	chr18	19334861	2.42254513974163e-07	0.671210521718651	0.191935361290951	-0.28909017787769	2.2112972543713e-09	0.924203864189722
cg16634936	chr10	35033892	2.44220281064112e-07	0.671067020448863	3.06041016604727e-08	0.889582490901327	8.89434282300194e-05	0.750480962245255
cg18326398	chr2	75328206	2.46104439972962e-07	0.670930483882082	0.0487910553177752	-0.424750068153258	0.647004039515807	0.106144565950952
cg24641829	chr4	126662821	2.49256401262866e-07	0.67070423946311	0.5362459	-0.139353	0.000186123789437053	0.727483003467519
cg00742465	chr6	66800878	2.5004610570851e-07	0.670647973293073	0.350318369205739	-0.209116263013552	0.841350712027148	0.0465038956163517
cg25300694	chr2	151184358	2.60239149464635e-07	0.669936221519329	0.018446541722735	0.497615611163152	0.0837942909477268	0.386166310171735
cg12087221	chr14	94180918	2.61184219739048e-07	0.669871552749943	0.245222524258408	0.258598450860139	0.986297348798812	0.00399226282039507
cg12717664	chr1	9003178	2.62942311000505e-07	0.669751829246592	1.65388222262443e-05	0.78289516484506	2.38530976703762e-05	0.786209168356016
cg10879877	chr16	66442791	2.65644799544004e-07	0.669569241030199	0.5265576	-0.1426469	0.173196619074018	-0.308798157161208
cg11357391	chr7	8863389	2.66225661882723e-07	0.669530222419821	0.5226284	0.1439909	0.869141197483757	-0.0382823860002975
cg08975641	chr2	189959552	2.68829126514193e-07	-0.669356307624066	0.000132456873184292	-0.725608963068363	2.01502082422924e-06	-0.838951539786591
cg18119109	chr12	108757837	2.72418196199188e-07	0.669119109789943	0.00192939483506541	0.623585009349925	5.68728229730213e-05	0.763326813174174
cg08151110	chr5	124347357	2.78238732821569e-07	0.668740559926724	6.03216044327354e-07	0.848567276407791	2.19738393910781e-06	0.837364059260798
cg09994553	chr10	7859768	2.85977863078297e-07	0.668248503920475	0.0103214754213688	0.534881004147781	0.660491556016556	0.101834653411087
cg27068760	chr1	40828443	2.95909659196715e-07	0.667634911042839	4.82401756559471e-05	0.755329761378952	2.71209178763563e-06	0.833436949618749
cg02090877	chr6	8482345	2.96752471545487e-07	0.667583728808477	0.0693692058395262	0.394329851355132	0.000600623978169228	0.685728428993302
cg03850460	chr1	117667237	2.97501453706933e-07	0.667538358251561	0.9115259	-0.02515425	0.868669755106479	-0.0384214636209865
cg26953288	chr8	143581481	3.00229345987637e-07	0.667374007718341	6.03171657863753e-06	0.805721374738248	0.00152262621824631	0.647049560622561
cg21498235	chr1	10885995	3.11991275411565e-07	0.666680943497554	0.315526914149628	0.224339447550988	0.789426339769702	-0.0620178259351615
cg23815491	chr16	72088622	3.14936001196585e-07	0.666511241347521	2.91764525982835e-08	0.890134753805472	0.00551930664020846	0.583214321198176
cg23663999	chr11	103829734	3.19891448027727e-07	0.666228972837046	0.0680084913971573	0.396110489034304	0.494521675021448	-0.157796416588645
cg03261496	chr5	37947821	3.20927782913896e-07	0.666170457409739	0.000605216224355007	0.672562944369022	0.0013646314525501	0.651895087037757
cg17704839	chr19	9939038	3.26042398880685e-07	0.665884220749053	1.28922028071227e-13	0.969029971867224	7.36261638271512e-14	0.974926819150111
cg16920828	chr20	59130491	3.29456343310747e-07	0.665695480549536	8.24959783680493e-06	0.798933766183439	0.439615339466712	0.178203419316352
cg04136185	chr5	565937	3.40177734229198e-07	0.665114374141029	0.000280917236319056	0.700748175533447	4.37557317699994e-05	0.770509455481137
cg12115438	chr19	35086853	3.42126291741085e-07	0.665010597189455	0.202541062523313	0.282608534567004	0.102517988454204	0.366219439747937
cg17640807	chr6	33262322	3.45748467817563e-07	0.664819140908596	0.00334655049863218	0.597105259608066	2.10044559102852e-06	0.838192863527143
cg15135176	chr1	3044977	3.48387750301386e-07	0.664680810452599	3.44332754882821e-17	0.986495635996581	4.64642210938146e-13	0.969493280955528
cg10806175	chr4	83941472	3.52067586315132e-07	-0.664489563109541	0.00063260983182778	-0.670842027114215	4.67440956971055e-05	-0.768723108654137
cg17048333	chr14	101681753	3.56546836130053e-07	0.664259266138036	0.3978788	0.1896702	0.521116627717226	-0.148318333214238
cg22253032	chr7	142419952	3.57462437983382e-07	-0.664212523195251	0.0033859635984385	-0.59651675358	8.56602675230164e-07	-0.853758740518267
cg24428913	chr23	48541432	3.60104876523101e-07	0.664078245234598	0.302060820490289	-0.230502366381827	2.82009742509005e-10	0.939360070992724
cg06959520	chr8	56956383	3.60556077202114e-07	0.664055408848948	0.0576961510736521	0.41056985899087	0.0375168593135624	0.456485752227653
cg04871131	chr7	94954202	3.67024309110727e-07	0.663730929171817	0.000171574661302984	0.717335825042756	0.000359465394748904	0.704890166807022
cg09669699	chr15	43911796	3.68974269601741e-07	0.663634153901058	0.000623787533587857	0.671389172883766	0.00692958054980807	0.570431748190427
cg05858280	chr1	217251410	3.76781042812616e-07	0.663251420935995	0.8758965	-0.03534937	0.30825907227671	-0.233544848991427
cg21236501	chr6	31846899	3.82855578066889e-07	0.662958688571427	0.000369954407516249	0.690984882539571	0.000400769305338873	0.700948540983863
cg27123423	chr17	62971335	3.84899220770259e-07	0.662861177235959	0.0230908339645978	0.482061356810016	5.79142814249804e-06	0.818402132674116
cg01488510	chr21	44752767	3.90038580237161e-07	0.662618070497575	0.00151806640006153	0.634422709940425	0.141083047163081	0.332305145979873
cg15185986	chr13	98919378	4.11228551904576e-07	0.661646242990091	0.000466559811732991	0.682461181212505	0.00643522527794911	0.574645291028693
cg08662211	chr14	31810167	4.15585148295868e-07	0.661452232755367	0.9309353	0.01962134	0.809311468559263	-0.0560499320977034
cg17902117	chr15	83603674	4.17535197378009e-07	0.661366005068314	0.413232	-0.1836749	3.19977482174997e-05	0.778763376684368
cg18118792	chr15	78469622	4.3078932105973e-07	0.660789677754587	0.208795438523369	-0.27889269546399	0.0245763583189147	-0.48869956313811
cg08186447	chr15	41100798	4.41477554778541e-07	0.660336825613376	0.0010304522988317	0.651124798586811	0.0320198138685477	0.46889159564158
cg10776372	chr23	117960529	4.44232303908342e-07	0.660221764228387	0.9496576	-0.01429459	0.0219337206564267	-0.496889193001623
cg04998153	chr1	101823331	4.54087550922128e-07	0.659815495854791	0.000164605485152387	0.718681005018242	0.000291342052115937	0.712332743596748
cg12580580	chr10	74544059	4.57914406727445e-07	0.6596599487207	0.8207366	-0.05127196	0.105672145586976	-0.36312873896813
cg11581472	chr2	172667251	4.60949837133263e-07	0.659537428360415	0.00652873777045602	0.561633275463936	0.200934177816926	-0.290806240987142
cg16533245	chr17	10612342	4.63361043925541e-07	0.659440637968363	0.228721071959342	0.267527176102195	0.0322356451880893	0.468374118019876
cg07632448	chr15	61717754	4.65750348883452e-07	0.659345188207139	0.5552212	-0.1329803	0.693498082265921	-0.0914198165188439
cg05836256	chr16	1006052	4.77403981508579e-07	0.658886076592818	0.318914150746656	-0.22281451820343	0.244121298312086	0.265840922404262
cg03680753	chr6	155169200	4.80773633579263e-07	0.658755268564741	0.168479620855541	-0.304344694690952	0.396151357585903	-0.195328469184148
cg10988359	chr8	140042087	4.88230649926237e-07	0.658468799346961	NA	NA	NA	NA
cg05741225	chr10	133917303	4.96099267634936e-07	0.65817090110364	0.129515356052001	0.333347250339839	0.00613809845047543	0.577308036374372
cg06131588	chr8	110693461	4.98344093483969e-07	0.658086720492318	0.289708152642435	-0.236305814404571	7.07312460876651e-06	0.814197903059268
cg27218978	chr2	135011522	5.10014172149743e-07	0.657654701725893	0.022975654384759	0.482415285022098	5.08449246312474e-05	0.766426602013024
cg01612182	chr1	156593260	5.11476741874935e-07	0.657601208662041	5.27630867377757e-05	0.752847625632486	0.0426566473204736	0.446112037983682
cg11205605	chr4	127276280	5.13787564065185e-07	0.657516980498103	0.9278584	-0.02049767	0.139552501812101	-0.33351537261499
cg05034125	chr11	76363709	5.18428600446873e-07	0.657348877245049	0.000150575735798001	0.721545696847985	0.335699727420854	-0.220996887078305
cg00852595	chr12	99548437	5.21663366290044e-07	0.657232536957251	0.6841778	-0.09190408	0.693548418669702	-0.0914040675028162
cg05658486	chr8	87809486	5.21799538742593e-07	0.657227654175114	0.173689135103996	0.300836335558174	0.66524707341743	0.10032282314076
cg16789847	chr1	152586488	5.36677521559088e-07	0.656701184579522	0.00045750998720646	0.68319161380197	0.000127540182388177	0.73954643080857
cg13961116	chr2	130868001	5.41680841567418e-07	0.656527187018152	0.0392542169398964	0.442365889887112	0.00644432766080629	0.574565333767986
cg17735890	chr2	127747826	5.50628041382104e-07	0.656219731158704	0.0288930019541672	0.465823280532498	0.821096390771852	-0.0525292926885822
cg01394816	chr2	11282704	5.52582063795527e-07	0.656153203334278	3.24677886378169e-06	0.81841595084978	3.48300069317547e-05	0.776559916339682
cg10030147	chr1	158748156	5.62576498044651e-07	0.655816313137657	0.4065637	0.1862635	0.148265199497196	0.326746479780675
cg25273343	chr12	104657179	5.63006412007017e-07	0.655801946968866	0.00832948922245511	0.547673459317483	0.000125464471944915	0.740056016424262
cg18781383	chr5	150089452	5.63731709033879e-07	0.655777733289548	0.122042606579141	-0.339599978340099	0.937839202917772	0.0181265720894341
cg14273005	chr5	74841624	5.64038014279624e-07	0.655767516147363	0.00739567828367742	0.55456159079188	0.693757832413504	-0.091338551291538
cg03821157	chr2	216325022	5.91973598689606e-07	0.654856736469559	0.5603088	0.1312886	0.000360680748377576	0.704768775112392
cg08317416	chr19	52703857	5.94951200926978e-07	0.654762029274965	0.0466444718054745	0.428464528030533	0.0677381704291277	-0.406115443069787
cg03692576	chr11	30232060	5.95555789185342e-07	0.654742853297185	0.17026878468768	0.303131433912378	0.207877653328292	0.286567858983731
cg08397218	chr15	66332459	6.08122604647167e-07	-0.654348313141101	0.0719427872729905	-0.391033099096699	0.0583525778224486	-0.41949267410127
cg09205293	chr16	89132956	6.09813873562211e-07	0.654295795338214	0.275974115405777	0.242941780854527	0.337052349819562	-0.220394468535131
cg05167015	chr6	123736537	6.10810746703005e-07	0.654264903567985	0.8378204	0.04631883	0.333431291300332	0.222010413480207
cg23604090	chr14	37612455	6.17068170538514e-07	0.65407205893179	0.9772949	-0.006443905	0.862964112862121	0.0401056711907109
cg17829936	chr6	132910681	6.30202266106052e-07	0.653673133049627	5.79140802540926e-05	0.750237234943984	0.0148756898966447	0.523484326837859
cg23667071	chr7	158954960	6.31222812123575e-07	0.653642460418442	2.49663689485603e-05	0.772727838847075	0.470867933223289	0.166438669839457
cg19416148	chr5	110299472	6.53344231425496e-07	0.652988690109572	0.6617847	-0.09880332	8.2782222504547e-07	0.854319082217838
cg14329572	chr6	121640302	6.58767700495062e-07	0.652831551882389	0.104720337736549	-0.355239986976608	0.0299799717789546	0.473923116015612
cg06789856	chr17	77133777	6.71039471696309e-07	0.652480388510556	8.42273245308419e-05	0.739416847261658	0.0664026975503634	0.40792947003944
cg12687886	chr3	14200205	6.74635502282356e-07	0.652378617632336	0.8339556	0.04743748	0.278799256580613	0.247797450015525
cg09826395	chr14	102685246	6.84181791410939e-07	0.652110877003877	5.96190114137636e-05	0.749417723705258	0.342935714404515	0.217790635454534
cg06394109	chr16	1152511	6.95346149996513e-07	0.651802128125121	1.36879327374485e-06	0.834629024332053	0.00293757801385452	0.616155858876028
cg03353288	chr10	10953074	6.96455774654797e-07	0.651771693960762	0.28789809163499	0.237168994285713	0.0862126285062936	0.383415576808324
cg07540084	chr5	2537210	6.9704833706974e-07	-0.651755459957329	0.0955749547035518	-0.364273895874254	0.00726299591104437	-0.567727767017043
cg03063185	chr6	86303159	7.02295211000818e-07	0.651612272519866	0.00874394831226112	0.544818889701251	0.00640890775406506	0.574876995762136
cg27137124	chr5	167988492	7.03435045480261e-07	0.651581297966101	0.000387057667271605	0.689346192025629	0.00231169489849636	0.627797843944977
cg09399653	chr10	82773304	7.04365968973643e-07	0.651556035096436	0.000416053572906579	0.686705186292971	0.404078041538453	-0.19213176972099
cg13631222	chr3	147654565	7.09659619468148e-07	0.651412966667397	0.7390192	0.07532418	0.0437071957937929	0.444112636110391
cg26842801	chr5	55070008	7.14746337639279e-07	0.651276422900011	0.000140770111287166	0.723688483685204	0.0325934639685314	0.467522181182741
cg03462171	chr16	1664488	7.15467780599313e-07	0.651257130288316	0.106756557284	0.353308014918058	0.372543965469713	-0.205066079567597
cg04145025	chr11	519271	7.23784664104676e-07	0.651036019665283	0.0250924545305507	0.476125306783002	0.00618590463332485	0.576872531971802
cg11928630	chr19	39649618	7.31579924985926e-07	0.650830911549872	1.17223772261189e-05	0.791003587087315	1.59695254353282e-06	0.843130120968735
cg01445793	chr17	3771578	7.43981939885921e-07	0.650508742584786	0.151813401956091	0.316101471319324	0.0192017345116476	0.506230446732189
cg11089122	chr1	93292428	7.53069229900307e-07	0.650275835640999	9.2052042155386e-12	0.952208403914323	1.08069603769175e-05	0.80492615191502
cg01060282	chr16	17033575	7.58066193810242e-07	0.650148874922382	0.4519445	0.169074	0.876834259943191	-0.0360146444522031
cg10123514	chr6	32904061	7.62582056307967e-07	0.650034805455621	3.68366454982067e-05	0.762629952709356	0.0102332399057686	0.547296906574985
cg14164032	chr7	116438379	7.68263953680306e-07	0.649892171253252	0.6887397	-0.09050846	0.577874004453865	-0.128816690954521
cg26812118	chr20	45431371	7.71510859692142e-07	0.649811103085019	0.7762605	0.06428023	8.62784727921205e-06	0.809913619863727
cg12932951	chr5	57410856	7.78789293872132e-07	0.649630522935983	0.639461	-0.1057673	0.736956993588263	-0.07795825200128
cg13766143	chr2	22600313	7.79113887610077e-07	0.649622506269145	0.265249465406685	0.248269523802122	0.0580693345435126	-0.419921086914058
cg11708406	chr21	37555794	7.88495730871277e-07	0.649392129592878	0.4121667	-0.1840869	0.432234092562932	-0.181045233827683
cg13968390	chr2	108904812	7.89990580583009e-07	0.649355658282727	0.119160816798649	0.342084989937494	0.790660557384399	-0.0616463530492191
cg04250261	chr5	167787123	8.07239508665366e-07	0.648939398385589	0.5734471	0.1269512	0.391918250149664	-0.197050132245338
cg24215973	chr2	240111563	8.11963267852714e-07	0.648826844748148	0.188515306069348	0.291231933711394	0.00744134333962196	0.566323079999071
cg00044448	chr17	36765427	8.50195516064161e-07	0.647937647711864	0.5976173	0.1190831	0.727351464720097	0.0809114013928933
cg02923163	chr14	50553573	8.71507276276665e-07	0.64745799221957	0.337366045177746	0.2146737700055	0.0144875672009816	0.525222983319427
cg26540559	chr10	102447443	8.73365714895771e-07	0.647416683462853	0.0181573389360317	0.49868468931561	0.0225850629529941	0.494800541870195
cg06382651	chr22	42235793	9.19505912743991e-07	0.646416441119129	4.03744730301828e-07	0.85493004257975	0.965849487142636	-0.00995208332019159
cg21852757	chr3	179424616	9.19762672671366e-07	0.646411006684718	0.164059621043745	0.30738071998935	0.418186641528759	0.186525982687082
cg08667963	chr6	5367823	9.45224742522906e-07	0.645878971487903	0.4747796	0.1607684	0.55608797352016	-0.136195326952067
cg05340803	chr21	41554681	9.49865872681181e-07	0.64578343165881	0.0028650881452289	0.604808912266818	4.61113488608634e-05	0.769092899779192
cg23118773	chr4	89152696	9.53159264794463e-07	0.645715898427075	0.050633630917986	0.421661270771956	7.4615416446113e-05	0.755619067032561
cg13984492	chr9	104031694	9.59354032666844e-07	0.645589455969486	0.338397040158014	0.214226832076415	4.1767947644899e-08	0.895472004398332
cg19943799	chr20	40222546	9.62665576142298e-07	0.645522174363651	4.20919839237484e-05	0.759051475282555	0.00134603542761626	0.652496181644678
cg16881282	chr13	101535847	9.66645714953254e-07	-0.645441592718729	3.22814274100796e-06	-0.818529579851788	5.19754903956692e-06	-0.820633839358835
cg00576340	chr8	102086096	9.73818968376354e-07	0.645297138903467	0.00865445406644067	0.545425692925889	0.00638504768072897	0.575087744069623
cg04734610	chr4	189658407	9.83016871936292e-07	0.645113352919454	0.000100346594507754	0.734173796534054	2.00379043332809e-07	0.875670620916541
cg01835474	chr2	106679299	9.93793273572977e-07	0.644900048423113	0.338309593015086	-0.2142647092052	0.879533563069741	-0.0352197074548924
cg19418660	chr11	59643350	1.04412800884423e-06	0.64393136052648	0.4576388	-0.166983	0.171225573850663	0.310149410582784
cg11490315	chr3	134491675	1.06126907933961e-06	0.643611367704195	0.0003885336031562	0.689207717527316	0.00659027429727195	0.573295859444411
cg06290904	chr14	65646789	1.08043940432511e-06	0.643259131097255	0.00038131592001945	0.689889247994907	0.00452874923945049	0.59392528223444
cg18535702	chr3	195349414	1.08442873507023e-06	0.643186561317029	2.38009298272835e-05	0.77393510694484	1.44167016533751e-05	0.798331705462031
cg26861333	chr16	52631882	1.09156090703329e-06	0.643057436038032	0.00173843537009868	0.628344800925693	0.342320119597207	0.218061845577828
cg26274304	chr7	158496553	1.10837285576752e-06	0.642756136310165	0.208228506980746	-0.279226421870593	0.364185384983957	-0.208597311627089
cg11256152	chr8	141359786	1.11554542862254e-06	0.642628881256402	0.0351221934199357	0.451056259833155	0.00527982376152964	0.585647990742059
cg24218279	chr6	170374383	1.14259207007317e-06	0.642155761711111	2.36358895238426e-06	0.82456833880494	2.64623798736122e-05	0.783610344556618
cg27642976	chr17	6964051	1.1491434032276e-06	0.642042726932304	0.9576722	-0.01201669	0.37325772342595	-0.204766644074239
cg25698973	chr12	17863587	1.15605913749256e-06	0.64192405243803	0.7521812	0.07140321	0.702583023147654	0.0885835745900082
cg09381162	chr8	124708651	1.18091678235758e-06	0.641502869363385	2.80048852975512e-06	0.821310307870232	1.4529158674995e-09	0.927584244042585
cg16878027	chr12	133335468	1.20278949841094e-06	-0.64113901782313	0.000147808362034326	-0.722137897956678	0.000646207129982661	-0.682878872109573
cg24519763	chr19	783593	1.20675618616682e-06	0.641073691167287	0.271954099486046	0.244923228809866	0.77395880473458	0.0666859371313729
cg11406962	chr23	73734443	1.23548484493536e-06	0.640606430077114	0.00476976681085214	0.578786745886542	0.0360350423133743	0.459681725191841
cg21044329	chr17	32940301	1.24393196289272e-06	0.640470959904944	0.00471979110761553	0.579346768741865	0.00154441539819272	0.646415026891125
cg25304405	chr17	32485152	1.27874178331106e-06	0.639921564433608	0.00099480621550121	0.652595164110609	0.00115355954060397	0.659169516967148
cg27484128	chr11	118442305	1.28219095962093e-06	0.63986788544802	0.26144453250233	0.250192511772573	0.284315523076662	0.245060226431095
cg12387865	chr1	16942481	1.28877348241401e-06	0.639765813740434	5.10556521135606e-06	0.809231393743386	4.66699399795344e-07	0.863381416864251
cg06917867	chr3	134320633	1.29668547370558e-06	0.639643765315608	0.4089795	0.185323	0.0162702548141985	0.517524938023523
cg18058957	chr13	91068842	1.30182277556446e-06	0.63956488826309	0.00217329660010131	0.618053882762792	0.000156559064184375	0.733082040809086
cg25994838	chr5	180615482	1.31627007542663e-06	0.639344606752413	NA	NA	NA	NA
cg26169299	chr7	56446176	1.339629746963e-06	0.638993140901209	0.000384926224729177	0.689546970731074	0.0193230089045064	0.505793897240796
cg20717075	chr13	93913765	1.34300421426298e-06	0.638942840264037	0.194155390772481	-0.287713745978892	0.981658055826495	0.0053441103656269
cg04809440	chr6	38449306	1.34352905108954e-06	0.638935027463599	1.10729336521172e-09	0.921852466738076	0.234438127591538	-0.27116974818774
cg10438121	chr1	11991667	1.36056809448287e-06	0.638682908557437	0.00448634792820456	0.582030131232967	0.000944114274490255	0.667602469886136
cg27448512	chr8	2202832	1.36479681893432e-06	0.638620792178638	0.0290629086134351	0.465388498373153	0.173684741753153	0.30846515647937
cg01772658	chr3	45610544	1.38337384167193e-06	-0.638350010807393	0.00132557479993426	-0.64037867458437	0.17377395533931	-0.308404363775983
cg13086003	chr11	109900271	1.38695339801002e-06	0.638298222850777	0.263131977699149	0.249337504255319	0.91123312935279	0.0259102403899748
cg13320606	chr21	16015325	1.41587945174361e-06	0.637884223620303	0.342291163506885	0.212545954346044	5.4921823334069e-06	0.819500247061134
cg13691641	chr5	169372529	1.42335014856024e-06	0.637778576607937	0.8251175	-0.04999972	0.593817756442599	0.123492972211825
cg10575758	chr17	5303065	1.44522040190028e-06	0.637472230746008	0.198627621250199	-0.284972939463494	0.712677064477653	-0.0854465371562782
cg00420217	chr2	216616185	1.45253210313172e-06	0.637370771928944	0.238318798390424	0.262284807642274	0.12371694790268	-0.346627060527337
cg06152856	chr20	61456784	1.45458581658323e-06	0.637342359410493	0.000344038609537087	0.693596670243018	0.00979612732671052	0.5499693350516
cg27479032	chr18	12214877	1.45536109330658e-06	0.637331643366314	1.89301251859047e-06	0.82873538429004	0.827991988277319	0.0504744783925683
cg13313518	chr11	2164208	1.45593118077745e-06	0.637323766872812	0.0067844205935566	0.559470622191245	0.381451109177965	-0.201352364303844
cg21109045	chr6	105706081	1.45767990942293e-06	0.637299623777354	0.549026	-0.1350498	8.27897191836388e-11	0.946865480755878
cg16377162	chr22	29603194	1.45907859374497e-06	0.637280332765523	0.4890797	-0.1556703	0.7774068947418	0.0656432121574843
cg12499542	chr12	53808156	1.45969802248716e-06	0.637271794929254	1.73391838891391e-05	0.781754727938324	0.0232184409173722	0.492815063047855
cg07640827	chr13	25034160	1.46690373718232e-06	0.63717272198433	0.7530998	-0.07113031	0.550482889390359	0.138114357385758
cg14088961	chr7	7176176	1.4915594703688e-06	0.636837108407497	0.257136669423051	0.252391347088646	0.792672928409165	-0.0610409835037268
cg21146273	chr5	152869193	1.49564943163817e-06	0.636781934406541	0.6277656	-0.109453	2.11687218104031e-06	0.838050088477807
cg26913974	chr2	64281196	1.50201664066789e-06	0.636696318157425	0.5874921	-0.1223622	0.216852312497583	-0.281226982054373
cg04222842	chr1	225965391	1.51759758418226e-06	0.636488222341433	1.16902402183021e-05	0.791066883921531	0.00165976116450976	0.643176647207349
cg05261356	chr6	107861032	1.54547085818585e-06	0.636120850327187	0.7332701	0.07704335	0.540296902203104	0.141624583749249
cg07586863	chr6	152640109	1.55256299917404e-06	0.636028356925665	0.000730410951632898	0.665177352488174	7.88662583085641e-06	0.811863775860566
cg12622172	chr1	144997832	1.55335812416227e-06	0.636018011619087	9.76187529003776e-06	0.795177007355023	6.05813000454881e-06	0.817464515646502
cg10194899	chr6	43248849	1.5728714975045e-06	0.635765652654959	0.00107263444150143	0.649439797801656	0.168886405409621	0.311766981553346
cg06918955	chr23	119760024	1.6154155802693e-06	0.635225368689877	0.7142284	-0.08276767	0.246509607631141	-0.264547672111415
cg23715938	chr6	149836665	1.65255550583728e-06	0.634764401658615	0.6760104	-0.09441093	0.756187996543434	0.0720801024385097
cg07529122	chr21	47054539	1.67826505654982e-06	0.634450901103716	0.00511754228066727	0.575019546519486	0.0830373052026854	0.387039451618036
cg07841520	chr20	43558966	1.70132252037647e-06	0.634173507110545	0.00682822174849499	0.559106932854233	0.0137076007829515	0.528834142997406
cg14123633	chr15	63196710	1.70505561998381e-06	0.634128924263292	0.000206503403645313	0.711231906136967	0.00067044985449537	0.681432511822476
cg18204760	chr11	107461044	1.73256092146217e-06	0.633803204045729	0.8862021	0.03239451	0.0475485962338484	0.4371043806671
cg07249954	chr2	220701450	1.76360087062389e-06	0.633441338345757	0.290870047324752	0.235753495874739	0.280953415121893	-0.246724554029007
cg08440129	chr8	6230365	1.7816463874085e-06	0.63323366922004	0.0814000070968295	0.379633232212538	0.0198780473577087	0.503823517851732
cg24418346	chr20	44893852	1.78196353293202e-06	0.633230036962883	0.435139	0.175327	0.714061887025793	-0.0850172935702988
cg21289491	chr2	171604284	1.7881987852974e-06	0.633158746345257	0.343579081280967	0.211992518210956	0.833941781878955	-0.0487044234543229
cg13927504	chr5	39800321	1.79893156461619e-06	0.633036571673996	0.4463114	0.1711561	0.542142978102751	-0.140986174169087
cg25472556	chr1	228481743	1.80034536167089e-06	0.633020528396209	0.0970417684056359	0.362783310579244	0.0616484855227559	0.414620362253486
cg05381183	chr1	162025719	1.81931907887186e-06	0.632806344612561	0.304768301404759	-0.229249977241586	0.110530131150574	-0.358497283813766
cg09068031	chr11	11500492	1.83942599846474e-06	0.632581618230561	0.00250764507841457	0.611267485229731	0.000332901494998161	0.707635409680356
cg04182483	chr10	121259610	1.85127290485677e-06	0.632450274878393	1.50619677340423e-06	0.832913502817037	1.25245853784641e-05	0.801581278497986
cg11228388	chr1	62625859	1.86758748695147e-06	0.632270669930843	0.621274	0.1115104	0.737176332631661	-0.0778909551264885
cg03585237	chr1	165415805	1.90293866950784e-06	0.631886434295869	0.289619874214001	0.236347834642367	0.122254364354268	0.347897319927075
cg03329597	chr3	108125523	1.91036842386311e-06	0.631806522125815	0.028842426910873	0.465953091188367	0.0537398555024907	0.42667715299573
cg14781700	chr1	36315949	1.93375639286662e-06	0.631556836636201	0.9308888	0.01963458	0.442504275480308	0.177098033004529
cg00431317	chr8	85267094	1.95258941405203e-06	0.631357806188206	0.211581642608419	0.277261323805438	0.963398925115706	-0.0106666670632138
cg25021456	chr1	64974200	1.95726814426183e-06	0.631308636728774	0.8272353	0.04938521	0.000150193782742002	0.734405694972279
cg27333809	chr10	3090917	2.03010393729741e-06	0.630556928928961	0.108560315373744	0.351618974534635	0.156476056423937	0.320618313723576
cg08310558	chr17	33786790	2.0302677654223e-06	0.630555266498974	0.20786121442294	-0.279442954496646	0.335610158201053	0.22103682919603
cg20711159	chr5	3883117	2.0305497075486e-06	0.630552405809842	0.036226681303751	0.448657876558787	0.850002022260896	0.0439392015236302
cg00576936	chr15	66332091	2.03056538623209e-06	-0.630552246738928	0.000873661686696304	-0.657953133464321	0.00339683016170004	-0.608873277217884
cg22833428	chr6	1436791	2.03467389365108e-06	0.630510602335741	0.000998076842064253	0.652458399535065	3.59973804545991e-05	0.775696802524176
cg01257780	chr12	122116709	2.03519443101723e-06	0.630505331662911	0.4444254	0.1718563	0.51686453153452	-0.149817857762369
cg24746159	chr16	56707273	2.04557820473704e-06	0.630400451656092	8.65790810780808e-09	0.903247423286771	0.00125252831962999	0.655629594722205
cg04842934	chr6	32757870	2.0573842375032e-06	0.630281804332677	0.5057574	-0.1498172	2.25582443207401e-05	0.787592024552159
cg02939781	chr3	183208857	2.08352137152307e-06	0.630021363413589	0.0254165474131018	0.475200057474571	0.0922275961841423	0.376813534699745
cg26501858	chr21	34031029	2.08383496689413e-06	0.630018257053658	0.000211541835758339	0.71042650823932	0.0010157377533239	0.664554537117629
cg23916878	chr6	44011187	2.08984759517164e-06	0.629958781848157	0.7847757	0.06177569	0.809426816130433	0.0560154167968265
cg25206134	chr2	45395956	2.09367264439185e-06	0.62992102806584	6.86982857558149e-05	0.745369415590875	0.000363819308464309	0.704456902748455
cg06258305	chr4	96466095	2.16029833768312e-06	0.629273479135549	0.00181437271034691	0.626401429534462	0.171004977089369	0.310301304934346
cg23228858	chr6	43233709	2.17130971147139e-06	0.629168244325397	0.5707415	-0.1278408	0.279974455602775	0.247211493968401
cg20801341	chr14	32597836	2.18510799181694e-06	0.629037071493484	0.000573497406888771	0.674641010750955	3.68645753348158e-08	0.896899332068057
cg12976394	chr12	102226620	2.20513547157619e-06	0.628848040677954	0.219360003891048	-0.272781373259561	0.943892799556328	0.0163584713289762
cg11752635	chr6	64150170	2.20618374491423e-06	0.628838190364331	0.198151527986383	0.285262718295447	0.00137388253201618	0.651598631661701
cg16316042	chr12	7188426	2.21183239736817e-06	0.628785186217577	0.4174054	0.1820664	0.597297386187454	0.122339183094462
cg09726355	chr17	42544621	2.2220376093672e-06	0.628689742929851	0.6526351	0.1016467	0.247584089459861	-0.263968478946956
cg00664381	chr1	231826346	2.23806925281749e-06	0.628540625933561	0.0143072817703641	0.514421802784432	0.0748359658088729	0.396902368865862
cg05194412	chr2	137003533	2.24953503022846e-06	0.628434584055785	0.0018410045559446	0.625736164318897	0.00113771535093702	0.659759931203365
cg17398613	chr21	43919853	2.27354411029523e-06	-0.628214148130977	0.220960002680727	-0.271872974985764	0.000807155562105602	-0.67402303217026
cg15697225	chr12	133186923	2.27867106578696e-06	0.628167355435268	0.0107128579577384	0.532610230570597	0.0694928610320124	0.403772572384298
cg07780602	chr4	106197749	2.28314645888496e-06	0.628126589124297	0.7430032	-0.07413517	0.0110128072888515	0.542753763772507
cg18248707	chr5	49661008	2.30175000357372e-06	0.627957919651247	0.00757408394677764	0.55319218340097	0.873131089739924	-0.0371058498277468
cg13220870	chr10	12498454	2.30824443257522e-06	0.627899335204934	NA	NA	NA	NA
cg27527887	chr10	55086316	2.33101649552268e-06	-0.627695114789775	0.0168050876417593	-0.503873976877421	0.0509297811845354	-0.431288698200965
cg25575688	chr20	305917	2.3323709071079e-06	0.627683026735948	0.0825358049377732	0.378332138368497	0.0406169779549049	0.450105719089297
cg02582355	chr2	38001560	2.34245194007506e-06	0.62759325792114	0.00234981008693801	0.614369401718703	0.000580113724431384	0.687071161525467
cg21239001	chr5	118638618	2.34599195003727e-06	0.627561820038976	0.4501463	-0.1697372	0.391997149947279	0.197017948254247
cg07652786	chr2	241726053	2.3482933349399e-06	0.627541405629591	0.0102306494055779	0.535418042438387	0.000269803009293463	0.714998116303501
cg17212130	chr16	23186666	2.3900744584372e-06	0.62717397491288	0.4057306	0.1865885	0.125972569563228	0.344688969612148
cg16403964	chr2	98567115	2.41386055850547e-06	0.626967446278526	0.6752585	0.09464225	0.634945976805892	-0.110026571428621
cg15968121	chr14	77194291	2.41499821064353e-06	0.626957615666381	2.8969305164368e-05	0.768925681669439	0.0013483863838852	0.652419803571909
cg13744508	chr9	133794519	2.42202760808929e-06	0.626896968670455	0.48084	-0.1585985	0.158218078863956	-0.319347158317232
cg06565641	chr8	141359674	2.4238034045685e-06	0.626881673577264	0.116745058313578	0.344201822303214	0.000585079548305975	0.68674239689762
cg08669249	chr4	169611811	2.42629060665646e-06	0.626860268533955	0.6837815	0.09202549	0.915922029643065	-0.024536780888681
cg18591489	chr15	35475575	2.43842371065435e-06	0.626756140825857	4.51332196515352e-05	0.757155222015422	6.44276754436917e-07	0.858359440732797
cg13007589	chr10	15700230	2.45985214981765e-06	0.626573406770227	0.9465672	-0.01517327	0.000251390191530492	0.717425600307593
cg20395341	chr8	142265246	2.46180680704492e-06	0.626556811649379	0.0132126104007118	0.519522762747228	0.430589387227291	-0.181681954066535
cg18429317	chr6	150488893	2.49188893711643e-06	0.626302941344377	0.0289498381868886	0.465677614330411	0.0148942107302683	0.523402280724986
cg10420238	chr3	137066080	2.4960241581071e-06	0.626268265501428	3.4701861982924e-08	0.888115828683604	2.66624266869309e-08	0.900508163680858
cg11083503	chr10	118508385	2.49787956019133e-06	0.626252724349113	0.632664	-0.1079061	0.410192781168206	-0.189689293253315
cg18673334	chr2	59874237	2.5095062682727e-06	0.626155579984079	0.7110134	0.08373893	0.367131642540929	-0.207347373815224
cg20401915	chr7	126884787	2.52442629838738e-06	0.626031528175717	1.74573238225575e-07	0.867313147696138	0.680168425410448	-0.0956042910077622
cg06080068	chr1	10567799	2.53138494200885e-06	0.625973903056442	2.12356914591772e-05	0.776786079032353	6.60138996750911e-05	0.759130604077093
cg22658957	chr23	119133852	2.57930654589684e-06	0.625581000335664	0.00670282094463961	0.56015337603141	0.275410477586715	0.249495795160109
cg11981585	chr20	18266001	2.58401675008067e-06	0.625542747889561	0.403313	-0.1875338	0.0945153932388478	-0.374385860974517
cg05964000	chr1	55564130	2.60485881058586e-06	0.625374257304314	0.4145334	-0.1831724	0.177935970413999	-0.305591704381672
cg14496314	chr3	61754981	2.63653364831892e-06	0.625120569313259	0.6280818	0.109353	0.119429839097797	-0.350381639148959
cg20739354	chr1	153898552	2.64934168948824e-06	0.625018789003161	0.00278573793045508	0.606181562917874	1.99021257428512e-05	0.790659736368609
cg21304619	chr7	157292018	2.65339275342856e-06	0.624986691727477	0.000973857998631989	0.653480338041689	0.00030414578368296	0.710827453127002
cg13237021	chr11	69949774	2.67644989072559e-06	0.624804866089479	0.132343647433943	0.331048221570367	0.401071898504421	0.193339987732728
cg20189474	chr16	24011961	2.71548247176134e-06	0.624500342264891	0.756018	-0.07026401	0.448342580210787	-0.17487563776292
cg15044361	chr7	89637491	2.78287288094488e-06	0.623983995931432	0.570501	0.1279199	0.214052028503974	0.282877456689732
cg07635017	chr16	1341808	2.7905846248667e-06	0.62392564894449	0.5093139	0.1485813	0.148023149497791	-0.326930698129861
cg27136344	chr17	80606911	2.85945923636404e-06	0.623411068126413	0.00277757905645891	0.606324557989956	0.000159296173824347	0.732527076027476
cg00334498	chr7	91603056	2.9108273206339e-06	0.623034704507853	0.00873808713593581	0.54485847371342	0.905372224061047	-0.0276281755022493
cg11645453	chr3	52864694	2.93508380016265e-06	0.622859115855922	2.11918281495643e-05	0.776837395625832	1.71383667015193e-05	0.794256566719325
cg02779758	chr10	30381597	2.95092683755643e-06	0.622745154882094	0.0108758229266852	0.531684727953961	0.208293229003225	0.286317201556981
cg12248186	chr7	73112226	2.99626901383235e-06	0.6224221068526	0.6066537	-0.1161762	0.0435863135272362	0.4443407893233
cg08331829	chr20	10412596	3.00352501100536e-06	0.622370830998008	0.024900016295577	0.476679217901577	0.0036254029706886	0.605551177643597
cg01727431	chr1	871057	3.01381141061531e-06	0.622298336487682	0.189860084966625	0.290386662520066	0.000834358131607995	0.672677771306066
cg07588053	chr14	36687438	3.052837972346e-06	0.622025360552628	0.349824729464337	-0.209325835514107	0.95471454861604	0.0131998189985028
cg18921206	chr4	115320920	3.11222458335778e-06	0.621616111737046	0.4411075	-0.1730919	0.64968731828059	-0.105284468304612
cg25303761	chr1	31256028	3.18919485577135e-06	0.621096317593878	0.000709865360888897	0.666311046402318	0.0245930990427276	0.488649967419577
cg00273068	chr20	39995747	3.20298111988482e-06	0.621004445029685	0.000201759644467335	0.71200587410686	6.79436869342081e-07	0.857513106372439
cg04689804	chr5	119867061	3.25932995339027e-06	0.620632699796864	0.30634098910256	-0.228525631981387	0.758834398461551	0.0712746026908503
cg03180148	chr22	32669331	3.26178991661987e-06	0.620616606812558	0.00857865315013411	0.545943705927894	0.00022378965862689	0.721367216831238
cg25670171	chr13	79380877	3.27379383464513e-06	0.620538238490305	0.11947761565757	0.341809700306126	0.00206095111875037	0.633219198489178
cg23752764	chr8	42360045	3.28174658013127e-06	0.620486464881924	2.09332890027529e-06	0.826860947760507	0.0414324675382668	0.448490693418616
cg15644639	chr8	125538941	3.31174515330228e-06	0.620292209350985	0.6880388	-0.09072268	0.255639381148691	0.259676834129139
cg15613209	chr7	134350906	3.40634155230882e-06	0.619690144216245	0.000638319309208962	0.670491406179539	0.0693613471111189	0.403946613808054
cg17345870	chr20	17876432	3.42631252990033e-06	0.619565018908324	7.70801754608227e-05	0.742026317888321	1.70579472070315e-05	0.794368602433044
cg23154834	chr12	113009401	3.4700568198554e-06	0.619293287577979	0.267719736271582	0.247030437339347	0.843186090980544	-0.0459593687973077
cg06422145	chr11	61579991	3.57444291193883e-06	0.618657458077738	0.431313	0.1767684	0.909372428342444	0.0264554997687165
cg20007472	chr3	113047202	3.57780318288475e-06	-0.618637277102666	0.5181332	-0.1455344	0.925661053078658	0.0216865165583556
cg15974066	chr20	61286778	3.5903171816905e-06	0.618562275050994	0.9527504	0.01341541	0.540321111674106	0.141616205162293
cg06562958	chr2	174989987	3.60732481870451e-06	0.618460727547297	0.9496663	-0.01429212	0.493251142707185	-0.15825533564671
cg14422961	chr1	90248833	3.61003715630594e-06	0.618444573976865	0.00125027982450835	0.642910078325417	0.00363212970533924	0.605456087038349
cg09247165	chr14	31458174	3.64117411545272e-06	0.618259935343226	0.9370142	0.01789085	0.659309607725255	-0.102211026351107
cg21928892	chr3	61880295	3.64638776923565e-06	0.618229161886149	0.6240502	0.1106295	0.220969058591647	-0.278825955991457
cg25836915	chr1	58756553	3.74963001695219e-06	0.617628017268521	0.0861192863397208	0.374312898219441	0.00522968346551587	0.586169063476205
cg16563342	chr15	80558610	3.75262614097298e-06	0.61761080159783	2.07586134241368e-07	0.864850766962872	8.78752598031059e-07	0.853338659745161
cg22180646	chr15	70447157	3.87446265626212e-06	0.616921288864182	0.0398692548562695	0.441134475996027	0.14426565067561	0.329817955145948
cg13292703	chr20	61371808	3.88251349765313e-06	0.616876436322733	5.22878858806912e-05	0.753099496766901	0.000562788640150128	0.6882372942998
cg12589913	chr7	142996466	3.89019904246048e-06	0.616833699128205	0.9943183	0.001612337	0.995743464106034	-0.00124008970443534
cg03798359	chr20	2443604	3.90388223922371e-06	0.616757803646766	0.3986481	-0.1893667	0.413996886218543	-0.188179804041198
cg16365373	chr10	102898409	3.92649140876522e-06	0.616632936902528	0.3965606	0.1901908	0.89649896851583	0.0302317549247727
cg24211980	chr11	102964215	4.02480408476381e-06	0.616097593679626	0.980881	0.005425939	0.0211912694539045	-0.499331275011932
cg23051267	chr8	51306693	4.03483823379802e-06	-0.616043636973452	0.0118655811674694	-0.526295582482153	0.00334572105608113	-0.609641527247347
cg04106633	chr4	1044584	4.09984385533939e-06	0.615697059663663	1.64028413100251e-06	0.831367781215366	0.00109135227502074	0.661528526163282
cg02425558	chr6	114287784	4.10311232073643e-06	0.615679768400646	0.111514973229981	0.348895933698821	0.0811818314679752	-0.389204968457407
cg21827947	chr8	86255324	4.12232312439641e-06	0.615578393719259	0.190317792661015	0.290099895308852	0.702279605340998	0.0886781000502576
cg10306573	chr3	72711045	4.1291702265687e-06	0.615542367445512	0.231488332621141	-0.266001135212729	0.636025870283593	-0.109677757327154
cg12025673	chr1	155280483	4.18485835253749e-06	0.615251397977463	1.97216729570157e-05	0.778613563668738	0.000488330880201357	0.693626901607833
cg02645807	chr9	80641235	4.21305988693293e-06	0.615105409121573	0.9732518	-0.007591729	0.320972745820428	0.227651298726629
cg06513375	chr8	145955988	4.22929685761996e-06	0.615021765911772	5.8168358670287e-06	0.806491195585726	3.42521611531646e-07	0.868021381095785
cg14182339	chr3	20251471	4.28221186606247e-06	0.614751225732148	0.000103408693191934	0.733261588388052	0.598048950738019	0.12209034601941
cg24786174	chr18	74118243	4.36036175426161e-06	0.614357269490109	0.000108291345143652	0.731854419450284	0.00469013979683942	0.59205542060843
cg21851753	chr20	62574450	4.4129757145834e-06	0.61409570284848	0.6835273	-0.09210336	0.606149526542963	-0.119416501956894
cg18675951	chr4	125868087	4.46071758125307e-06	-0.613860841714152	8.45433171739269e-06	-0.798391407962924	0.000145828353589257	-0.735341717850433
cg17569235	chr4	76837173	4.58531189348077e-06	0.613258691604018	0.7607875	0.06885017	0.0239903496096235	0.490452831437722
cg03149233	chr1	20696191	4.58742159172818e-06	0.613248626556824	0.353569723694269	0.207740209137376	1.39210945593987e-07	0.880598277624954
cg09831645	chr6	88117310	4.60416819988622e-06	0.613168882564779	4.56682160154575e-12	0.955504892802273	9.83248228745223e-07	0.851474378083101
cg26750634	chr6	168598130	4.65874918234487e-06	0.612910827783986	4.69522255417948e-05	0.756073673344671	0.000114174516903272	0.742962274311796
cg05465131	chr3	113893698	4.6728138087283e-06	0.612844784406845	0.21014936255988	-0.278098145578247	0.346505691433799	-0.21622342448234
cg12947436	chr5	137010018	4.6860929796486e-06	0.612782597792014	0.5632945	-0.130299	0.0160545658794276	0.518418994300078
cg00544816	chr16	56870473	4.7621780754897e-06	0.612429400661193	0.356716560904117	0.206415400164268	0.497180614989956	-0.156837870526455
cg09765831	chr3	99406479	4.81183337882888e-06	0.612201697424036	0.221519562309609	0.271556312598151	0.902500561942598	0.0284704117827176
cg07330489	chr10	47022615	4.82515461922287e-06	0.612140980158904	0.7143686	0.08272533	0.0263962717671147	0.483458372097722
cg02686174	chr17	36653866	4.85388217210285e-06	0.612010567798013	5.33922288734328e-06	0.808296077501618	9.71109664907181e-06	0.807311896791317
cg11718965	chr7	151491426	4.87925504883758e-06	0.611895976571347	0.5386103	0.1385533	0.00880228395950175	0.556428991836845
cg26931458	chr7	135538129	4.99336727428765e-06	0.611387329425942	0.7764244	-0.06423197	0.888829960394977	0.0324847873401428
cg04893683	chr5	178779526	5.0162686631919e-06	0.611286544477984	0.246631012820586	0.257854655436172	0.790096262555717	-0.0618161755578198
cg13064610	chr2	25553102	5.09596457905692e-06	0.610939102032721	0.6517366	-0.1019267	0.25494712725225	-0.260042220171978
cg10522035	chr5	74317197	5.13853736929705e-06	-0.61075555480828	4.39429678160961e-06	-0.812330655038492	7.76066813239791e-05	-0.754479850573788
cg11113650	chr23	50028082	5.1541431742834e-06	0.610688624286342	0.7510759	-0.07173169	0.144761335595958	-0.329434067631803
cg25819275	chr1	248684766	5.2553071628476e-06	0.610259239197565	0.388571859712648	0.193367092533177	0.44673655815731	0.175485465012093
cg24066916	chr10	13598671	5.28022302310819e-06	0.61015465830806	0.339027084819813	0.213954103743427	0.846619674728337	-0.0449413016793142
cg16414821	chr1	151516778	5.35098711063745e-06	0.609860104145334	0.000442686120088306	0.684415340674733	0.0988211979542355	0.369931572029583
cg09805252	chr12	133187452	5.38190164468158e-06	0.609732551535632	0.0134018666700849	0.518616859332791	0.030779179517525	0.471920562349572
cg03782581	chr3	115919469	5.41484655130868e-06	0.60959736488147	0.7580988	0.06964688	0.786149072846115	-0.063004924337651
cg19319037	chr1	117604726	5.42299646604988e-06	0.609564039696668	0.8523202	0.04213096	0.000426521673562227	0.698663681781097
cg04495619	chr19	38040165	5.43739095015044e-06	0.609505293241656	0.0961063166521458	0.363731984920844	0.000290607900783644	0.71242076379046
cg17841966	chr7	5643529	5.46341182454825e-06	0.609399461239005	0.00805991541814817	0.549593619334269	0.00235910043077776	0.626828914172459
cg05530484	chr17	16688816	5.53743652549869e-06	0.609100916171218	0.0658091917714373	0.399046509061734	0.0232678517949501	0.492661994953023
cg14934792	chr15	78285734	5.60470288002542e-06	0.608832809371071	0.000259370678968115	0.703509319020387	0.000435415689532052	0.69790194896395
cg03453179	chr20	61464168	5.65521656606754e-06	0.60863342246257	0.127057763498901	0.335374327137763	0.0030150522236644	0.614863485567582
cg03595220	chr16	58824960	5.69518453542944e-06	0.608476824343385	4.87698654692111e-05	0.755028831758054	0.0145612582598188	0.524890000027129
cg09739607	chr10	14728641	5.73593880911093e-06	-0.608318187664547	0.369852505954012	-0.200957090557988	0.293149659728209	-0.240744502064227
cg13327936	chr5	121660160	5.80630416907856e-06	0.608046724884708	0.000869609968819749	0.658143044811692	6.65283247749159e-05	0.758909763590197
cg11580845	chr2	74741395	5.81100813946632e-06	0.608028686001971	0.0537026582862619	0.416703942498786	0.00028279870790466	0.713369038382959
cg17136442	chr5	118332221	5.83998229617588e-06	0.607917871910856	0.000704675919956637	0.666601831814285	4.27700996293578e-08	0.895198673034809
cg23123128	chr2	62034360	5.87975150333452e-06	0.607766595543837	0.289506253112649	0.236401929620979	0.891445696535694	-0.0317160201495827
cg01751549	chr6	43334003	5.93738880043342e-06	0.607549021045336	8.2865010197622e-07	0.843322768769235	0.338531297083092	0.219737419889835
cg12018865	chr2	38406881	6.01852266430895e-06	0.607246033504655	0.8143477	-0.05313005	0.494715049817939	0.157726620006083
cg20635558	chr14	20388082	6.02918538880782e-06	0.60720649538746	0.0901181817290413	0.369972219060488	0.0498477856942167	0.433116527067282
cg02671281	chr9	95783395	6.07999710095994e-06	-0.607018965000478	0.0700525043765147	-0.393445645266923	0.0117605317191605	-0.538636144155392
cg07730685	chr11	71114230	6.22180584330124e-06	0.606503150346364	0.0378273770093954	0.445281958219657	0.036024077100064	0.459705754826194
cg10270204	chr14	106374384	6.25228584882662e-06	-0.60639370193688	0.220992135299808	0.271854776359746	0.160041489004564	0.318026995013492
cg07920236	chr6	166793890	6.2566435364451e-06	0.606378094525598	0.9927695	-0.002051853	0.777119088887857	-0.0657301996645709
cg03870264	chr12	76318441	6.30948100619729e-06	0.606189647672964	0.5023979	-0.1509886	4.27746559376024e-06	0.824577471935682
cg21508820	chr12	126890681	6.33025936032281e-06	0.606115939991422	0.201608445648505	0.283169188752405	0.165700130466924	0.313995366997487
cg05882598	chr15	40858382	6.34550215385526e-06	0.60606201074228	0.0247292865055977	0.477173511773767	0.293052703638116	0.240791428404331
cg13411972	chr17	68893314	6.48100302788931e-06	0.605587797629382	0.5049757	-0.1500894	0.938017906151516	-0.0180743641015246
cg26452224	chr19	56595658	6.52350100874657e-06	0.605440952939305	0.137887289312977	0.326641805550529	0.428311486705825	0.182565950426337
cg07272997	chr2	46883892	6.54709084326453e-06	0.605359823109415	0.0241975252556513	0.47873072436498	0.0147609862615361	0.523994303886863
cg08824245	chr7	134916274	6.54750583799087e-06	0.60535839828343	0.0851711643759751	-0.375363987273954	0.703593300463434	0.0882689348391538
cg10069155	chr15	41852638	6.68718609396535e-06	0.604883500601732	1.69342791397923e-05	0.782325776929929	0.000419112065724216	0.699308724740538
cg08393937	chr5	78277492	6.69154647927647e-06	-0.60486882371986	0.0217632098879454	-0.486229906567169	0.0118454364901938	-0.538182171490543
cg13372003	chr11	20142714	6.70094148537902e-06	0.604837230500647	0.14668863292263	0.319897610724282	0.481554390663149	-0.162507989935208
cg04807108	chr15	78697933	6.74427548890646e-06	0.604692035768603	0.0681156908494227	0.395969232333269	0.293003192397384	0.24081539532799
cg14313414	chr10	78736927	6.82353677957719e-06	0.604428678213792	0.630832	-0.1084841	0.344237974202887	0.21721784400037
cg19667813	chr4	3795405	6.83047942584104e-06	0.604405744984661	0.00136373678093905	0.639142024776958	5.43940372924981e-05	0.764565297232021
cg02890960	chr7	123506454	6.83214379410377e-06	0.604400250375137	0.7721602	-0.0654888	0.812710327431983	-0.0550333703284579
cg13923737	chr9	67663069	6.8804542275464e-06	0.604241298500012	0.8887329	-0.03166969	0.000111965964763806	0.74355963481864
cg25299227	chr14	76940165	7.05543294018686e-06	0.603674079273467	6.76063360409258e-05	0.745830749691622	0.013342261739464	0.530583148050342
cg12515635	chr15	31660558	7.06480272363565e-06	0.603644073485305	2.15139428633583e-07	0.864336623772657	0.9376347311736	-0.0181863093551543
cg12173054	chr18	68005116	7.07770439832353e-06	0.60360281724699	0.183104351714952	0.294675157772996	0.691745474748293	-0.0919684070824754
cg17962671	chr2	70530862	7.12036195976135e-06	0.603466901941971	0.00557109882451061	0.570414467367027	0.0634130958059833	0.412092705935206
cg12401437	chr15	51479298	7.1254070032839e-06	0.603450877197762	0.000912089308364365	0.656188377021888	0.110675574670942	0.35836092117356
cg12342999	chr20	49436340	7.34337823153319e-06	0.602768340699878	0.189571069670945	-0.290567981082013	0.0227717829462784	0.494210657250039
cg22821677	chr15	21941178	7.34444931142679e-06	0.602765033238738	0.0245832036206856	0.477598616133584	0.00651923918677396	0.573910809434028
cg14622026	chr3	47061453	7.35389139460839e-06	0.602735895632225	NA	NA	NA	NA
cg21887655	chr6	33332300	7.47609417834685e-06	0.602361870450955	0.380114141815463	0.196770082249112	0.000565363297457433	0.688062076413108
cg08418751	chr7	78972726	7.61903283411073e-06	0.60193147502847	0.370970697279463	0.200497645757837	0.676467912851922	0.0967710204610757
cg22956084	chr8	80597489	7.63910799219704e-06	0.601871625671969	0.000178686185079994	0.716011054811832	0.0219445268956304	0.496854139527509
cg23756763	chr2	24944936	7.68208215645576e-06	0.601743994832913	0.9947551	0.001488369	0.0503587534035678	-0.43224957980031
cg13481192	chr1	17180456	7.68338465756135e-06	0.601740136777673	0.6576935	0.1000729	0.663360202221148	0.100922205317183
cg15548721	chr9	3897746	7.69846619136772e-06	0.601695508641201	0.6234063	0.1108337	0.196519484046791	-0.293552256759912
cg05307214	chr10	27223302	7.71194101341503e-06	0.601655703174464	0.034765064004048	0.45184445377544	3.54720059057554e-05	0.776082189620484
cg26865084	chr6	169223825	7.73172091596711e-06	0.601597388236587	0.340086405202599	-0.213496229598504	0.536704109837929	0.142869924866365
cg03392126	chr11	83357156	7.73899105491611e-06	0.601575989078934	0.6447627	-0.1041052	0.677574107439358	-0.0964220142322852
cg14775659	chr6	139836130	7.7522333378769e-06	0.601537058958753	0.0863968843623851	0.374006785369401	0.018249991444036	0.509735480925528
cg16661099	chr19	52741019	7.75968927563359e-06	0.601515166736807	0.173523633991474	0.300946667524705	0.00908773902496234	0.554514947518643
cg13945667	chr7	812858	7.82413527463828e-06	0.601326744610732	4.22341961225516e-09	0.910216022460406	0.000245177555458526	0.718279162069808
cg02334877	chr1	210484243	7.90628767088702e-06	0.601088619998228	0.202498525364545	0.282634068488493	0.0348142553108422	0.462392890319905
cg02368591	chr11	102746365	7.94620762113192e-06	0.600973732503993	0.6011813	-0.1179344	0.560759046516687	0.134602692528795
cg07869434	chr19	49061702	8.10647840749782e-06	0.600517780486411	3.67820716397882e-07	0.856365456963631	3.41382872505591e-07	0.868070407513295
cg25656709	chr6	107193903	8.11584341655168e-06	0.600491396102967	1.26778028548123e-07	0.871736544057048	7.61315205699782e-07	0.855682552709735
cg25740771	chr14	86536637	8.13757364778488e-06	0.600430282798008	0.8956021	-0.02970378	0.796984797518835	0.0597451485677497
cg07648746	chr6	156337776	8.25690234398956e-06	0.600097347678394	0.0451129152561289	-0.431196650038558	0.339584017794549	-0.219270760503518
cg11437754	chr18	7164561	8.29533552224649e-06	0.59999106150804	0.362183048976651	0.204130068220005	0.26994699826661	-0.252261729724668
cg07040723	chr14	106941205	8.33934437035284e-06	0.599869912587288	0.5600032	0.13139	0.883130088608186	0.0341611278567931
cg00414963	chr1	153153271	8.56608105257502e-06	0.599254943049178	0.8781207	0.03471117	0.772110292849911	0.0672454481805094
cg25052121	chr20	17539745	8.56932060333352e-06	0.599246265862759	0.9133607	-0.02463069	0.305697650273308	-0.234749946535412
cg12171195	chr12	59586819	8.58627150550555e-06	0.599200911903661	0.0402069078906387	-0.440464742422157	2.35780821856308e-06	0.836060440699048
cg00661861	chr10	46994017	8.6837386744958e-06	0.598941720185265	0.00359603377603996	0.593473603416216	0.00906753348169819	0.554648798870024
cg10838627	chr1	78751952	8.70892487612327e-06	0.598875179707278	0.6907727	0.08988754	0.974437352960102	0.00744850302279643
cg06559326	chr1	153653249	8.79168099010719e-06	0.59865778602989	0.0284527498490268	0.466959379332827	0.103565757830144	0.365185150316857
cg03966425	chr20	53297269	8.84848267746127e-06	0.59850966249998	4.68313969639665e-05	0.756144372802603	6.47878030079654e-05	0.759663033062658
cg17576510	chr19	53518990	8.85677916661321e-06	0.598488100948716	0.349153888397508	0.209610915761518	0.595224097439755	0.123026311979058
cg16982073	chr13	112507984	8.88249833560652e-06	0.598421378217391	0.9104864	-0.02545094	0.661767107158274	0.10142875190591
cg00267689	chr3	155100398	8.94093909729046e-06	0.598270426674739	0.229381118110289	0.267162089857567	0.066744986292267	0.407461916715067
cg18280040	chr10	57226820	9.02259195458188e-06	0.598061035882988	0.302499697297417	0.230298890583666	0.594885949182648	-0.123138476005854
cg14172282	chr1	172989890	9.03951669868242e-06	0.598017852840319	1.76518302710558e-09	0.917987765423028	0.211277848014741	-0.284526708222443
cg21552104	chr8	9189178	9.07631280358829e-06	0.597924225300703	6.8593649231684e-08	0.879796868900926	8.84498377602782e-06	0.809370087229736
cg19803839	chr11	1432754	9.15524031559151e-06	0.597724569904552	0.29391193732521	-0.234313951812381	0.778384584426285	0.0653477748604955
cg06141694	chr2	127494476	9.16251464771397e-06	0.597706248714074	0.0360712490657973	0.448991889147433	0.0573966795695473	0.420944919593841
cg13441107	chr9	37780478	9.1924584271672e-06	0.597630973087737	0.9014474	-0.02803255	0.000249942251910839	0.717622901902863
cg24000779	chr10	101064273	9.21899138836996e-06	0.597564460677172	2.80955737426099e-05	0.769714528857008	1.14527737945716e-06	0.848902572325601
cg02308793	chr22	49407243	9.23593913089508e-06	0.597522068694591	0.000172123451787433	0.717231918297711	0.0559901931713984	0.423115661088431
cg26104073	chr1	32710219	9.40048817951239e-06	0.597114165782731	0.4065206	-0.1862802	0.143237480793315	0.330617200212253
cg00190281	chr19	39601120	9.4921295530789e-06	0.596889841123761	2.69522591594122e-06	0.822051961022839	1.42129896055577e-05	0.798663057751605
cg00141366	chr10	73074590	9.65481333000316e-06	0.596496490450289	1.04172386705507e-06	0.839421782930288	5.63610460902402e-06	0.818965742552863
cg00574379	chr7	38344455	9.68921676895647e-06	-0.596414090507155	0.0273037951413151	-0.469991529477317	0.00023292265582747	-0.720018823936674
cg03126904	chr9	140018255	9.69008134340409e-06	0.596412023235807	0.00106434972646021	0.649766227797941	0.00120787841173119	0.657196184512584
cg07761646	chr8	7113462	9.76062598017612e-06	-0.596243915509777	0.5596741	0.1314993	0.998404949383626	0.000464696760098497
[truncated: 153,270 more rows]
