# Supplementary material for: The DNA methylome of human sperm is distinct from blood with little evidence for tissue-consistent obesity associations
Source: PLoS Genet. 2020 Oct 13;16(10):e1009035. doi: 10.1371/journal.pgen.1009035 (PMC7584170; doi:10.1371/journal.pgen.1009035)
Supplement: S13 Table — We regressed DNA methylation onto obesity status in our combined replication dataset, separately in whole blood and sperm, controlling for estimated blood cell type proportions in the blood analysis. We furthermore used a linear mixed effects model across the combined discovery and replication datasets, regressing DNA methylation onto obesity status, tissue type and batch while controlling for interindividual variation. Summary statistics for both analyses are reported—the LME results are restricted to sites available in both the discovery and replication datasets. IlmnID = Illumina CpG identifier, chr = chromosome, location = position on chromosome in hg19 reference, P_blood = p-value in blood analysis, effect_blood = effect size in whole blood, P_sperm = p-value in sperm analysis, effect_sperm = effect size in sperm, P_mix = p-value in the mixed effects model, effect_mix = effect size in the mixed effects model. All effect sized are reported using the lean men as reference group. (ZIP) [file pgen.1009035.s014.zip › S13Table.csv]

IlmnID	chr	location	P_blood	effect_blood	P_sperm	effect_sperm	P_mix	effect_mix
cg19357369	4	2429884	0.00177342826678956	0.0140557815864299	0.00107463437207555	0.0148258668078679	8.95120803951829e-08	0.0145287703178434
cg11423998	10	374010	0.0298565555263962	0.0188901260147168	0.0076825006634919	0.0343639617275688	4.68372893070228e-07	0.0303685841201369
cg04816741	15	74246209	0.0224280079793002	0.01109927400648	0.000261907229680391	0.0227021902678517	9.38149981313688e-07	0.0188116608784492
cg11423909	3	126010451	0.0174659277716195	0.0181895606788273	0.0148124603988574	0.0263405011533649	1.11865226519923e-06	0.0261248646069598
cg27572812	10	102786534	0.0176715862078801	0.0199858832990378	0.00140378183865405	0.024023460829733	1.32073893545237e-06	0.0232673505940285
cg09954364	6	138699284	3.46738262759472e-05	0.0255744757940364	0.0446865248284475	0.0128657359497118	1.58796673474778e-06	0.0187697303599256
cg12395843	11	65812734	0.00393387763019279	-0.0167183950069054	0.00540914521549802	-0.0198408062773854	2.30709018575399e-06	-0.017826096352072
cg05821487	22	47392841	0.00402220446128263	0.0216711464926439	0.0288240638593199	0.0155721443120095	2.85668854007086e-06	0.0198646385853333
cg08553705	4	185023918	0.00416106126594491	0.017726218547389	0.0135399113171667	0.0166898412471971	3.84040433808187e-06	0.0206322164778206
cg24433045	1	54025304	0.0513940441015165	0.0116679292398589	0.0046438435351752	0.0255645021505044	4.14639181390852e-06	0.0198108805552168
cg18093771	10	1256339	0.134564180405326	0.0234229342579658	0.001444484178885	0.051847454806887	4.1804281688679e-06	0.0406631174027799
cg17205877	22	41842716	0.0303914854045396	-0.0122256127856667	0.00736389377195827	-0.0128877992432621	4.33431276070951e-06	-0.012280870544273
cg14985421	6	13980019	0.00062261602297791	0.0253640907215442	0.00903330482389866	0.0513113058049726	4.74282913306845e-06	0.0380251230654472
cg08076102	22	24125924	0.00254061392679605	0.0366468306306777	0.00222021309627363	0.0246377414258961	4.88643073812481e-06	0.0302043004752708
cg02757236	2	158182140	0.0004485199603344	0.0249466648763421	0.0199749163616977	0.0187015605334857	5.01207104787387e-06	0.0204057035246549
cg24468830	5	81132091	0.363780437797342	0.00665956739531296	0.000613535603409556	0.0211702513078291	5.69277265304556e-06	0.0177150244384387
cg24357026	19	36705589	0.0148516745484963	-0.020426106516295	0.00137654958185428	-0.0268492923133084	5.76495542158637e-06	-0.0219347967849772
cg12878847	10	112515808	0.0169221204414902	0.0090754406473165	0.0014200184308557	0.0175907402009319	5.96535960844064e-06	0.0148087494558434
cg06868382	2	100542813	0.00123260480771253	0.0177726753679356	0.00372187099548743	0.0193748157572566	6.70655686088669e-06	0.0180379510811817
cg01930503	2	44054938	0.00289717185460176	0.0167560850712851	0.00292867223174892	0.0263800066971349	6.88663873513447e-06	0.0212969043447206
cg08198677	3	37995838	0.000290306431366117	0.0230178473271012	0.0126225212359784	0.0199021012212863	7.00741834405441e-06	0.0223870871043757
cg15692992	13	112710428	0.0193073450063445	0.0188835527502591	8.90547244141346e-05	0.0296213934169442	7.81192193980984e-06	0.0203613149685395
cg00322559	10	99212766	0.00515291336243669	0.0155078754277828	0.00361938408968211	0.0177655581637091	8.45007403504761e-06	0.0153630817796596
cg27298487	13	92575562	0.00569971305934084	0.0434894008162496	0.0301893814344017	0.0367921783599523	8.9176416865522e-06	0.0384495441270018
cg00427150	13	114770568	0.217711730210387	0.00445592069950499	0.00404456279870223	0.0113015743875743	8.9674358018743e-06	0.0095780790327723
cg18861222	6	35179114	0.132639067980501	0.0136770452532653	0.000497512830410809	0.0295161113253238	1.08266076181472e-05	0.0245573495213716
cg01845419	15	66990485	0.0123508557923753	0.0324788081398134	0.0108953436331079	0.02800821929877	1.14069014968863e-05	0.0312202510236865
cg22734028	1	149854168	0.0152510572482145	0.0208363657998441	0.0116739423467869	0.0239052517687575	1.43967906514004e-05	0.0240697900346273
cg16049751	16	85146142	0.000789538759381869	0.020924346380112	0.0109777622149263	0.0103792100800534	1.44836299011635e-05	0.0161375402491941
cg00731485	15	42396524	6.44230361911524e-05	0.0196694323883074	0.0260979408301353	0.0218175643546722	1.5052078470103e-05	0.0204979198487969
cg06529996	2	3469212	0.100938551698625	0.00324584661163148	0.000681488860867795	0.00792819687950107	1.54697803726899e-05	0.00635550061179666
cg10017597	20	31493905	0.0419812262727565	0.0143243130799795	0.000994342790307664	0.0200209476326634	1.73688530549992e-05	0.0179448818337951
cg24073666	12	117251708	0.00142311221082833	0.0242351707691276	0.0396480882732081	0.0118626763276974	1.89596468405358e-05	0.0170131474223122
cg25140255	22	27193358	0.0918040790446455	0.00964670771862317	0.0096124083053444	0.0291596692472534	2.126177788434e-05	0.0230065430593928
cg00930832	11	99644562	0.0164298931919619	0.0237516359723694	0.0118833723474374	0.0733731882228436	2.14375040425031e-05	0.0505362072358392
cg06996956	10	50264253	0.00921717444780615	0.0127059726346455	0.0078578778718597	0.0197263962401176	2.14648139383017e-05	0.0166565928031094
cg08120986	2	218816280	0.045853815879713	0.0118111376315973	0.0140358706408632	0.0152884198774504	2.22887704057184e-05	0.0155152634602405
cg10782081	1	51554444	0.025384507632105	0.0407540934403714	0.0155590048239307	0.0947963083992654	2.38059913694729e-05	0.0694933814498093
cg04061293	12	90341279	0.00239109188635045	0.0632045171319513	0.0334643297543627	0.0676177592358332	2.39508745315445e-05	0.0657327915676471
cg14818659	10	120939736	0.000132320441492375	0.0197502666301301	0.207507888206415	0.00563759350181425	2.55663637624598e-05	0.013378474361908
cg21750707	1	232385688	0.000449637406696421	0.037755676930498	0.325964057396997	0.00496043065561729	2.66332827652662e-05	0.0214771740716349
cg23022819	7	139690908	0.0249455485817164	0.0166309180721087	0.0143223440953229	0.0244070958798367	2.68025544522056e-05	0.0234086506815885
cg09113310	2	29223113	0.000844093515991276	-0.0586813631160332	0.0685987363851965	-0.0231448126303588	2.75853994549244e-05	-0.0387741925134771
cg00730185	16	33382112	0.000155619899607616	0.0794368705773157	0.000528623171152553	0.0194505191341429	2.7947903820827e-05	0.0385958930274983
cg13873889	6	31607340	0.0546933356530259	0.0132562547780238	0.0104259760489849	0.0164086075344045	2.796425899352e-05	0.0162748373423911
cg05272776	16	17498250	0.0769696514963806	0.0120578269529201	0.00807420469576357	0.0251314464095044	3.03048233061589e-05	0.0218837414110245
cg25443836	5	137419610	0.000105536372469031	0.0207929209550064	0.0645982830182248	0.012052002906201	3.0534913700661e-05	0.0163991644361422
cg07288579	4	2694305	0.106377086487174	0.00885448795943288	0.00317334977153033	0.0158298893021384	3.10307982806495e-05	0.014545666528422
cg11687934	17	47187958	0.00143546434639609	0.0141676226941749	0.0293168944052142	0.00969966557143	3.16304678825477e-05	0.0112174510887065
cg23943125	5	44048305	0.0794852981392104	0.0458996057281073	0.00124709615431672	0.111340671850238	3.29687111124664e-05	0.0703491590468443
cg08719134	15	42189537	0.0375816351230852	0.011612526792608	0.0252756773830366	0.0165503582627442	3.4096324844375e-05	0.018327864395226
cg21456734	1	204395489	0.0317074593128832	0.0206719258758897	0.0119096674826424	0.0227807810021694	3.41265842173257e-05	0.0233563271563188
cg08754725	6	3293098	0.201001885285186	0.00413685009239118	0.00406687830698588	0.00830711085784626	3.50389364538134e-05	0.00735494040116493
cg16427983	12	123453858	0.740529749911496	0.00231247929628386	0.00177769060580026	0.0303582049062189	3.62300626191784e-05	0.0215639982645597
cg19028682	11	70230760	0.0667981706909349	0.0123812744287854	0.0125917853692902	0.0265338571669531	3.65425189303707e-05	0.0207293753965671
cg17696878	16	1695575	0.0795790486181711	0.0121084355343615	0.0100956067458661	0.0294224863547034	3.66076731441089e-05	0.0222446250352588
cg05031702	1	6646147	0.00334263531861248	0.016808291309568	0.00550915430306619	0.0218204840914419	3.7970721660161e-05	0.0177225184994739
cg03029893	10	75521906	0.00896109988207269	0.0147296080592626	0.0174418711715072	0.0228112569468051	3.8223925686558e-05	0.0196698114728677
cg13326118	10	73867155	0.027987102621234	0.0347280932974635	0.00513978762604773	0.118185262857239	3.83645661454612e-05	0.074662050665695
cg26144128	1	159903939	0.0254335475010011	0.0132973528624328	0.0128734085038931	0.0153891779244887	3.88687340350788e-05	0.0151523094460199
cg08870271	7	50547691	0.0694491345109006	0.0107834965363645	0.00604853302764318	0.0226558032074422	3.9001593111454e-05	0.0163913447305404
cg26132671	3	48967015	0.0164146808709665	0.0304814414940871	0.00702137389598138	0.065716499773314	3.96219724085122e-05	0.0458383955730839
cg07533078	1	9564785	0.158983067523958	0.0114340883136847	0.000213437588679764	0.0320782262645388	3.97182494394477e-05	0.0222373327392632
cg16059293	1	32265664	0.178386054283793	0.0115870047110388	0.0116975968934329	0.0247249946014749	4.04581561043092e-05	0.0218520754790184
cg02732152	5	169217409	0.00681051653741063	0.0197111256604121	0.0369441819751443	0.025600065686934	4.10148996429449e-05	0.0244246995715785
cg11209096	20	31497512	0.0185430237645375	0.0170877518479254	0.00673238613104143	0.0148004320394709	4.2054356138964e-05	0.0165247400363182
cg06855707	15	64331455	0.0431515731230156	-0.00959555765528448	0.00556738743503684	-0.0150483078980074	4.22834041430609e-05	-0.0132977712678835
cg00740870	14	68008669	0.00143336403501461	-0.0596783734027332	0.00611382121235718	-0.071339491286387	4.2659659758089e-05	-0.0664388650329856
cg27610672	11	35398996	0.388152747689868	0.00408452983987056	0.00258459140939887	0.0189366391676638	4.32297316772038e-05	0.0143750184535748
cg11173700	8	130357002	0.140826318403511	0.00754946606082956	0.00202121070137173	0.0159062741381812	4.44078295339941e-05	0.0121984745995966
cg20268292	13	46065593	0.0471491971050675	0.0226894028346182	0.00394640839902284	0.050018923609955	4.53170533524755e-05	0.038151127518921
cg26700613	4	95264565	0.00666189057095462	0.0438883224496144	0.0264645772842775	0.0572808530303104	4.57547434236594e-05	0.0494912813105408
cg23681110	8	140847721	0.0882230996714577	0.0188913778415463	0.0165586840263892	0.0252097502697811	4.74560399901608e-05	0.0267417984666832
cg15702823	6	10838819	0.0532147525188715	-0.00758057445531397	0.00476852589488213	-0.0138686895860917	4.85277353199535e-05	-0.010889205368748
cg25881459	17	29649427	0.0158140437369713	0.0218257511831416	0.00106061816710222	0.0240013110108307	4.85662999203849e-05	0.0193031523678343
cg06660867	6	157540709	0.021476183917147	0.0125778730985848	0.00266252235746619	0.0195705924296983	4.87438700903206e-05	0.0153111645824267
cg08660555	1	178508868	0.150676943133496	0.00828196433288221	0.000463900820500404	0.0198578162711795	4.93844157717761e-05	0.0142091892470022
cg11377875	6	55441704	0.0443532008661403	0.0199030640756276	0.00514821375419529	0.0225963515731906	4.9831213439744e-05	0.022308167513526
cg21964859	5	138308731	0.0375505562536621	0.0135403841991083	0.00120778320616652	0.0150471956102667	5.01881552631904e-05	0.0129333393921522
cg15139163	3	11408424	0.00015810838432562	0.041378088477881	0.00402564672300339	0.0837998831833036	5.16119877935685e-05	0.058302334919938
cg08264805	1	155291224	0.0466166077413621	0.00841098977139629	0.00884940356253328	0.00709143532682695	5.23724087409576e-05	0.00773442210315607
cg07595134	19	2278708	0.0286320934848081	0.0107967020605511	0.00499421775278596	0.00881480947440801	5.2990914181401e-05	0.00992871804023576
cg11145234	16	14465893	0.0390878022121926	0.01385545999979	0.00837942544743326	0.0264554284489355	5.36130613242047e-05	0.0237593391828987
cg24103837	11	75236614	0.0144466037857737	0.00684082881072013	0.00622883497027702	0.00702944468837409	5.5410181166093e-05	0.00620813897238978
cg02173023	6	46717606	0.797774207107546	-0.00126181666411439	0.000133592091706729	-0.0799921327897969	5.90123035260376e-05	-0.0395217536040937
cg25712567	4	715872	0.0119026783124628	0.0262077827099513	0.0673438351287009	0.0119478233567005	5.93867198449273e-05	0.0204498743156989
cg17599919	9	7273780	0.0146049077102039	0.0264994205772091	0.062047888811963	0.0245536035591073	6.00167151560619e-05	0.0264749385494996
cg24173387	22	24688117	0.060556312925501	0.0123264553898131	0.00836917150875905	0.0181420813382198	6.11998242681508e-05	0.0173597134157912
cg22532736	15	64126641	0.00319716704283772	-0.0188860786872086	0.0140857938709203	-0.021127084242568	6.12147733772492e-05	-0.020331409994784
cg15064868	6	13157702	0.364588547181761	0.00419754217833792	0.000289487550895926	0.0180892145685053	6.1637570634743e-05	0.0127688539181574
cg14486857	11	977048	0.103177760515594	0.0126613421431388	0.0104850761783439	0.0208678032766412	6.17262999147469e-05	0.0200735929482804
cg08017233	11	78596690	0.00676437305055202	0.0206220367231873	0.0489305875698612	0.010754250880264	6.2245129581188e-05	0.0146024558822397
cg26218823	X	146318566	0.0131811304351254	0.0156175319138238	0.00948235135144884	0.0448844223993958	6.22759211847636e-05	0.0299928947186584
cg13356366	20	5100660	0.00399377445358599	-0.00537708481092783	0.0251025722221539	-0.00469911550728128	6.25354874040599e-05	-0.00495711178625957
cg10769618	2	170586923	0.0355177341185093	0.0121847536429794	0.0117246525508523	0.0171360595136451	6.27233420058998e-05	0.0159333678726743
cg22936242	18	9129230	0.0132800604543026	0.0105392132107696	0.0165576224714517	0.0315004668628455	6.36210178674007e-05	0.0220609719543111
cg08571820	2	85077775	0.0129536050448519	0.0145852385452607	0.00031300764036329	0.0192925707446634	6.51358517558946e-05	0.0156066851413332
cg19858466	13	51580355	0.00517706168513251	0.02187159431848	0.0138133950285895	0.0153087712578235	6.53428498722926e-05	0.0172633918676711
cg10710988	10	21108410	0.0777459279829386	0.012383957233485	0.0210218802513423	0.0253324915310561	6.60959611812059e-05	0.0219977379433073
cg01429578	6	31727657	0.0418422491723891	0.0100965760405941	0.00301270790608402	0.022909831594108	7.02023037666925e-05	0.0184651165339294
cg15989208	17	40819882	0.325835854547407	0.00803678376623898	0.00323847456295797	0.0214344148293015	7.20765381660735e-05	0.0167449895403266
cg06734940	10	119252298	0.0196122145020487	0.0178413981294428	0.0679492241666461	0.0104634785953624	7.31929696095863e-05	0.0151083342059493
cg00635155	9	139444989	0.00247109073038103	0.0154888723495257	0.0793749717092971	0.0107400360547965	7.37265237252401e-05	0.0147447737091296
cg08288545	8	102022916	0.134019823165733	0.0137159150314783	0.00229956462861793	0.0238017234204433	7.45024244278722e-05	0.0198539724628037
cg07597099	17	74526583	0.00376093235497006	0.018989964678096	0.0370248773472605	0.0182713287534611	7.5420830074784e-05	0.0201949401382631
cg20998791	6	33280228	0.00215384362577647	-0.0412913617005237	0.31770066262082	-0.00467980081801879	7.57018750328504e-05	-0.0280236455537968
cg16347469	21	18891380	0.113653864317777	0.00847070702491683	0.0234864178040506	0.0193903630093356	7.5905358168013e-05	0.0158887650347501
cg20888442	7	25268913	0.00270676402059214	0.0410474477388932	0.027820279507809	0.0317242037099442	7.60446747464503e-05	0.0329159443622652
cg17944251	12	9309000	0.0805620640874581	0.0152835831362485	0.000472739375213684	0.0272925705393193	7.64107824370673e-05	0.0185438018533043
cg03546838	4	66040871	0.10163670709698	0.0132047580415294	0.00495336923791004	0.0728942111121268	7.72818083048069e-05	0.0409059586805821
cg15694180	1	155023435	0.00344482534048592	0.0290542424550077	0.0172516039661013	0.014268427728937	7.75511065618538e-05	0.0203032611292725
cg15152301	3	50425602	0.0276993893949278	0.0120845951241801	0.00860004358125	0.0290211629625163	7.82702818059495e-05	0.0223987308023152
cg14309938	X	41174416	0.200797470875916	0.0092305070603562	0.0084131653503213	0.0223095565137737	7.94862076745898e-05	0.0178991316883473
cg01293200	10	120919078	0.000287185115067287	0.0384217474248257	0.0158112123606379	0.0156805047712803	7.97783542044269e-05	0.0225819411503233
cg26221491	20	34117195	0.0948533268964533	0.00989095201821976	0.00984081747141983	0.0249405100842468	7.99882200693761e-05	0.0191670341779553
cg26789956	17	35658374	0.0173808771115143	0.0297222841780574	0.0351318978997294	0.0331615348358888	8.04856051281493e-05	0.0340625894999331
cg17030238	1	156180190	0.254771499880488	0.00590306883232472	0.00290310647440414	0.0237581400845321	8.08252807125748e-05	0.0176091462224921
cg11207569	6	168936646	0.131861694453531	0.00835869002580035	0.0078217221158008	0.01999478549997	8.27050110428431e-05	0.0164229624103108
cg19237063	7	157666168	0.0773177447594717	0.0107140490731338	0.00998221179812382	0.012131571187366	8.30969796896639e-05	0.0121653168933571
cg25672774	8	27949231	0.00480148332881663	-0.0381979029683584	0.023344161225788	-0.0245527858348225	8.32386829988175e-05	-0.035175068266843
cg01478327	20	7921102	0.00105749345116998	0.0604862507732652	0.0174559767401699	0.0724848470944483	8.46876425437742e-05	0.0686424943303443
cg13698816	9	89867169	0.370268246384815	-0.00586548785592119	0.00387666582002253	-0.0263713033585781	8.51755361546246e-05	-0.0210552473718705
cg16651946	3	33458448	0.00148512720103157	0.0334810187545119	0.0441305734507646	0.0325662988146938	8.60401003187364e-05	0.0301792239117447
cg10376053	6	33282867	0.000110751089759773	-0.0490420188490522	0.149067977707006	-0.0125125346344467	8.87210693027521e-05	-0.0317526665250559
cg13406670	10	1671806	0.0641563162479136	0.0179366114977335	0.0156206218955241	0.0284860666547636	8.9449299128258e-05	0.0253990322857754
cg06250364	11	70045996	0.0373626813960543	0.0225733295288743	0.0277062811610178	0.0127665341386562	9.06746792321123e-05	0.0198089718163124
cg04312741	13	27441384	0.303437026683686	-0.00554141171011055	0.000854059467825942	-0.0765398750051894	9.07973505829663e-05	-0.0416286293834893
cg17480291	5	14464838	0.00824539122566064	0.0259766870688583	0.0184584255987928	0.0125889804770344	9.10983411589075e-05	0.0197844998824023
cg06892679	14	68008964	0.00309542266660693	-0.0798098940651057	0.00862513763919438	-0.0793979187988683	9.28676254480629e-05	-0.0771243101775813
cg17928916	17	80041824	0.203658642666145	0.0153334601202718	0.0114871061432001	0.0228351178728705	9.29873094068993e-05	0.0212197371847789
cg20664034	X	22136551	0.0108989430766194	0.0295215296794021	0.00980072502768707	0.0578919872430412	9.31909842846391e-05	0.0430879076865874
cg08413419	17	80288011	0.000226448886667127	0.0175722851115248	0.0384430527029564	0.0137151251056396	9.45848069505564e-05	0.01499173231975
cg24576868	17	57046043	0.0110129332343869	0.0165172845511075	0.00618205704918329	0.0246811134898994	9.48137070058039e-05	0.0213390849300247
cg12146909	7	156951457	0.0114387477910051	0.0461948572029595	0.0204488866943257	0.0617056731438633	9.52368055978705e-05	0.0562882593006941
cg26433527	1	110370709	0.0139201479502668	0.012366561015772	0.03278873214816	0.0155056493644486	9.6058170393467e-05	0.0154476155073259
cg18756748	5	55075866	0.0982384882315369	0.00792229957138437	0.00161286640147086	0.01651046562458	9.63345984118387e-05	0.0136656632073035
cg01450204	11	11643690	0.00879086912352091	0.00674826370376807	0.00395307044070139	0.00900245631506695	9.7855484043772e-05	0.00781501272646534
cg01335674	17	80789560	0.0524541459982354	0.0102791345930118	0.00837026180110752	0.0226118913602902	9.91447781925658e-05	0.0162367750231181
cg15559979	3	49049574	0.342654260324501	0.00453121543064904	0.0112959346666866	0.0252220511572974	0.000100002067674009	0.0188481168508074
cg14559634	8	17538007	0.0324613904874317	0.0127769520566211	0.0174622628348612	0.0156793880655064	0.000101943027858116	0.0152827311873429
cg04290862	10	89836315	0.145639351324011	0.00857249370844238	0.0119164881381084	0.0178738293975692	0.000103265219152154	0.0164381784410337
cg25199610	1	35775274	0.0129957619336242	0.0533700860638763	0.0142651263129261	0.0852104929751378	0.000104265827836135	0.0695327825216747
cg07104861	16	57516690	0.210431489882841	0.00718897058174138	0.00809817482714648	0.0166272116144118	0.000105881404006576	0.0143080803755141
cg07300166	11	113778840	0.00390325891024822	-0.0266568446611187	0.0388808261942297	-0.0166513765839981	0.000106315301733256	-0.0226620425040096
cg12407666	12	107167914	0.227189560573604	-0.0050991216805353	0.00623907671846448	-0.0127158506196587	0.000106364777872792	-0.00945923037920959
cg00805441	22	23915440	0.0339795519658603	0.0364511788966141	0.000341713624139261	0.0637900006353829	0.000107281249594015	0.0486497360443939
cg18499083	14	91637035	0.0376910842431126	0.0124745016785091	0.0387475035457776	0.0265570978017789	0.000107404172608953	0.0222972834926067
cg07387629	1	186370528	0.000629069157143753	0.0151409620009566	0.0249294461426803	0.021100901609008	0.000108146636471527	0.0172367719417774
cg04424721	11	46342365	0.0978225818270097	0.0219786203357241	0.011103919037298	0.0604825062586785	0.00010891826569369	0.0465472466357209
cg05229649	10	102765404	0.0363511386712272	0.00654171565452071	0.0120713739503051	0.00832411268484581	0.00010921120191075	0.00705932268068357
cg05202073	8	143427461	0.0543158027786893	0.0118069029969016	0.00747299532982368	0.020749878086095	0.000109527717622436	0.0162589741298116
cg10875601	5	176724076	0.0793737614552039	0.0106249701034291	0.000218137019169513	0.0131863359865326	0.000109961751319152	0.0123456779716553
cg00342022	16	80636435	0.164056309192369	0.00793344091133609	0.000541616056924315	0.0200464189604996	0.000110181778770307	0.017307789384826
cg03602124	1	113258101	0.0198318279244788	-0.00900452055495946	0.106894155134375	-0.00582100557575937	0.000110426530418005	-0.0074356387137462
cg26241515	15	34655234	0.0576245522607416	0.00899313338006037	0.00457497561355318	0.015511242281616	0.000111118751123745	0.0132281458192441
cg01042287	16	28884343	0.200732959296797	0.00735743546805099	0.00573185556713916	0.0216522730743538	0.000111457101323637	0.0155456351939133
cg06383133	10	115651479	0.00513315491019657	0.0141089264242623	0.009055385673445	0.0136590089649954	0.000112019601271304	0.0152995339939844
cg21123519	14	69095679	0.00207738841787405	0.1056780713039	0.582520428878549	0.00158279729428968	0.000112024541010671	0.0474728746138337
cg15768620	10	133938604	0.00602331809299548	0.0194313017839617	0.0531014356930918	0.0239233277435967	0.000112478418202028	0.0233319262890599
cg23054534	21	33055652	0.0242293596561535	0.0111208791767285	0.00298818106555029	0.0257213829441592	0.000113463435313265	0.0190835007915138
cg17748287	17	36762518	0.0292548933871908	-0.0076547002357086	0.0507733464745367	-0.00619728138564497	0.000114756738471007	-0.0074013600900782
cg27318074	1	23488786	0.00176857983231116	0.0221683548939386	0.00172206248999409	0.0245045382801202	0.000115857120625699	0.0216330358346602
cg24670916	X	153071026	0.0363096472359813	0.0129329160376763	0.0170519051162086	0.0123785533429925	0.000115935366928884	0.0119702155116016
cg17506694	1	110998481	0.112208547752264	0.0118408306833319	0.00269050075742149	0.0186645299518309	0.000116641788717091	0.0160728044626959
cg18497162	19	49131216	0.0021730134843997	0.0166244420649278	0.03351555790643	0.0170967796608927	0.00011699138754755	0.0162721480082388
cg24690951	6	33822375	0.00084740253947747	0.0194369100058467	0.0717482696584354	0.0138799094756245	0.000117904857287207	0.0183160763501005
cg27586071	2	230453157	0.0660641511625056	0.0171053633492215	0.0195595410048997	0.0167490633420006	0.000118113957868688	0.0171505690961149
cg20047329	11	788688	0.0125942996940315	0.021384872686234	0.0287225575325649	0.0304337272156967	0.000118697047208663	0.0282482055539094
cg01163339	19	13542330	0.133597440443793	0.0133748337538897	0.0269652315559945	0.0219731487569619	0.000120455955404939	0.0210948576661069
cg03397442	10	128945079	0.388468516420521	0.00737417567455134	0.00233686400661683	0.0209531738518636	0.000120758123078679	0.0180875868005485
cg16051867	11	62460590	0.0818173542615117	0.0111195084998492	0.000436577910393565	0.0223790646065973	0.00012094955048608	0.0167678958745073
cg10413861	6	164614646	0.113162124710781	0.0298158855499184	0.01317604091238	0.0673101675790598	0.00012162254008828	0.0514209942550757
cg23707006	12	55522515	0.0479123592265516	0.0239114987686243	0.00549086459419805	0.0974177379163077	0.000122229562756533	0.0604393846169009
cg00651106	12	102191003	0.0887011062453955	0.0100466978195019	0.000389042321006775	0.0199177778287889	0.000125196038471925	0.014284798828499
cg18676420	2	65220682	0.385395100834308	0.00407185195389801	0.00282434081678908	0.0139495675723623	0.000126176498019745	0.0111729983843222
cg19768607	11	68768879	0.0281002383410676	0.00831008101153261	0.0260819442255198	0.0121079705756446	0.000126428943985975	0.0112596394128497
cg13951345	6	6225164	0.0223515684875172	-0.0124599632642175	0.00321376563264229	-0.0478648493071362	0.000126791426628542	-0.0295023617234409
cg15298875	11	124824789	0.00596867864469685	-0.0322941759637316	0.0667872646854667	-0.00789927263781917	0.000126816681239863	-0.0239211493544383
cg00880656	9	134322813	0.0117823711522859	0.0235392973465995	0.125264218141569	0.0192481991804391	0.000127483612423446	0.0236700523868552
cg02762892	7	5341515	0.0120251418955906	0.0142800052369514	0.0084493539331858	0.0211658376927857	0.000128307513593451	0.0188947353950183
cg01077566	2	198365596	0.00115762915358745	-0.0325269149031602	0.0489010950195625	-0.0416537117749658	0.000128590954405284	-0.0359397721069657
cg15574318	15	64756828	0.0380639159497952	0.0246704995854105	0.00758187824590251	0.0618850093961465	0.000128648059429919	0.0478707768877722
cg05242166	2	152888532	0.00105179651260475	0.0145704302042884	0.00620911686508735	0.0116787582324038	0.000129225700106037	0.0116500771824328
cg08739221	12	15933742	0.0158662040437854	0.0176600188096582	0.0720038808468994	0.0126583306225333	0.000129327731951755	0.0171544042476278
cg07072015	7	29311798	0.0047832767985851	0.0141335985753387	0.101383181134962	0.00730602183974321	0.000129470228125827	0.0118893024449877
cg16731452	19	44679292	0.0100753995135038	0.0150275123775951	0.0200703785203444	0.0192776222411661	0.000130303113654626	0.0169548526256226
cg16394646	7	139416078	0.319947608264533	0.00651082372713241	0.00179044591486546	0.023621702258561	0.000131680529731996	0.0157075525942644
cg17832639	6	32078133	0.024645310089436	0.0114612282809024	0.0276029931074215	0.0145059157718985	0.000132689379444028	0.0168566813655467
cg24710995	1	198431936	0.0101049616678556	0.0179130069342711	0.00437098561376822	0.0383896266163176	0.000132828669064038	0.0308342240156503
cg25934581	4	37832541	0.00113131949285458	0.0218998915224748	0.0367377430068272	0.015647428000905	0.00013347319132725	0.0174094670059911
cg00137067	6	130741983	0.00324800116249346	0.0160181346415628	0.0327173500869644	0.0137056954153663	0.000134034667970974	0.0151039527351649
cg24383710	4	53916546	0.0706054465390624	0.0107895421421954	0.00105511530499249	0.0159384879909044	0.000135114245079848	0.0136213646838684
cg01329939	12	5774961	0.00656274725310673	0.0147534294799482	0.03985403343527	0.0113562562148359	0.000135953425694274	0.0121336835766253
cg01527946	8	145661276	0.123765418067011	0.00460505286440485	0.0102668295318633	0.00788211602192472	0.00013754071058434	0.00679016682286271
cg07839376	X	12806991	0.00875105587352425	0.0194946517779938	0.0348973003044421	0.0160738106057865	0.000137692203882867	0.0179485912302932
cg01929054	11	117898638	0.21692371057112	0.00621665697084572	0.00460624128953176	0.0157231872165569	0.000137993672536885	0.0115887277439676
cg02885459	4	1733794	0.000559851352967013	0.0248626795444465	0.0140369810096369	0.0170117175905512	0.00013808417041506	0.0196206954662325
cg04409872	6	167432504	0.0373490291475447	0.0200817036099479	0.0299852506968417	0.045510817742553	0.000138112944079531	0.034997349108476
cg26445457	2	113412837	0.397610550466175	0.00598618202371533	0.000615585215084832	0.0266849384480932	0.000139013811196585	0.0184057410875753
cg19581426	6	35104155	0.000110933623832668	0.0527467113550669	0.0934240600235432	0.0485175874124004	0.000140250722723121	0.0496264298288224
cg02052403	9	119330009	0.00530580112747945	0.0146533797458941	0.032603026030107	0.0136522616903667	0.000140537630930798	0.0138786619222394
cg06212670	16	88543627	0.402384807191708	0.0051254100530465	0.000277392442004694	0.0253844432134625	0.000142125574123402	0.0164864421759822
cg25906788	6	5190765	0.0332971502031861	0.0200676868380505	0.0183625660905033	0.0315107129575668	0.0001429510306207	0.028006337090899
cg19249918	4	63993423	0.876362301486035	0.0019864240532967	0.00156443188034927	0.141931768043138	0.000143277562411687	0.0741449302538737
cg22817554	3	113334288	0.00735438028791162	0.0140529374871556	0.0202377904445175	0.015038142065641	0.000143448679589554	0.0145622937666652
cg15325701	17	40994380	0.00751609420467596	0.0221764192969479	0.22512027816353	0.00805639203816177	0.000143545818662549	0.0168428771229478
cg06045533	22	29745063	0.0059815276442189	0.0134556269163956	0.0161497813671748	0.0156179478427546	0.000143562138712655	0.0149261368004687
cg16436489	17	80757606	0.283770425451534	0.00775231178449398	0.00439287236889991	0.0284978842725297	0.000143967342917025	0.019751470128434
cg10183541	16	3451472	0.0334856065567414	-0.00429186099547006	0.00517616919727464	-0.00655848006166882	0.000146652213886397	-0.00512373578115766
cg01719832	1	11752772	0.00406002328601577	-0.0339205559830132	0.0901172513081956	-0.0285432063307203	0.000146946056769886	-0.0360012800707963
cg17636795	6	149960464	0.0273701705603653	0.0238482208773409	0.0245733033991952	0.0297457624169527	0.000147264942799631	0.0254402299497478
cg00449384	9	130515119	0.0326221121066807	0.0145921427543438	0.0161551200732452	0.0210836857233437	0.000147513919419884	0.0184811654261163
cg09034372	9	95016277	0.0179865528671237	0.0177864938500421	0.0232454808585897	0.0149899754938265	0.000148504811941293	0.0173858727678323
cg07664520	2	227988590	0.121891022500374	0.0065955110536489	0.012023216457201	0.0147576393805818	0.000149152707315355	0.0111492960678117
cg00057836	3	12345854	0.0750446837951439	0.0219101133464564	0.0112006500172462	0.035667973791176	0.000149236583296046	0.0277472567515708
cg17385318	4	852022	0.0248967294414883	0.0175080860686846	0.0100941462255031	0.0285710712108605	0.000149524265051184	0.0225143639720703
cg24652288	11	111795584	0.15015078213371	0.0134264897411115	0.00970899009759877	0.0356323160555558	0.000151111952565575	0.027632025820847
cg03845688	7	71803032	0.167871431328057	-0.0225846860635049	0.00999246951933358	-0.073634444153351	0.000151610518906758	-0.0551303535538342
cg25987871	8	141231538	0.0636846917384366	0.00284084387211453	0.00392167676383788	0.00583128921260671	0.000152560077065648	0.00466147480463625
cg06188670	11	12030639	0.0315296072911102	0.00695369371363342	0.0432504637946948	0.00712484240126624	0.000153035685915046	0.00833148770309169
cg01733007	22	27430606	0.0417608027487491	0.0165157314340656	0.151445486260256	0.0146797623630918	0.000155173139935641	0.0183350826919909
cg23127727	1	111781479	0.197251302030866	0.00939078886052463	0.0128806167792859	0.0274945048264229	0.000155464818442505	0.0202162765344706
cg06459020	13	27825451	0.0324170413734155	-0.0052513364276504	0.0163653961282846	-0.00406541077911035	0.000155582362048305	-0.00492068128996885
cg11389953	8	87522676	0.00087337243090621	0.0482229092064171	0.0305213522273617	0.049678224473321	0.00015600408941524	0.0506236991069694
cg21296402	1	245207026	0.152363955815198	0.0121456827311221	0.0182063971399442	0.0270272560965567	0.000156334966242117	0.0208521469502639
cg22953168	15	48146503	0.000991959136409034	0.0137768790212327	0.0203769685793173	0.0115266202095106	0.00015646762841475	0.0126009989261331
cg23843818	3	73141491	0.00993443233994407	0.0444533248690688	0.0688109392324791	0.0420339706654606	0.000156741804181341	0.0456918405629969
cg17813539	8	42157355	0.091748737406963	0.0157117194045713	0.188117620968942	0.0112709871984279	0.000156988279591994	0.0178994845988983
cg14218009	12	2997140	0.27505280298654	0.0133409147228853	0.0103792241212002	0.0409788756277131	0.000157973701958564	0.0282140191572328
cg22110770	11	66360551	0.182853007795256	-0.00490417905007277	0.00203296776844205	-0.0145663066671593	0.000158737016474535	-0.00983699445033424
cg13644126	16	80872138	0.0256426924928565	0.0135371156386089	0.0384046147037269	0.0119381766656005	0.000159008603432539	0.0132618250832131
cg23942995	7	98507890	0.0038186124573039	0.025773576107537	0.0966172616772564	0.0247733680288542	0.000159141449379535	0.0259140377293955
cg18041960	11	123415568	0.0602054778080911	0.011534721088365	0.00301322487636989	0.0182344324097212	0.000159522621264178	0.0151598982387442
cg23066811	9	118225571	0.0122156129956928	0.0341135031613902	0.0320303678574606	0.0384442939751923	0.000159895178209268	0.0341411981452556
cg03323397	6	30519312	0.0183113886669113	0.0173081444078485	0.0091217941450117	0.0177466100434235	0.000160235657759305	0.0184499783844614
cg01231800	8	104222826	0.389626000323863	0.0148687695851704	0.00138280177989561	0.101598202547505	0.000160433871636996	0.0650463798606674
cg25357194	12	52996658	0.0572986921562243	0.0125806608637504	0.0230477281832535	0.0188388728534681	0.000161304527328632	0.0157362159037691
cg11879652	11	5320674	0.111453484497365	0.0194428463932594	0.000348045825052211	0.0505979183616614	0.000161306845528121	0.0364070290696794
cg25202362	12	12038786	0.0518835629286643	0.0112442857301437	0.00912869287619175	0.016012632805986	0.000161346758628258	0.0138083977614247
cg03072196	7	158614019	0.0121854832931856	0.049726432243029	0.0645098508141172	0.0300560537960467	0.000161689086509059	0.0389502397038019
cg16888080	5	148676852	0.066304514155373	0.0114155670771089	0.0104497129631666	0.0253622717272649	0.000162372154890068	0.0200745357320736
cg22455327	11	41634206	0.00450697607712728	0.0603554738537582	0.0314650421359179	0.0790326650513942	0.00016238592126684	0.06851172175125
cg11202160	4	8299814	0.12805147138059	0.0132250063281741	0.0117424788983348	0.0194700977914237	0.000163503982296071	0.0173326756984856
cg00095099	16	20377894	0.0659318568374952	0.0176478941909155	0.00953305337540821	0.0215578812355284	0.000164021749405747	0.0211544551628664
cg06349780	2	123393412	0.0123478244356302	0.0505469412604943	0.0490835056898885	0.027502003393303	0.000164803294500798	0.0372951133185637
cg03314657	21	46877564	0.0770728065206809	0.0128994098872515	0.0328444339129888	0.023792941773665	0.000165217301865902	0.0219235574364695
cg16092393	11	58037175	0.0820443725157991	0.0264796006811323	0.0229172397644751	0.0696814300485603	0.000167483629934257	0.0542652538653832
cg09707641	3	123597199	0.0968422179569007	0.0102161236144842	0.0125780564628469	0.0188182069984065	0.00016771931584537	0.0167056196531833
cg04874875	11	196824	0.0333396039571298	0.0130849710479586	0.0161038355071108	0.0161534421884758	0.000167744123950658	0.0156263912895047
cg24819607	7	134233823	0.0170251040221861	-0.0481341824782976	0.0324343519715388	-0.0171809545825503	0.000168450034990872	-0.0334033271278104
cg00021513	16	85214746	0.155858209522963	0.00844761642490234	0.019675162796578	0.0217701168812461	0.000168630816419504	0.0176306473118712
cg02938964	17	17120279	0.0491419918610267	0.0139358093867676	0.0561210309714982	0.0157811451316907	0.000169045433298161	0.0166939148124208
cg18188598	17	27369270	0.194357572529282	0.0125811770903329	0.0151907974220336	0.0252682246080111	0.000169251612994602	0.0216752394241309
cg19575927	12	16081907	0.0717103313106025	0.0152108030667674	0.00663953656287076	0.0239545779507621	0.000169921622575087	0.0192448641372686
cg04463949	11	66013730	0.0736795581882073	0.00768148529629908	0.0361491543569552	0.0124997877596016	0.000170793292480222	0.0114493862646009
cg16538359	7	47590825	0.0327137705470699	0.026534772920748	0.0301848944532252	0.0149983522680545	0.000172291707826523	0.0234746725548996
cg21621464	22	47312432	0.0579701282722737	0.022145984172081	0.0642144239364724	0.022869710680741	0.000172752648254514	0.0268984189407378
cg18988938	2	23849671	0.0228700478901498	0.0136040164576799	0.0125712307642126	0.021380619696981	0.000173156323004153	0.0198369780924686
cg03671627	2	209185667	0.010919393546855	0.0343260966420135	0.0762913765662224	0.0281816958563503	0.000174294962418594	0.037671210932882
cg15549075	2	46098874	0.114205627235888	0.0112641576302237	0.0068762037711218	0.0171517800404257	0.000174730804420012	0.014264452984874
cg03289602	19	11708437	0.544235275701879	-0.00331201754816749	0.00282992699182896	-0.0117976675358804	0.000176743811434334	-0.00982229764278946
cg06243263	6	84981475	0.0836360095237555	0.0153946153935796	0.0286494762943629	0.0166914937554464	0.00017675477748794	0.0160325572902845
cg10105623	19	34893958	0.0182821504535898	-0.0112143858091664	0.0012694356817983	-0.0515011665248942	0.000176817215697417	-0.0279601807212278
cg24725647	3	127544607	0.295334422596043	0.00640369733437038	0.00160266262557406	0.0160030666955625	0.000177143860183072	0.012600118105733
cg00159508	8	10556593	0.117505844483775	0.0106844635423585	0.0150603879705313	0.0272098560516785	0.00017732426123973	0.0207528464442732
cg04340556	2	105564042	0.039819765967426	-0.0162507113831524	0.0029646219498844	-0.0386201785776914	0.000179213376154771	-0.0315755703008213
cg17245846	12	107174001	0.235183866943712	0.0107569850421117	0.0183745962803404	0.0265737163764493	0.00018047618130221	0.0214973889372391
cg00417147	12	125578545	0.0349427987404363	0.011204662142436	0.0174049118130278	0.0189822314590207	0.000181984470572267	0.0175616875806287
cg16956540	22	37470872	0.2507416980406	0.0150541830487945	0.000262583192365579	0.0490252352645072	0.000182096317710864	0.0327263238208582
cg06751603	19	11152063	0.246809909469693	0.00616322777631922	0.0188276093436737	0.0247013832823595	0.000182481096657199	0.017582509491779
cg00420246	19	8653285	0.0364158295374067	0.00958720561489934	0.029287632691037	0.0155150569913991	0.000183580012866541	0.0134456438949806
cg26751372	17	33474914	0.102860684923366	0.00894925065984567	0.00378496122663549	0.0158108148843517	0.000184669082601191	0.0129805960521847
cg04417317	8	49489987	0.0349872544055918	0.0109452048548543	0.0215914547419401	0.0123692256553739	0.000185439618705999	0.0127538298943609
cg08673353	2	43270938	0.455787823059469	0.00318530882587363	0.00489474911915552	0.0218209274060041	0.000185548640196686	0.0149744641179771
cg18432056	14	58742094	0.00618681776346311	0.0365243163754892	0.0201855766792396	0.0418158446186234	0.000185744935390384	0.0360193234134801
cg02077998	7	138099673	0.00237775956905295	0.0142413480834714	0.0383866146660553	0.0135256658868736	0.000185756937723026	0.0150957872965936
cg11482779	19	42849410	0.0502209387271533	0.0317890154416385	0.00820841989816904	0.063478527415909	0.000187000489257622	0.0538439595715103
cg11728201	6	151672432	0.00101344940889505	0.0129402121537509	0.0256826959096906	0.0152892098428911	0.000187266029933046	0.0139301810578037
cg08971859	11	66489022	0.0539994357256735	0.0166351039092516	0.0315518274128789	0.0160913836938242	0.000187441763749244	0.0163618332539294
cg07156929	6	34856927	0.0809975456384545	-0.0128406622443012	0.040323595308001	-0.0186377297237044	0.000187738888165463	-0.0156432146662655
cg00999508	21	47282423	0.00926528370146896	0.0252241474885512	0.00374349776221463	0.0155098700311199	0.000188428123963469	0.0186726367326181
cg05384198	9	101016191	0.0174282085026029	0.0147987704969092	0.0179581106107918	0.0137113618337063	0.000189307824525607	0.01361150499391
cg19961043	17	48546431	0.000286071270097082	-0.0237018255581954	0.162848517691198	-0.0063359215559609	0.000189373556639643	-0.0130854714157855
cg22288316	4	6007279	0.027159384723915	0.0178676507565368	0.0206832556483852	0.0191183284105892	0.000191523663051572	0.0182718211135157
cg06533200	11	2466138	0.128259639434922	-0.00351075921525502	0.0141321739550959	-0.00463310446243982	0.000191663471206079	-0.00414988334330992
cg19878849	12	112546749	0.00501998829156387	-0.0192142580890915	0.0511776229103331	-0.0244953404678383	0.00019175252716899	-0.0215171912450586
cg07010486	1	204301350	0.282241479249383	0.00679177035249527	0.00462827329049207	0.0315575596001686	0.000194182675904187	0.0226760169926904
cg00239491	13	113405479	0.0180596758427418	0.0120493276342377	0.00286782506562889	0.0154644547383558	0.000194995895765633	0.0124833024188079
cg13471352	2	39944470	0.073934113632164	0.00768204622187316	0.0188921055734299	0.0223710711850103	0.000195528218247411	0.0157025259774721
cg05116434	12	103122332	0.0423017715201739	0.0215957507638045	0.0181796770635596	0.0220255922031841	0.000195676853771709	0.022630067372804
cg11132295	10	12077965	0.0344256141932807	0.011611098053445	0.0130330370568396	0.0229583159925246	0.000196529456237105	0.0176662377324706
cg03596180	12	3068362	0.0165576422842627	-0.0227509823219418	0.129512439996635	-0.0119157947767229	0.000197687253712117	-0.0183131514984525
cg01856414	8	124954379	0.0510440741642259	0.0115137392483798	0.0706582716332338	0.00952422303640189	0.00019826806496596	0.0124427635569502
cg09340523	19	53466210	0.0284806354226612	-0.0151620683347323	0.0947647844114629	-0.00730043503580915	0.000199377844640687	-0.0124663913970965
cg24844737	21	47075042	0.3441237849566	0.0101156768413928	0.0159476735587424	0.0619889649098259	0.000200063130284186	0.039765741599124
cg23037932	19	55042806	0.0688614549613968	0.0101214421527613	0.034965499482687	0.013132155833801	0.000200254305385444	0.0125763535481243
cg05776787	3	38835276	0.643972113905695	-0.00225391886837662	0.00229143545912516	-0.0817904702943054	0.000200605828344145	-0.0437817346912923
cg08747153	1	160548297	0.124014054137304	0.0297419500896017	0.0403863870657434	0.0361126507447763	0.000200617649369792	0.0410452651930547
cg15502814	6	34948146	0.0781173926345695	0.0114228917352391	0.0156112584914078	0.0168517631906635	0.000201058930902558	0.0161347940297542
cg13712466	14	91805384	0.0302457104209284	0.0137225234797819	0.0410643642023797	0.0232132988541939	0.000201265158239492	0.0202983081455192
cg17977273	17	27333515	0.0113792155558768	-0.0371704540193539	0.0736377063525534	-0.0248625381364494	0.00020178192478636	-0.0324613102558468
cg23495995	11	65311181	0.0365340956144851	0.0114346025034605	0.0280063718158943	0.0149675164344282	0.000202011667630001	0.0154022749242428
cg20228124	15	62846656	0.00634988100437657	0.03334508030971	0.0643913209929956	0.0308190679267319	0.000202519847795572	0.0333152848884034
cg08521117	14	52183331	0.410987099755005	0.011460624678728	0.00671332203601811	0.0870156219028878	0.000203425276689428	0.0534313072117289
cg08069088	19	3606835	0.00580153762732589	0.00434501067539876	0.00514486817575016	0.0036596993978976	0.000203856548603908	0.00406744274957712
cg25615142	15	89193419	0.012783903174861	0.0130848958038553	0.0327288418053468	0.0114864793778089	0.000206901299712232	0.0140301409183232
cg18353226	6	33280390	0.00847460486207217	-0.0250787539300351	0.133665614501034	-0.0112325718767629	0.00020698908151889	-0.0210122772785295
cg08505335	10	28342666	0.107326731715282	0.012740166214715	0.0296687688304403	0.0360487590462105	0.000207842574982782	0.0301592805779205
cg16421470	1	32683490	0.00294601613345644	0.0173399602651423	0.139538117211758	0.00840844825187695	0.000207954097750461	0.0126943366519243
cg02641052	7	144531399	0.00194682954572209	-0.0266906809577156	0.155632590118702	-0.00552397055196731	0.000208118892476155	-0.015864850668157
cg26073856	4	120243555	0.177688107878652	0.0121491504894958	0.0062956711244176	0.0535052593921352	0.00020819349434893	0.0344565773850071
cg19255756	21	17080330	0.0311264526552185	0.00932243139308038	0.0184077800571979	0.0184012060182061	0.000208260282085913	0.0145231348078769
cg22977481	2	134523563	0.278967306578292	0.00791883843905291	0.000168668261203005	0.0203440684083873	0.00020865954134405	0.0151621031476223
cg23681382	3	112126734	0.00502847327537449	0.0140996890854837	0.00409400402174712	0.0194507474774445	0.000209330702278736	0.0168804203780443
cg21341008	15	86442019	0.0100899849746067	0.0161019600519691	0.0811702834084717	0.011142505862272	0.00021003376886561	0.0139181260542122
cg11503760	14	45578918	0.00308016469376712	0.0261238038588293	0.0382930281016606	0.0412943720331484	0.000210078777493876	0.0308391051646762
cg08686425	11	67722909	0.032197302114853	-0.0069170904288301	0.00208610874689958	-0.0154282412563136	0.000210408082390584	-0.01241025434047
cg26655076	2	236720373	0.0708712508416633	0.0198072383911358	0.00930053152180843	0.0366120616724062	0.000212497464924957	0.027655173684636
cg06203169	10	741335	0.0175619424739262	0.0181245557850734	0.0396445422336309	0.0246491996213327	0.0002127329508552	0.0213881877465396
cg12596163	1	220310462	0.0154540356086207	0.0199803368280395	0.0563539839469716	0.0367605989252784	0.000214760559615218	0.0309655809027656
cg16087441	10	99210365	0.01695036459518	0.00995417149190016	0.045951206796755	0.0131616149594107	0.000216393078391817	0.0133481719636183
cg08432118	2	32557194	0.11729608796096	0.0174646208213813	0.012455242269385	0.0266312853069949	0.000217486255040033	0.0223737204248815
cg05608511	5	36195177	0.217765234326504	-0.00611355240907505	0.00165728893665576	-0.0138621397783467	0.00021749129920498	-0.0115516087177714
cg07381391	19	389308	0.00623294998795321	-0.0810507139273445	0.0109355013430251	-0.012055430564945	0.000217807482246441	-0.0457477833413155
cg10201791	7	111855154	0.0481252576658306	0.0125610961097177	0.0800568368664781	0.0103734395100167	0.000218451393572696	0.0150635475572816
cg27428603	6	33163078	0.312614511559026	0.00549009888849632	0.0138290547534753	0.0223168087381133	0.000218965354944103	0.0171835952967344
cg19244312	3	171964315	0.0270674493662979	0.0109844120456223	0.024044533117528	0.0121051345477093	0.000221395603729238	0.0126363651239977
cg07010566	1	1363627	0.0268399507017672	0.0189218433304465	0.0797860217237917	0.0111427961677384	0.000221496715890497	0.0178873334848798
cg09880665	11	35991490	0.301492761518974	0.00772631337228196	0.0156919606111602	0.0190918239016349	0.000222487381918944	0.0171683352215366
cg14353258	7	1412822	0.0275533051528468	0.0180098034424523	0.00765080004599723	0.0132670791286289	0.000222639062358499	0.0160599808876116
cg19487717	11	70263216	0.10317392576839	0.0172945462138232	0.0316144180641461	0.0255473561535812	0.000223277515614584	0.0228159685278411
cg07791762	19	17323290	0.143088380778043	0.00724193027746637	0.0315989414320286	0.0121430570006364	0.000224812584855587	0.012413102372165
cg02705487	16	704060	0.155687709100419	0.00739951850858353	0.0179305335423146	0.0130936870994114	0.000224818931063835	0.0111713017638139
cg14022144	5	122130213	0.0886179900589349	0.0134924811558283	0.0165051099043784	0.0448049270366637	0.000226231512496	0.0323622278648937
cg10833215	12	118738387	0.0346599238441015	0.021669776450297	0.0522701965879599	0.0259479201227718	0.000226948890258156	0.0279098235885695
cg04595653	16	48278202	0.000743216528473205	-0.0141122301372074	0.236432689949647	-0.00323072536182501	0.000227164078112897	-0.00799049060339034
cg05307819	1	53236957	0.0819572043757499	0.0120036694831973	0.0239799587786576	0.0353369946106135	0.000227344312548986	0.0262033592171315
cg23657143	8	28762889	0.0271320913646448	0.0240370503683386	0.0617444814457745	0.0198079266531787	0.000227870248025413	0.0239971899093666
cg15815843	12	8815308	0.00333909027018669	0.0173561015852326	0.206677589327825	0.00751685756144701	0.000228433233032612	0.0127841373310856
cg09730500	16	57662690	0.0662702389479784	-0.00833162714218998	0.00279294699097048	-0.0689978840211931	0.000228617970555674	-0.0421902810140333
cg16577670	2	192234599	0.251321414479155	0.0118039205607873	0.0206267581256421	0.0353397559082842	0.000228668649911791	0.0288389447448306
cg19499387	10	116247767	0.11016834612509	0.0101819420359228	0.0208474934176538	0.0157191006820341	0.000229728051626781	0.0146955072734577
cg26519035	3	184365313	0.164856055198348	0.0102979646533436	0.0301845254092387	0.0271153155282097	0.000231133170610495	0.0224485715417071
cg05756094	12	71608604	0.00822721391894806	-0.0151411139907833	0.0934348421230507	-0.0094556561930388	0.000232475690488381	-0.0133420731291007
cg25949769	11	69577174	0.0584094499711204	0.0289377340637711	0.0431096482862548	0.0183584403037109	0.000232494145708885	0.0273674165647194
cg02582925	5	78281734	0.00981155039504217	-0.0118222320282014	0.0523262811387534	-0.0118597923761818	0.000233610978683617	-0.0120845839572155
cg21286828	1	200825184	0.00116603732208863	0.0132537714519615	0.012143342407929	0.0124311409445039	0.000235071638662575	0.0132743452081747
cg14996408	1	222413581	0.0305663444803407	0.015615912602398	0.0253176595663178	0.0348769115859118	0.000235130930966711	0.0311973905033291
cg05627950	7	10971841	0.00868156583816392	0.0135885483236604	0.024870566785812	0.0184279570822923	0.000236030589527754	0.0159505553909045
cg16085144	19	34709460	0.840736776195999	0.000861131463895082	0.00391327680576717	0.0635975935806079	0.000236546943295643	0.0330455342136692
cg09778439	6	119445857	0.00463383016926664	0.0493008084441298	0.0294157478411653	0.0668952289384652	0.000237044823390533	0.0565042770060742
cg05219933	4	189034413	0.0444162340750731	0.0161352912653707	0.0289151265973041	0.0258347245272181	0.000238053041636866	0.0208336157560902
cg05587970	11	61187174	0.161801946607063	0.0115033474434155	0.0265664066622179	0.0172322654739112	0.000238088006809573	0.0169320898891589
cg22335419	4	58357098	0.0300501966945135	0.0216824833274253	0.0227860846001851	0.0172019214918001	0.000238959624436851	0.0193188289038917
cg12465643	17	71640353	0.0613506789444929	0.0234209820198456	0.00526961860011912	0.0307646277001136	0.000239417898649089	0.026123933767217
cg11654255	7	54857043	0.0031757509136768	0.0430370056669935	0.0576825999510508	0.0797149943272434	0.000239936027112783	0.0666703851898909
cg15234312	19	54372324	0.000149052630493878	-0.0174515345526472	0.400052909770774	-0.00380590750342458	0.000239978521837411	-0.00910126147500181
cg06331595	7	141211956	0.00386589065146898	-0.0113749522327064	0.0665488451807562	-0.00482383946524632	0.000240332431346406	-0.00820413006826151
cg04450563	9	100982438	0.269389551940122	0.00672741295113295	0.0131631203791255	0.0295391312159391	0.000240397904035484	0.0206079201140835
cg23117137	5	142077779	0.0419221783493707	0.0182866995640158	0.083139053721073	0.010695035030113	0.00024051963229888	0.01802325756062
cg03024403	15	42132791	0.000145084836076221	0.0191833622942157	0.0816970857731743	0.0127896882793172	0.000240838782633993	0.0164780660730489
cg19997384	8	41685595	0.0100603857438387	-0.0326701113642538	0.123266354295925	-0.0150752401330363	0.000241146208769622	-0.0259947595874994
cg16142616	8	126271632	0.0251396286272773	0.0127565950635844	0.0886961865574104	0.00831972221527988	0.000242674829568402	0.0124052319805947
cg14086271	8	143528630	0.119797768487748	0.00897510362342128	0.0117941502086216	0.0257994039128865	0.000243420945655453	0.0192079641129014
cg14589781	10	4292464	0.0371851019860326	0.0113764175160953	0.0167233269729901	0.0155759164872689	0.000244334337411709	0.013630289802163
cg15648239	11	119248136	0.00678145939663482	0.0136356559497938	0.030161471206015	0.020306726313947	0.000244650425820198	0.0176395326411869
cg04127823	18	18820036	0.149326634708317	-0.0507995620789298	0.00441744050817528	-0.0839879636180829	0.000245468467262089	-0.0706841104365515
cg14802772	10	97849569	0.0103400051371402	-0.0215338176078962	0.0406633207049169	-0.0216807287335558	0.000246180939387273	-0.0210769365495746
cg04140834	1	111320416	0.266628000541934	0.00592541679824814	0.0019243604618864	0.0186752725088188	0.000247620141185612	0.0136512933764108
cg07661848	4	13656017	0.26187591528261	-0.00379377052696624	0.0111959377730047	-0.00920079988162319	0.000248253076687289	-0.00794348941500283
cg11958876	2	31136519	0.00501707040242831	0.0158116657701838	0.0666134982361769	0.00907066928255959	0.000249584464768986	0.0132357742728189
cg07286681	5	176660615	0.0841586431243701	0.00864552238699829	0.0405295538125295	0.0162344327141227	0.000249597624290856	0.0152258323919652
cg08181125	1	16075377	0.118857443559697	0.00766049049521955	0.00602951306932493	0.021153188454282	0.000250592302918291	0.0156822036357549
cg24156331	14	93430253	0.0186090368398922	0.0295583325948448	0.0296217765320797	0.0409921267622358	0.00025093685521699	0.0387533057536605
cg02927694	22	38077057	0.153581080398201	0.0112619521664765	0.0402232711447843	0.026592348102954	0.000251181697915981	0.0233599111834035
cg16082515	1	12630941	0.183028971603683	0.00790172995593113	0.0113181134849415	0.0269765030921237	0.000251371818906208	0.0195927799517302
cg20679011	4	3418070	0.122118911651472	0.0104373114460629	0.0455318440470233	0.0195255624143005	0.000252716514742521	0.0174803706443563
cg11906176	10	76970489	0.41896353336581	-0.00172393992502263	0.0133606587581085	-0.0068716669507046	0.000253831640308103	-0.00527290371717968
cg09023183	3	121443787	0.0100031660758612	0.0126167688875352	0.0263405956008709	0.0104534685032821	0.000254342417160974	0.0124128052017835
cg25245356	11	70054106	0.0269845746399323	0.0128666565035854	0.0237839851247272	0.0140509153527212	0.000254506168825176	0.0148779285447655
cg06177657	14	31664625	0.0123591579871313	0.0519176315696466	0.0643452144332809	0.0615349265996728	0.000254546291548598	0.0578903587683179
cg01550272	13	115050881	0.140547013258187	0.00663664806396546	0.00296014288406594	0.0158597413319933	0.00025465036050496	0.0115789775171113
cg21599960	11	74957731	0.105615740214038	0.00845203572268454	0.0132219945839219	0.0130538614787491	0.000257089744580276	0.0139374310093229
cg04550626	10	74118550	0.132911196035474	0.0355951037157692	0.0155405010893301	0.0623225431267345	0.00025778323795742	0.0540385956770074
cg13014284	1	93644337	0.00352123263029681	0.0380988129002005	0.0474394468663511	0.0167235650289883	0.000259904330660159	0.0287497869895736
cg09363850	11	58090434	0.0155919659003282	0.05666667036603	0.0123921072128432	0.123514759670433	0.000261699483817605	0.087619287584433
cg00018232	3	179333463	0.000279784801219265	0.0256261306110018	0.0715831581283386	0.0121252978201607	0.000261794618181822	0.0192214303895248
cg26349906	1	42220199	0.000257808988884594	0.0321639407781762	0.480814371584952	0.0038764820961076	0.00026205912733983	0.0164546666360164
cg00066153	11	125550744	0.00193614472138644	0.0178889548226955	0.1081294166801	0.0089706927122285	0.000262206194821674	0.0122841198737501
cg03054050	6	157963702	0.0673145459937835	0.00927584016358063	0.00165278023344702	0.015205604650044	0.000262258030751124	0.0121982536936314
cg21487342	22	37318566	0.487172739515537	0.0040050825950429	0.00484679514357388	0.0244392069590144	0.000262429190280612	0.0169461749362924
cg11642009	18	46450183	0.171879666001536	0.0133343796229697	0.0258835207477242	0.032214968043024	0.000263765276665288	0.0263476969274441
cg16362173	14	50374131	0.00189859190478024	0.0388831351639721	0.118312225602747	0.0484286403900009	0.000264219941789153	0.0498521150648416
cg27624684	7	4843747	0.0788558782805848	0.0113377537562988	0.0067427070303134	0.0217891042973839	0.000264658884106397	0.0172713973942843
cg18911311	7	142749391	0.00913765124375735	0.0170403591901417	0.0841561294924477	0.00826340997758431	0.000265040010204592	0.0127687894924151
cg05346631	19	20152700	0.0852533596173912	-0.00801185868778873	0.00798089436796794	-0.105811087397845	0.000265842755164244	-0.0585139426416537
cg08071885	1	177996171	0.0498547232329113	0.0121813088821651	0.0826223066630051	0.0158553608723438	0.000267164011998641	0.0164632177902553
cg07613115	8	130639514	0.00208724433274838	-0.144502320260765	0.283891893590581	0.00503093851214101	0.00026746749128694	-0.0651161819928198
cg05523449	17	8396080	0.123066364389893	0.0113487106253411	0.0313164940425259	0.0195287121235702	0.000268033089262315	0.016314365458996
cg13418964	9	124753187	0.96127837436267	0.000254386411150598	0.000165395653767103	0.0183201537620466	0.000269107964450117	0.0114883129972896
cg22896429	6	151261297	0.189143331563091	0.012648647597654	0.0249824077476414	0.0292213206339692	0.00026985917384087	0.0243152993751314
cg01627996	1	176089126	0.288676102066371	0.00706721713475886	0.0144377984184217	0.0247507439042265	0.000270886917252531	0.0183964193458419
cg00529978	10	126376995	0.213053391756285	0.0108925205796613	0.0707672927056415	0.017296040672692	0.000270936955836987	0.020733502305545
cg00683984	7	45615337	0.000417724053076045	-0.0365231387373891	0.135309191808332	-0.0140187556050064	0.000271697062113118	-0.0248549911984986
cg25017774	4	64223949	0.662387949036851	0.00684723519275213	0.00244413886951475	0.0785438845732567	0.000272046141702702	0.0442112147053638
cg07256649	4	57479686	0.0192056400982081	0.0151466486265991	0.0365426999840313	0.010401640845281	0.000272538269006781	0.0123302096817488
cg22916538	2	206429340	0.020376152701475	0.0155190385368178	0.0269029890455987	0.0132968488398378	0.000272937735162553	0.0142565219803738
cg15684274	1	892857	0.311059096604817	0.0116303632302774	0.00900600127182771	0.0368401070851791	0.000273030964483448	0.0288482439878123
cg24092676	2	54623578	0.506475801183179	0.00442205892592023	0.000681956056990128	-0.0847392186196987	0.000273063177501996	-0.0435605504209974
cg22790205	14	52313420	0.450826045726423	-0.00204896062654279	0.00102201824931885	-0.0615603487108088	0.000273080272341029	-0.031417898736772
cg12162792	9	21369375	0.0207155777043046	0.0755925969227172	0.00787604305773984	0.129963997981432	0.000273821728120538	0.104480183738314
cg26934034	12	113861110	0.0507561660672044	0.00982680007994242	0.0359265297727333	0.0104943765679437	0.000273869960672272	0.0112837652309252
cg24694540	18	44153252	0.136711921525172	0.00676248514090208	0.00368370249448401	0.0113913494127988	0.000274359771787722	0.0111998447723215
cg03228985	1	1083642	0.0648719056380558	0.00888836597406962	0.0259982863309603	0.0214648428091737	0.000275073705241195	0.016113861728525
cg05915609	16	2904455	0.218366136678074	-0.0340555989109467	0.00198354955273518	-0.0718882794024954	0.000276665444472778	-0.0574728376363563
cg14380444	1	8577534	0.0300181089992765	0.0373890929251702	0.0155857190272991	0.0787878267423219	0.000279807586414515	0.0524109535112562
cg22144450	17	38080378	0.0381571421587603	0.0179473496916123	0.0348909668222342	0.0163814391260643	0.000280469793620716	0.0205884515800813
cg04330516	3	29212048	0.0528514466060022	0.0127719212011184	0.019753258953215	0.0188416022041696	0.000281348773012134	0.0150665555055413
cg15654779	8	1274678	0.177720359428218	0.00418169929028263	0.00744123072287036	0.0100485765089371	0.000283116786945555	0.0074908122331502
cg18808076	11	3074184	8.84000781539693e-05	0.0199388991809621	0.237415296013185	0.0068146881750343	0.000283215409247991	0.0124274179169654
cg01725586	2	131513735	0.0767779301534721	-0.00912490655754577	0.0544720035464325	-0.0127270626502581	0.000283319649707721	-0.0124019141371842
cg26247087	1	54146717	0.445036317995306	0.00362822238406983	0.00819920685687559	0.0240716275988864	0.000283699114252967	0.0172967787728639
cg22731669	5	116166310	0.249701231701552	0.00574496771915508	0.0119640647443475	0.0131784996621625	0.00028374174478878	0.0118652122208475
cg07793879	4	148848152	0.00178465119775611	-0.0164517376895487	0.0706427070049562	-0.00738217840921155	0.000283949022991433	-0.0119002554085991
cg09720039	12	18523918	0.00852368485056763	0.0256905161678822	0.017218180645918	0.0710093076680089	0.000283966333415589	0.0472893822774673
cg09108491	5	135265999	0.258239901498873	-0.0104086812529372	0.0589386324211101	-0.0106538425729068	0.000284282135608667	-0.0155981962215083
cg05252947	1	39916835	0.275986487128144	0.0115113056164124	0.0259961248309195	0.0277013837763218	0.000284488933451437	0.0253571619811146
cg01767599	6	88871927	0.0255252241106498	0.01502993760108	0.00703669251678345	0.0321593600047041	0.000284628720955801	0.0224445138311365
cg10117405	16	4290814	0.0371021356492694	0.018548676450186	0.0160851222954435	0.0223355649277051	0.000285156444685159	0.0187461978378589
cg24645839	8	848584	0.137339088385229	0.00985523229590524	0.0363478011801942	0.0195748908229806	0.000286126779198701	0.0181585428845481
cg20563759	5	149109601	0.0509363966494495	-0.0112830826199329	0.0771585857418923	-0.0172928825130775	0.00028628030987545	-0.0159913636716411
cg19451463	3	37137955	0.00836946818934123	0.020632267188439	0.0508291970408793	0.0303057854181461	0.000287408363504142	0.0243560847320041
cg18601483	8	96310106	0.0129448306478136	-0.0164915525955254	0.00242196695941	-0.0214935525724764	0.000288069220863223	-0.017300589037071
cg06708683	17	42782472	0.00576325073311118	0.0576471085689144	0.15411311574998	0.0380956880970917	0.00028819891321952	0.0527424613012637
cg07158541	2	43408343	0.0198901225360247	0.0116734603774602	0.0331336278429062	0.0173436782033421	0.000288877132885768	0.0161311272504898
cg13824097	11	1827023	0.0651874890665923	0.0261963796731713	0.0298807688719038	0.041970283362228	0.00028949564338675	0.0338598690874552
cg19437086	8	19325981	0.0546884162103897	0.0102267273393755	0.00720908143304369	0.0330972415592703	0.000290371352227528	0.0219394251960154
cg18002731	X	19244300	0.0021423667203915	0.0405863291409383	0.0569942095778763	0.0483825091723021	0.000290466093905615	0.0452785459355073
cg12643082	5	141344905	0.158608742564702	0.0088210129035012	0.0384537372484715	0.0203637340656167	0.000291931095858235	0.0172090942503092
cg09254264	12	132891706	0.298568934980739	0.00766099606790245	0.00452336360561596	0.0268934254799647	0.00029245996449634	0.0188361575915879
cg09810707	11	126274745	0.0388644785246819	0.0166505794831486	0.00522497093630766	0.0142520969840857	0.000292967534737715	0.0154629331940978
cg08743899	6	15517343	0.0488417207212462	0.0104065593007825	0.0359412993098212	0.0208021938972383	0.000293220910163966	0.0178874875696458
cg05787133	X	9794284	0.0371518280209685	0.0158982756940943	0.239350903070752	0.00729583236751331	0.000294833946864539	0.0143675355766297
cg08526894	17	1849062	0.199545772443274	0.012708937681148	0.0208284363306943	0.0330782375395635	0.000295720705977263	0.0280168567850836
cg22046628	11	57584712	0.00467590285499418	0.0232919382970788	0.0190086218863826	0.0184243806160504	0.000296405678940852	0.0179029625722914
cg16021909	1	248021091	0.0195101768991718	0.0186919996892748	0.0107499123967098	0.0286769169139135	0.000296590349254572	0.0230248160253083
cg07415610	8	77343706	0.468178515273855	0.00400220184900556	0.00559524809249859	0.0309202726362788	0.000297363139635705	0.0193168245345609
cg23697417	20	982991	0.0133393798455289	-0.00586810687521875	0.051138415618509	-0.00479885120395413	0.000298808920081432	-0.00522615136303251
cg07381231	9	131235979	0.00635528686120832	0.0137590299784503	0.0517919185719251	0.0144382101691619	0.000298932716700622	0.0142296113893118
cg07892720	8	37679121	0.00642030896876623	0.0208732145990146	0.0812435490831352	0.0106618548290599	0.00029957316897444	0.0166154187450768
cg18678938	10	74487299	0.0204652681907835	0.0131204673810787	0.0151315277013836	0.0233750935679456	0.000299923279424792	0.01749746486614
cg10499220	X	20393884	0.000388819107851159	0.0270655290250047	0.0424462273718315	0.0121061777489689	0.000301333218557144	0.0161854871789057
cg26317012	7	2995393	0.020299232700019	0.0111227791270648	0.0340445896993043	0.0107434860740661	0.000302129121130158	0.012341837474913
cg09995264	1	15750318	0.156184012417046	0.00685963181187574	0.0182139762820624	0.0122411109475747	0.000302469780006972	0.0117340377121049
cg14544894	3	51663245	0.00865359525753903	0.0188934270072329	0.0218876967926855	0.0140124597052755	0.000303762516602397	0.0162288832305689
cg14979079	3	17087078	0.135296466456829	0.0075475333784855	0.0138372916079707	0.0144214000772308	0.00030604232591678	0.0119059871241615
cg12813721	3	38032439	0.160233054260171	0.0139566155324194	0.0430818814167419	0.0284752619664309	0.000306175772397296	0.0268271819818313
cg04141185	8	143424755	0.154793125268419	0.010179860113349	0.0256375249061673	0.01623645194529	0.000306692740747757	0.0172765579656627
cg14896262	1	86612398	0.0114138882913929	0.0458301468826791	0.0513367167446821	0.0550785026028777	0.000306712831047992	0.0496870973437731
cg19640654	6	158990237	0.041492626172697	0.0119169341044615	0.0310796092029649	0.00968154613424944	0.000306875923249753	0.0139271153402596
cg06058699	3	111300711	0.0414423486611563	0.0132423297653814	0.0244062155773133	0.0140462926253795	0.000307676469407245	0.0135728733223082
cg23910409	10	6059226	0.0627678039055113	0.0104242992541896	0.0140249129530862	0.0111084073824733	0.000309004677502098	0.0117587268259943
cg14883190	17	42146187	0.0189504133684348	0.011589618465106	0.040906596353079	0.0122280310403227	0.000309375766168701	0.0118810298116512
cg08680764	19	36705713	0.00313914964143579	-0.00440437605109476	0.029331369185812	-0.00945878514222667	0.00031121632081743	-0.00712009939227484
cg10558993	12	307355	0.156010905625293	0.0143998079554977	0.0513545213121436	0.0146655344586883	0.000311327302094405	0.0182341602812118
cg07125614	2	85750633	0.0335271302245314	0.0106664880625251	0.00162640157956374	0.0145116384311516	0.000311453327275387	0.0121312930265121
cg18404513	8	48587440	0.0263389002883263	0.012492573913544	0.0208703231157971	0.0115988111493507	0.000312218007627035	0.0124195186291685
cg24882369	5	153279996	0.00264497138440824	0.0473576021721506	0.0242156160299951	0.071751925445535	0.000313230639061908	0.0568349983073458
cg10490843	17	37793717	0.107014446541157	-0.00777414298915487	0.00449763238788405	-0.0125477956220853	0.000313266219899619	-0.0101954944966876
cg10964211	11	57279398	0.0262247899558093	0.0253258890472532	0.0727736285293317	0.0106351775078815	0.000313340479441885	0.0209143011049032
cg19485373	4	87955354	0.86916252858136	-0.000880152730933158	0.000231806096312536	0.0310112112597677	0.000313760634870825	0.0166876410289378
cg12294440	X	113887214	0.0258466858130396	0.0450457396718461	0.0292990939889911	0.092656476387837	0.000314232866723966	0.0743761218820641
cg21748874	2	9531164	0.208382085411016	0.0107746478472643	0.0550548577536496	0.0247149469024034	0.000314653665364568	0.0217406092957248
cg26079222	4	24552605	0.0212348988486306	0.0179195435636304	0.00898846002136547	0.0199630902616537	0.000314816090539642	0.0176436376889606
cg22510074	7	71803123	0.0717521384917864	-0.0231639096696795	0.0138400388164237	-0.057393037680256	0.000314999631406729	-0.0446204936463507
cg25911570	20	32111383	0.014905065349227	0.0352047708370448	0.0134919280441029	0.0842091579137091	0.000315928745613364	0.0655726908001789
cg26133181	16	19553258	0.168773316450547	0.0104587992710128	0.0153083996800595	0.0221528635120764	0.00031681326349152	0.0188558547454217
cg26581036	4	7745323	0.0488678708158173	0.00891706890499251	0.0601782113549799	0.00918153797354475	0.000317219441607407	0.00992942014853774
cg06526980	2	236826245	0.0251234160377136	0.0320197800376341	0.235541584886232	0.0116694177582408	0.000317385707917953	0.026257018952382
cg19899066	11	72451858	0.0272437012668604	0.0256032866121526	0.0643865567094037	0.019107870232207	0.000319657045154565	0.0222627399082701
cg07634096	12	104830965	0.901920562811657	-0.000824970810099501	0.000812322628959883	-0.076440216906635	0.000320602927095337	-0.0421622431092172
cg09928045	10	104913440	0.208967639410702	0.0277958710043495	0.00744147609853443	0.0952499444910066	0.000320640655257327	0.0612585270564038
cg22812853	6	35512865	0.0060440868751817	0.0156729025025839	0.0481275394667118	0.0149723757729241	0.000320655662036637	0.0167553663495693
cg15840159	2	29247624	0.168645547946023	0.00896151551065248	0.00645291750569804	0.0168917536996519	0.000321268041191736	0.0134328509763591
cg26586118	6	31130320	0.0552763585969618	0.0153985422502318	0.0132930894060647	0.0160190883499432	0.000323465054381524	0.0159240372770625
cg26347982	16	31196384	0.0609859608708705	0.0202684884081671	0.0108030641699324	0.0531631050519735	0.000324397960255746	0.0387504774373665
cg02281699	12	76153075	0.282124584474054	0.0189716698000283	0.0160537698872772	0.0688368027408439	0.000324790661922324	0.0468989736612853
cg02197279	6	157955288	0.0262207594943082	0.0151029470547053	0.0564158917968216	0.0163624737789024	0.000326139212927623	0.0160064357734543
cg21356834	14	32400097	0.0768848387895951	0.0148339126121899	0.042240668028791	0.0224472430051652	0.000326659183560264	0.0203528958110941
cg05247870	3	178154871	0.0471078267572743	0.020074763020487	0.0110537417019999	0.025156159905615	0.000326864130632654	0.0215972426969018
cg10045338	17	4167154	0.285117562524988	-0.00172611660450383	0.000339220004490991	-0.00477610768630743	0.000327410022081034	-0.00350957746734504
cg02774971	14	31576206	0.00135210010948414	0.0168351118421518	0.0452223846763894	0.0128883461013822	0.000328037400665048	0.0175700520249526
cg24562066	2	219849307	0.215296582455729	-0.00605600348827039	0.0360265410775154	-0.00616119195961448	0.000328567243416333	-0.00748826794550829
cg16317369	9	139720873	0.0252407560098983	0.0117920610592423	0.0530041866342451	0.019692082175324	0.000329387956899857	0.0179342043961166
cg07679997	10	77385166	0.0167681333640825	0.0203323211944315	0.0551004737665754	0.0174307804564011	0.000329482270437261	0.0204480615046484
cg13149878	13	108393825	0.0140694390539659	0.0273280468505026	0.0437757982009774	0.0485701954246629	0.000329660964928291	0.0402615152636671
cg01559561	20	35060230	0.0963195737977254	0.00922661510687931	0.137996757066833	0.00809025522330068	0.00032976214236669	0.0113624472898997
cg07268155	22	36290627	0.0497232544832362	0.0146054819901185	0.00543158982841145	0.0238044538374657	0.000329904983756137	0.0197393030425658
cg13719228	6	341315	0.00176480533414481	0.0539316477038884	0.0912067137200553	0.0240318124855556	0.000330167609494574	0.0324997278283628
cg02672232	1	180855104	0.0463517287357194	0.0315760155893145	0.0183982329869351	0.0697279370473811	0.000330808045448157	0.0525868255876096
cg13666232	2	229048814	0.00795633933170098	-0.0268665388785494	0.029473255631178	-0.030085996310493	0.000331202546314233	-0.031199023395478
cg00465058	6	86387910	0.147791932972822	-0.0189939159965252	0.0131509507143421	-0.0513394069050331	0.000331332684743037	-0.0399307487208844
cg13720278	3	180702012	0.027126616739326	0.0117575338562792	0.0207999483017582	0.0184569098852117	0.000331403016355593	0.0162882604468824
cg00574213	1	1906947	0.00493048557380595	0.0468889140262687	0.0985181963056163	0.0455147994653195	0.000332639015614659	0.0462511854589134
cg02233197	15	51390542	0.00741578436608837	0.0148122654989917	0.00654995436002307	0.0175296936590363	0.000332744529757414	0.0153895559860994
cg27494573	5	176311296	0.0135537979439141	0.0157817805840336	0.0618272612694735	0.0170498461489378	0.000333704383089526	0.0163616355340441
cg22698028	5	400494	0.396162507126727	0.00632435954010943	0.00618265176826797	0.0456735135525207	0.000333797491806487	0.0265657653056453
cg01312383	11	45947818	0.000826733886512618	0.0168385227079109	0.0573766673742146	0.0212824234699623	0.00033425986237638	0.0214877588089892
cg13498284	17	3844303	0.0195282268566923	0.0129465657869515	0.024666902013183	0.0306369836392158	0.000334371652865713	0.022841514921867
cg24093182	5	1510544	0.00298862990113246	0.0179191318538092	0.0913880997645443	0.00882447876967378	0.000334548692632843	0.0128176878259535
cg26207837	10	1196452	0.404398098586647	0.00641758421292943	0.0108831042900608	0.0227404759338457	0.000335062533141212	0.0179626752948212
cg05569533	1	6018305	0.0330841930868919	0.0180842963210206	0.00923509654643111	0.0163041626474045	0.000336384225153606	0.0175062927136178
cg14233374	21	47813461	0.00934420076962991	0.0181965366487208	0.0932537044222242	0.0191806049064609	0.000336669707685584	0.0203179340226395
cg06470424	19	1968456	0.534766699976133	0.00453124496997721	0.00804034224349279	0.016537612642016	0.000337463981927549	0.0128859496724022
cg21620613	6	141808841	0.0734602613763936	0.016727953931005	0.0387247149626863	0.0268099652701052	0.000337992374469324	0.022928896403402
cg20698237	2	206868509	0.0299840100009594	0.0188290237464873	0.0521221983239744	0.017228272854188	0.000338501808869484	0.0184979215792512
cg03887426	6	116937689	0.108443223111276	-0.00485084856932787	0.0385407694133117	-0.0160901003006094	0.000338865566518081	-0.0114660891837809
cg26844732	15	91304710	0.19909158678347	0.0119713572268016	0.0159193320117701	0.028480320183718	0.000340199279719933	0.0215479173297358
cg23280290	7	35734964	0.104022664064642	-0.0111752731337843	0.0386079332510109	-0.0249869835322813	0.000341473028581103	-0.0199387444484761
cg04864216	10	124220865	0.045798882313274	-0.012867964357871	0.0316048135362034	-0.00993638277400321	0.000342097138304534	-0.0110136499879192
cg21123782	8	114064006	0.000794844763346963	0.0393183614269757	0.0517295435074478	0.072421573038227	0.000343152485590914	0.0561069581946142
cg08694048	9	103361296	0.0500713157682659	-0.00661125589620267	0.0537067640266818	-0.0183532305324881	0.00034335524636417	-0.0143134772093751
cg06219856	4	98905854	0.00532416580377052	0.0337753475916676	0.0281091397134405	0.0498225701463986	0.000344337378654554	0.038296109704192
cg00639361	20	50772703	0.0618254552356327	0.0215400055368166	0.00791889818441089	0.0790271465518463	0.000345693250869144	0.0505125046391905
cg26181196	15	91517596	0.0624791125565902	0.0109618534836007	0.0451244356902803	0.0152285515601008	0.000346086747543336	0.0153669538862821
cg10588706	1	246305649	0.0018729428594839	0.0233461123850078	0.109769832850802	0.0136803631777116	0.000346119072285365	0.0176914020002655
cg11382630	14	35747081	0.00266067126813067	0.0462227408979167	0.0311936825674633	0.0727252362617906	0.000346233234339907	0.0591599656665082
cg24867820	15	74780962	0.0532148937984418	0.00939762711098482	0.0190783018713541	0.0151053123617465	0.000346759887854453	0.0126783478608645
cg18785234	8	125615625	0.023736802780728	0.0123063769056694	0.0236636941102058	0.0124064696995671	0.000346763331621279	0.0117219338028153
cg12630496	18	12906147	0.00200246226602672	0.0152778476069842	0.0201424162741326	0.0148492128446176	0.000346870992514071	0.0162662557479103
cg25109252	1	36235538	0.0586469392485944	-0.00706471167436468	0.0183197650070811	-0.00914393004798495	0.000347352371159015	-0.00916185885709309
cg24448759	8	130985577	0.0280772207226797	0.0142612905839783	0.000669821349781954	0.014024035177737	0.000348363437362598	0.0143573676345688
cg21900928	7	29294897	0.0332760078456753	0.0116618392264354	0.00461190127834199	0.0119330981769603	0.00034858537098778	0.011731938444698
cg16190225	7	1163456	0.00909283045244765	0.0218623257288944	0.144251680024062	0.0172729979375737	0.000348980043048063	0.0225826757635946
cg05036253	15	40706413	0.00283221119638516	0.0175602046054456	0.019125027657858	0.0116513176514109	0.000349457483461558	0.0138119384082766
cg01248801	16	29193020	0.000220121765593133	0.0215003165620925	0.134735917727867	0.0128419631700045	0.000349758970799348	0.0161681493638808
cg16175479	1	2235375	0.387206273932533	0.0063532914882737	0.00482099942054904	0.0207768936630156	0.000349763565563951	0.0148527163747913
cg00193859	7	139723923	0.323965921943131	0.00640538445074734	0.00624937156724342	0.0222010504244939	0.000350104541988514	0.0162324510767022
cg26620152	14	53762272	0.117657146954602	0.00841657788430378	0.0273898368809289	0.0154413007695099	0.00035036038453971	0.0145136812599865
cg08482214	7	73108406	0.121246608011043	0.00849780504459072	0.00640505172950824	0.0173008496389764	0.000352022459136024	0.0138099222400979
cg21983178	1	45120676	0.118665402320768	0.0111384047743318	0.0302256161801643	0.0213425188900572	0.000353782099076012	0.0185181082594687
cg22800010	4	6271632	0.127310891744907	0.00182948712522814	0.000832379052229885	0.00408979054093784	0.000354231869236225	0.00310688222168441
cg21356259	7	73639432	0.0239010698458448	0.011117307296794	0.0299051726586325	0.0183583033256172	0.000354806899985188	0.0151978039318824
cg08711369	7	57411514	0.132489943707969	0.0177470328247788	0.017306348038001	0.0185134530683654	0.000354939981950068	0.0208050154843361
cg10099795	21	16681618	0.000329178865146848	-0.0361704347169755	0.0622618905575005	-0.0170598213026926	0.000356142123298212	-0.0269564145167369
cg16479547	3	177067708	0.00226627453521112	0.0242447725961237	0.0530554199696978	0.0268784875723898	0.000356334397767013	0.0253188225324978
cg06866079	20	17402599	0.123178743159222	0.0204399410185172	0.00808557151379539	0.0767567401073893	0.00035642186595639	0.056267628980346
cg17966709	11	57435952	0.0217870380957726	-0.015530010995487	0.14640612788401	-0.0124180416536054	0.000356510721381694	-0.0157965062740045
cg16600706	6	30309653	0.354879263615133	0.00469931034068031	0.0123528340678076	0.0221419744201639	0.000357019482548011	0.0154488274247612
cg16719993	8	129134033	0.289449873348717	0.0074204599470963	0.00528225432496358	0.0336396648856866	0.000359267853301908	0.0221861788939107
cg27177702	21	26498657	0.0497544087215661	0.0287097647893518	0.0262028295499563	0.0680249952099278	0.000360157806811696	0.0512193262112626
cg24868453	12	3013752	0.404746922743113	0.00459528130152839	0.0206562015195461	0.019473119283731	0.000361508922265295	0.0145473065707224
cg12840819	15	41156591	0.00789279618565171	0.0132320469770807	0.035209750068751	0.0274103130812218	0.000362007762319201	0.022524806547234
cg00397459	9	95837883	0.0108245474434921	0.0119163000415319	0.0199757287443148	0.0173602914541359	0.000363387405537514	0.015719554181217
cg03616995	10	32344997	0.00642348366789235	-0.0127897878770719	0.736805839081735	-0.000591295470046452	0.00036397809329846	-0.00606079547397624
cg01668650	X	38845048	0.0254939015163788	0.0126784189462633	0.0221944951190729	0.0161094721700215	0.000364760047301952	0.0160001830106556
cg07440754	1	185091209	0.0490216981913291	0.0135406046423816	0.0230108730139772	0.0196411248983755	0.000364814235303525	0.0156106593434128
cg02147775	8	27794235	0.133593590401386	0.00815253000746353	0.000586924732356498	0.0255125837042701	0.000366108593724955	0.0164226376664801
cg02915421	11	72825963	0.20092325243389	0.0092516276014738	0.0289045570319286	0.0188575227643817	0.000367458877383794	0.0164981915248728
cg18437808	17	80402548	0.0506191020106306	0.0244788410247497	0.0690812363437865	0.0161985313898399	0.000368761770759038	0.0233501115813657
cg20644179	14	100765878	0.00714895187109332	0.0114560201184446	0.0403504876630268	0.017341100199575	0.000368856886423364	0.0143333952158965
cg17351801	11	18640326	0.00189832321535393	0.0383861974715365	0.081717833052207	0.03831166793586	0.000371256128065316	0.0362684497332369
cg16318827	22	24489956	0.0795070867487573	0.00733725335432526	0.00238291488183921	0.014913772697028	0.000371458461311644	0.0110463361339681
cg01999399	3	195537508	0.0439304959389665	0.0116931164327118	0.0182870447032534	0.022408603017036	0.000373254022271973	0.0185308797207928
cg02872914	10	126713578	0.0244401148700986	0.012506384350311	0.00753543963509824	0.0190049390725816	0.00037433460867693	0.0165383653021673
cg17423264	20	42780326	0.101935583486337	0.0147618576019395	0.0362628428234711	0.0268858636406113	0.000375028618611629	0.0231209061012694
cg04864990	6	32168694	0.216704608468948	0.00875254259005313	0.00299376563489959	0.026595811532716	0.000375271559258247	0.0168163340864533
cg20623506	17	79813410	0.0783806064078433	0.0118138484704595	0.00579940020510623	0.0155464230890343	0.000375397324347434	0.013436204797947
cg09645728	6	56670758	0.0167787429518076	0.0131630680686996	0.0279003694178771	0.0175787065185567	0.000377763623032716	0.0144338951821766
cg07605200	9	96199463	0.412914828092678	0.00405351214734523	0.00161065899159877	0.0152818282237368	0.00037813858696188	0.0110705038996895
cg19620127	19	39657498	0.0610389499649995	0.0106333669710421	0.00537024319969561	0.018693956311881	0.000378169717884286	0.0141580801939999
cg01748298	11	7634032	0.26880198846647	0.00845688375059203	0.0176064323535209	0.0150511839453112	0.000379021599514244	0.0151955601335782
cg06658237	6	31747250	0.359953447123728	0.00310442345831224	0.0285116914433423	0.0118484364621213	0.000379299038043139	0.0089557111837825
cg15183440	6	32190344	0.0876122282899809	0.00774487453586069	0.027681861266737	0.0169749472071669	0.000379485476943404	0.0145852849819505
cg19309283	6	38564799	0.0873318922729117	0.0147019828460227	0.00377697915707791	0.0412599701343958	0.000381160227406052	0.0275850535821165
cg10420838	5	96477502	0.00105121755247413	0.049297858082544	0.138684545208829	0.0337316664406802	0.000382221025851341	0.0398164765217117
cg14407829	6	2341630	0.0153328160964808	0.0177443344349928	0.00425087756810342	0.0349570707453336	0.000382237309912219	0.0243002125662995
cg23405243	1	110998975	0.0815121666224255	0.00819141925625683	0.0191721837412415	0.0190733643178011	0.000382628516446779	0.0140915884756289
cg23217005	16	56691744	0.0135339925610692	-0.00540278364903348	0.0225647163798777	-0.0180134569375579	0.000382687857319935	-0.0118094049594239
cg03314080	2	178129903	0.0529765693233952	-0.00468784471568164	0.0313049745223613	-0.0158389589960656	0.000386434228594478	-0.0112615635800685
cg16133822	8	142166712	0.025492474757816	0.0146578225000394	0.0319237066998571	0.0193885141233475	0.000386437778051979	0.0178572149128354
cg26700702	16	1960348	0.0260209246604011	0.0107333586516545	0.0754531461089896	0.015158405078424	0.000388755212554345	0.0147682536164595
cg00618738	15	68482554	0.0873695071032946	0.0149945671717962	0.0377563768090161	0.0293687874650977	0.000389140191962157	0.024843574836786
cg10510707	7	563858	0.914472594737904	0.000697113048357296	0.00549611670522382	0.0260701516974902	0.00038931335340234	0.0187897406740765
cg13933592	6	75228935	0.50266868825899	0.00928988345386377	0.00162448786658633	0.137827518939151	0.000390480946337655	0.0781566919649142
cg05786241	17	7847306	0.00445373441420593	0.0210502223512585	0.153808838544608	0.00800701483450969	0.000390787003060896	0.0148893954509163
cg21728941	6	56878135	0.00968430116082669	0.0297209663374422	0.052060427545068	0.0316315119626303	0.000393346725874052	0.0331960817859311
cg09226389	X	154020586	0.278862571364116	0.00956765423456013	0.0185701377104212	0.0235079183375209	0.000393441370790579	0.0210220870579761
cg19637055	6	151463069	0.911894068163991	0.000879602451761449	0.00120055155959454	0.0339008107532477	0.000393603375996883	0.018565868434161
cg05845831	2	232476255	0.002497565817526	0.0383322833089012	0.0352209368731192	0.0334758588688964	0.000393751752379164	0.0344589422314807
cg00725331	20	62515314	0.0292386691183426	0.0155475129676363	0.0294213773206804	0.0125411384390966	0.000393911921350574	0.0150722662891703
cg13060522	6	169565259	0.046383469492356	0.0428257533669242	0.0297702494177909	0.076022643392085	0.000394739575292827	0.0626235159334555
cg14966190	4	102739742	0.71500463671086	0.0018888855438229	0.00396466587789862	0.0880909275809996	0.000396036790362763	0.0427060299523793
cg02651776	10	27447805	0.23456175377782	0.0121410805999666	0.0751673796345758	0.0194237884982926	0.000396733304234406	0.0218070278221958
cg24738300	18	29843313	0.00863061390218372	0.0108970445950178	0.0295100798888192	0.0147283465686237	0.000397558649559307	0.0134126544622013
cg23820746	8	144565277	0.0344809103926577	0.016281836663315	0.0262338567724163	0.0137742476059925	0.00039815605873742	0.0157924313476302
cg04602007	16	87080824	0.0152044625880905	0.0161318737408969	0.000756481211076818	0.0224166988910317	0.000398445212925351	0.0167423412878265
cg07078154	1	77635524	0.036034982901025	0.0138973306765068	0.0246138870675989	0.0237062499842245	0.000399377812042109	0.0184073666290782
cg08438705	19	1152189	0.809739028120712	-0.000882917645916878	0.000318908667348274	0.0136431379383126	0.000399514207404201	0.00756516661831505
cg19027985	7	157785628	0.0184386778339767	0.0198303355972774	0.00393431955903871	0.0250511620331388	0.000399676580967805	0.0197137773636656
cg14392181	12	133121660	0.0242886355005947	0.0128082155984069	0.0541019261030565	0.0145267050164702	0.000399731464748319	0.0163518913111467
cg11323828	15	41230578	0.0037516905475744	0.01263683731514	0.0399913694402801	0.0258268027869954	0.000401677447408407	0.0204388291808582
cg08721491	6	31937968	0.0058124725730541	0.01335594604545	0.189604077382171	0.00680533516187319	0.000402839911372869	0.0117065714630256
cg16265415	2	1755348	0.0189397666335159	0.0178213606246753	0.0504219908850071	0.0161453918477469	0.000404676812315413	0.0184415513416242
cg07974833	4	73430160	0.00457173256437805	-0.0511425955201327	0.811620357843012	0.00121843944782217	0.00040475460658942	-0.0273276579105051
cg26837570	2	74710667	0.0132861748130012	0.0144635613804615	0.0752269973306716	0.00647967103295582	0.000405051709517507	0.0128063947388855
cg06417426	11	101619453	0.685514638351269	0.00248933206744988	0.0011340836933192	0.022221934146472	0.000406522243079025	0.0143316688301878
cg01095449	3	59294550	0.0513529917814241	0.00977638378907151	0.01317870188854	0.0120600435847063	0.000406592696934768	0.0106861980494715
cg04015581	1	157826602	0.270275839723002	0.00548755799540195	0.0387151958869143	0.0172239254395165	0.000406601079709937	0.0149316058707719
cg06168050	17	30677336	0.0234390957059217	-0.00894820929788052	0.0533479199761818	-0.0160424257178439	0.000407101325463197	-0.0128972681863254
cg12910249	3	14291441	0.0232682236265508	0.0136305018355121	0.0473023440248945	0.0192094602907324	0.000409021077159021	0.0181107000917542
cg04784251	17	58986519	0.0555588417357168	0.0149708840273838	0.0249835634092693	0.0410786617749149	0.000411442844999023	0.0284074035715442
cg03700642	20	32581437	0.0464456536667828	0.00726549806358038	0.101224045478736	0.00593425196088634	0.000412940203682308	0.00806313091497177
cg24183439	12	132508377	0.0722951202712869	0.0170900624931895	0.110520821899718	0.0199490072597478	0.000413801916401457	0.0221964835945478
cg01353788	X	147582069	0.0738787703701256	-0.00482340164409172	0.0309304597002745	-0.0063252690402655	0.000413856829609437	-0.00612586390618807
cg07316263	16	67193999	0.00125437176114	-0.0119813130643929	0.139966736757438	-0.0074799300045744	0.000414720555780794	-0.00982686011000666
cg13327935	5	31798450	0.156743457532814	0.0127937494177359	0.00384875612769893	0.0275085842247351	0.000414900023023329	0.0196108776696176
cg13147662	2	32653492	0.00651222990636049	0.0159129002606266	0.0793088777843428	0.0126911875738116	0.000415006687708118	0.0142837761144868
cg12884853	4	133567350	0.00211136241212474	-0.0314134106961746	0.126265219387231	-0.0107053058075549	0.000415172086706164	-0.0195698665306113
cg23194206	15	100160458	0.0684910765701022	0.0126956871762886	0.00269433541482698	0.0181718844257456	0.000415288363624414	0.0153109304552053
cg10193709	20	25202371	0.0140717768677246	0.0126079959467376	0.0217081609049567	0.021058815171626	0.000415438362983252	0.0181981424718223
cg19130860	11	1959865	0.0342059625920848	0.0131412874297258	0.0087594240808172	0.0188558146955567	0.000417864122093024	0.0160374949606982
cg24100049	6	40742786	0.01002247242283	0.0831189428491911	0.0837832296910029	0.0485416031367523	0.000419611522921955	0.0665366043938952
cg15964472	5	19038955	0.413197876114172	0.00686523237340449	0.00730380859350477	0.0284382817244803	0.00042014968708209	0.0188136078888168
cg01201876	10	127440740	0.225206549589293	0.0232976883445585	0.0214491798806556	0.035145325307835	0.00042063259955151	0.0345218847652525
cg04604247	2	64477485	0.044428141525301	0.0201660849141193	0.0806229743050386	0.0213428105589527	0.000420879538349937	0.0237499560798855
cg11374655	6	131951131	0.267688328141689	0.0286417285506881	0.022548604192156	0.0679501885275342	0.000422573604281296	0.0579328196852288
cg04133585	12	67913781	0.0209321531625957	0.0101444913046952	0.0700195586174155	0.00780639460934152	0.000422730183040657	0.00986268049645584
cg18895189	3	172166270	0.573543921354178	-0.0034831468190975	0.0275611171894773	-0.0243889555775745	0.000423037724118119	-0.0184364280124978
cg26840849	15	44810923	0.0944134043156129	0.0146301899551845	0.00681513919236072	0.0602107127352133	0.000423042966314581	0.037205663004652
cg20321132	12	108698691	0.56380794412791	0.00338852208923123	0.00423243427352943	0.0312047486051168	0.000423062568772182	0.0222131800282634
cg25064770	1	218647192	0.0180031188814363	0.0431767312877089	0.0757433857941271	0.0316108057727587	0.000423382332861204	0.0338999154974976
cg14332368	3	43151328	0.0240490525384277	0.0192548221725258	0.0562856380953861	0.0127670295239205	0.000424047315753724	0.0173442953151756
cg22438251	15	81002019	0.0775056467236833	0.010115414106346	0.0140556410722404	0.0126511810210953	0.000424630048286368	0.0117845624664964
cg02697337	9	32927137	0.034956223755804	-0.0436249964121167	0.0199711875674671	-0.0754287261191521	0.000425804521517606	-0.061307492600452
cg25317611	10	14017426	0.226696993767299	0.0091498891620893	0.00674977554014829	0.0218136885613455	0.000425850631293975	0.018285736535548
cg02861032	1	155936464	0.0900244153097917	0.00895554422429292	0.0257453842815761	0.0122901745369123	0.000427176877377399	0.0129812300898962
cg21124714	11	72983097	0.0770382140955533	0.0128283536339118	0.0518713543409869	0.0178441318550937	0.000428383759175809	0.018279352029393
cg09120452	11	75032670	0.0450433548729595	0.0111546219852661	0.0672626361813627	0.00816260545865491	0.000431014255418328	0.0108418275296248
cg08741843	4	1031015	0.386163229855333	0.00560049146596221	0.000946101630292709	0.0222627323623348	0.000431506055993509	0.0161972437262599
cg26626184	11	111705365	0.129156192297567	0.0133794710288273	0.0239999061166154	0.0254514122618251	0.000431567648829647	0.0208653483872706
cg10806025	1	183910893	0.0750192579179123	0.0218888833120374	0.221429604758895	0.0114521191315709	0.00043186341953599	0.0214625722404237
cg12409681	14	77602193	0.0260695191203527	0.0127298945634302	0.0191423468196872	0.0139942185305325	0.000431966645157004	0.0132643339515509
cg11056123	3	12544298	0.0458186780671997	0.0416162758279525	0.0931040531616789	0.0534575976143757	0.000432152338993968	0.0550103907527941
cg09151187	12	30251537	0.158305790339279	-0.0139518749251085	0.00357050146659681	-0.0160396859518707	0.000432535698571924	-0.0173122926293354
cg11725039	6	21661540	0.0574484017718759	0.0109082647128705	0.0502076069306263	0.0128507477229442	0.000433605104886008	0.0139877466901618
cg00552805	7	44119858	0.0673830209718156	0.0093112716882319	0.0196956627599565	0.0230669624050952	0.000434048653908924	0.0175911692777507
cg12693379	14	55131185	0.0114269839923588	0.017227794272476	0.0123650033954442	0.0165021605199475	0.000436955569212198	0.016163727285181
cg19483803	5	37044054	0.247773642427304	0.0136689695093653	0.0156834764577707	0.0569140211123352	0.00043699439754178	0.0375969823433208
cg11600991	7	966196	0.0100581095626154	0.0204366598057391	0.0573980395128349	0.0288089059200715	0.000437780318670218	0.0248624960460749
cg02506896	7	128849259	0.0620823228293538	0.00916680049240621	0.0235670069089602	0.0144673542684428	0.000438675864156894	0.012864144616738
cg23799720	16	78133402	0.0953005222610946	-0.00418406568600216	0.00976079148111968	-0.00546448349937549	0.000439082586959146	-0.00461977956946187
cg17246714	3	55519186	0.00140090210347126	-0.0359893070315058	0.224254322188979	-0.0128480052662563	0.000439545512187202	-0.0208787961737634
cg25756869	18	51884989	0.234788202974268	-0.00463396280286692	0.0255487439481537	-0.0251639678564429	0.000440628354456901	-0.0163757707543253
cg20784947	2	8868805	0.175643277777549	0.00461578484851786	0.0015635208015599	0.0157695261851929	0.000442443579443717	0.00942605046444189
cg05302416	11	2466037	0.0254446862557164	-0.0179268153749313	0.0684532612134749	-0.0134861255394194	0.00044281098957453	-0.0160068586301444
cg00229477	10	101697616	0.0522768818169206	0.0320473103496143	0.0856771991258315	0.048151259328111	0.000442836092803541	0.0466726157338073
cg18985334	5	123273990	0.0355544799484435	0.081163252949625	0.0147132284294256	0.0807552816918325	0.000443321585275887	0.078252691058048
cg09634663	1	180910208	0.140530324331487	0.00718476360084113	0.0287052067730802	0.0232717895714188	0.000444480633034627	0.018242211285027
cg24016035	19	30205900	0.0112324836546971	-0.0113045209381973	0.0573746329926181	-0.0102753410452218	0.000446190235579712	-0.0103495740522029
cg24247472	17	46908838	0.287983934028521	-0.00276194288038731	0.0119483692892088	-0.021259766010685	0.000447705518028846	-0.0130721354159178
cg24354954	17	43138489	0.0943878658295151	-0.0140236611542527	0.013836545466668	-0.0177025381093935	0.000447711705257754	-0.0162283780269273
cg10660353	1	235403054	0.111606833081791	0.0219015564325077	0.0219026872840778	0.0655962020303595	0.000447742196112549	0.0434677577156175
cg24777065	14	92413917	0.0593821633424846	-0.0153985133668601	0.0340335157000111	-0.0304847078829043	0.000449130436287733	-0.0248236748499252
cg00039452	8	16972354	0.0107650925986303	0.0264618372593051	0.0732245802459947	0.0209559643941406	0.000450786971919471	0.0246293562925594
cg25283850	8	29713495	0.220446212977229	0.00662414654399932	0.00234881759948969	0.0144266302604284	0.000451407076255243	0.0125131607767467
cg16389203	1	193738921	0.350738826553789	0.00705615956242158	0.0110455361969999	0.0297435941641727	0.000452084447895628	0.0205616334037947
cg03497351	12	112221882	0.0123311585761584	0.0155729782035932	0.15848942613287	0.00642189231098354	0.000453667828168672	0.0122961925452728
cg06783285	8	94889009	0.137238146024734	0.00891484836023771	0.000131328728020635	0.0160764420982379	0.000454217913646193	0.0117100210176736
cg04366032	X	65389327	0.218398116912322	0.00970477437935974	0.00768052880749558	0.0513097662420038	0.000454246659496706	0.0325382203754164
cg20525229	12	111725516	0.0697153122610724	0.00340814909504004	0.00915355643061784	0.00479841958334903	0.000454608943557366	0.00394623679921794
cg12890393	13	101254155	0.772766633696094	0.00167884925282152	0.000156757821921419	0.0215024971377344	0.000455077420572258	0.0125265869572235
cg14906206	2	135625209	0.0210239826727618	0.0172236267471668	0.00512753739127687	0.0194464284955101	0.000455636769647012	0.0157534185810066
cg23625695	2	28541545	0.160540045038336	0.00669821966095373	0.0129027938758588	0.0185518762582451	0.000455761700694279	0.0141946246687465
cg26296121	12	104136341	0.0788262208709381	0.0104946814600155	0.0215175518840235	0.0157614860343263	0.000456243966306185	0.0149710180635996
cg03825262	5	131837622	0.139811582629304	0.00829821438020896	0.00729699565173799	0.0123689739837305	0.000456882253044579	0.0113989891235171
cg06457749	21	19776866	0.115611849147653	0.0379123843136148	0.018574009804991	0.0911275551021007	0.000457484548425198	0.0734494968937581
cg13435118	1	55418860	0.638646357051623	0.00383883433342198	0.00623209300539504	0.0197694625922371	0.000457746169368673	0.0144743178704869
cg07139076	2	29086247	0.00397094630688784	0.0229357909029003	0.0632356795318531	0.018446881951577	0.000457781368503749	0.0202710034212077
cg05889889	18	67784411	0.0156939821580339	0.0357077212182327	0.0355433518457178	0.0636209073211341	0.000458133357783173	0.0479872283133438
cg06063981	14	96791432	0.00494852359542764	0.0175494067430676	0.0223667034455686	0.0244863448114997	0.000459155607452225	0.0200190288301066
cg13034794	14	86523586	0.00440129834774518	0.0447390896472088	0.0445482725239291	0.0882404130980904	0.000459355644212894	0.0670971620822432
cg05504309	3	57314170	0.25902143933357	0.00788594375529242	0.0154796727229111	0.0194454960477887	0.000461185910175379	0.0148214298218526
cg07461161	11	66110874	0.16882547593011	0.00912654189993292	0.00382822072356125	0.0147217346554044	0.000461593819618469	0.0120620942558584
cg26703960	12	105351675	0.41483337097077	-0.00305833262054768	0.00252135606731052	-0.0100284445134315	0.000461643270585426	-0.00689509753909824
cg19435787	17	73464563	0.36854105226428	-0.00546673990857786	0.000487819550179653	-0.0167434337247627	0.000462693788243645	-0.0120861708170745
cg01743145	10	28367084	0.177611845908049	0.0118459060558766	0.0203560843001022	0.0302419186861227	0.000462799839145594	0.0232605265300773
cg25944720	6	106958640	0.217018736959881	-0.00229387745758611	0.0064559696185544	-0.015654664892964	0.00046390271502299	-0.00999410622452695
cg00150523	11	71821635	0.210750032231078	0.00633838101185604	0.0141844886899565	0.0283265393542216	0.00046659872883108	0.0190380036479022
cg00670714	3	195310145	0.01828556304515	0.0204014995857179	0.0328281198545775	0.0475420811839918	0.000467516418849403	0.0359021562712024
cg23581811	11	95865817	0.00181011442173682	0.0200914927156693	0.104004497622964	0.018550960514333	0.000467797773711507	0.0196211795661532
cg12223342	6	138216336	0.0455891505473773	0.0105623785233877	0.0313291246040177	0.0103933752901792	0.000467895128350345	0.0105347987756605
cg25593340	3	186677177	0.0384560080434873	0.0221673621220633	0.0480792102572178	0.0127330520115312	0.000469647781344818	0.0181821859396314
cg07130626	20	60288598	0.00177401971682164	0.0227198958882687	0.210825206473533	0.00785597050412023	0.00047109006551562	0.0146287127213047
cg22057519	8	67925609	0.0767705136073044	0.0379780020369945	0.0112361622486488	0.0936796733167555	0.000471546415394652	0.0663041599574272
cg07243104	2	172004919	0.0700897541965051	0.0129250098446026	0.02139014890376	0.0257966201089932	0.000471660210052905	0.0181992998981573
cg05113840	16	86609422	0.0375747261271309	-0.0122201613059518	0.0543251103724224	-0.0232706073017472	0.000472164697165556	-0.0183591932445856
cg17864176	14	96633145	0.0369281534654992	0.0114225891856661	0.0207845356006827	0.0162546933667804	0.000472689993327008	0.0143945260786657
cg24007445	3	194224524	0.000100292872015536	0.0547394119013638	0.112204064591399	0.0480312917490549	0.00047278318106754	0.0505817887991544
cg25367383	7	149510730	0.071690776161794	0.00908860631565673	0.0216361593439094	0.01868008217852	0.000472846548141649	0.0169497397274558
cg05964462	13	22736769	0.161696533223848	0.0207881970988596	0.0271778395305733	0.0723017830541575	0.000474419494054872	0.053702440445471
cg08699981	2	24496836	0.0341350593128767	0.0105972695759248	0.0365693556398609	0.0107790358089581	0.00047463280731498	0.0114880983889794
cg00692971	15	101142510	0.00220177038127728	-0.0104683817798578	0.128362265267636	-0.00980184203117794	0.000478021107421826	-0.00981690797360426
cg06197710	21	15919593	0.000805786668222092	0.0556081257015751	0.0377991602298501	0.0806095613286208	0.000478674059118408	0.0661604513082086
cg22399252	22	43447603	0.00425502867255978	0.0133304610994712	0.0320922523935376	0.0132377295323536	0.00048015279474212	0.012783721999588
cg26506792	21	38359899	0.142452762833213	0.0160372324668972	0.0129544752581506	0.0297832086451616	0.000480343923072772	0.0255827717059972
cg21895364	7	150767428	0.0837002832281282	0.0118302156881349	0.0169353511828672	0.0150260158804096	0.000481747111015961	0.0145645620520371
cg00213436	9	37128623	0.149457271826151	0.0125045029752019	0.00089193616108115	0.0275769196852554	0.000483758078137462	0.0195564962417085
cg10583138	20	942018	0.0954221236478092	0.00722691317841001	0.0199060079079976	0.0180606957041373	0.000484081357978933	0.0136417061010948
cg05928785	18	76886970	0.0427820126672961	0.0144608558689651	0.00170974995022096	0.0247790274495682	0.000484363158570249	0.0176432241306462
cg15990451	1	56025098	0.198232400644302	0.00710088244253877	0.00627892439810778	0.0167721796072394	0.000485860620338291	0.0120421625352332
cg11042769	8	2242128	0.0697127655704103	-0.00863755826479911	0.00233616271622272	-0.0477945710410272	0.000485967745027416	-0.0277826861832669
cg06116638	1	247836990	0.050514689079806	0.0152228986330355	0.0118171026533885	0.0758490961417511	0.000485970314229878	0.0460033512189004
cg25486949	21	44350538	0.597995226811623	0.00302027557279408	0.00183982239293134	0.0240048746314323	0.000485998530974971	0.0152218421399872
cg10794981	4	89251898	0.0139110976217295	0.0197276296565509	0.0182225872201909	0.054581021659385	0.000486233398435598	0.039602181186597
cg01664189	17	35882072	0.0493799106696503	0.00910633964051148	0.00659247656522358	0.0148127139684573	0.000486278599047469	0.0119722511799059
cg00136470	12	2966630	0.07878468592427	0.0131362438863627	0.0178854459751311	0.0181340658782195	0.000486809987179874	0.0176740986131976
cg10538494	14	97263716	0.1147482161735	-0.00606958634878482	0.0480293979911777	-0.0115629652317401	0.000487182813165486	-0.0101342868631925
cg03333101	19	12954349	0.0126713330763969	0.0114801247808927	0.0277122556815131	0.0151658118595933	0.000487452165957566	0.0139344532473261
cg03097714	3	182399116	0.00140595362096455	0.0233940954306169	0.0973945779598052	0.0138594335253276	0.000488054139956435	0.0154428073198692
cg11396662	11	125790708	0.121984807452586	0.0117452304040194	0.0806099074982391	0.0121531649738166	0.000488761299187182	0.0148904256121348
cg08157323	14	105688914	0.187272675208037	0.0192499334252101	0.0148056560908736	0.0494737826336985	0.000491151859262835	0.0393888687553429
cg25579860	17	34182042	0.0275381587631269	0.0116308568580154	0.0513544737595372	0.0123488959017178	0.000491829980712151	0.0135302106424474
cg10057631	1	204380960	0.192563290813316	0.00224809313740584	0.000128403265764953	0.00510963907398253	0.000493088571690144	0.00380263477844548
cg04071697	2	97273271	0.0345008973666995	0.0188914423444693	0.0139639196821733	0.0317573050024226	0.000493493395919482	0.0255616837227704
cg01634388	4	129405035	0.00774063224154394	0.021597446288458	0.0179726454085845	0.056908262720733	0.000493539361735585	0.0375818511244473
cg10201084	22	50644361	0.207916212080194	0.00655957517739443	0.0113101760012844	0.0205361598363809	0.000494268836509065	0.0161520135247057
cg00480146	11	60164087	0.412464131193853	0.00728469681841585	0.00209568682335247	0.039174575321456	0.000494936991357609	0.0252200805897022
cg26027665	7	100546893	0.237268876763014	-0.0108971997588317	0.00738301513747498	-0.058587522189666	0.000497725431066758	-0.0371998538743317
cg21584739	19	1026466	0.00743821975993461	-0.00715630744958909	0.0642739485580479	-0.00377103763677652	0.000499006007194748	-0.00522306385341996
cg23483071	4	37465580	0.0111633696877758	0.0103422849988528	0.00902160265491318	0.0126030851584768	0.000499115804071536	0.0117616437529936
cg05843874	21	31963662	0.25942369337296	0.0325337954374846	0.0186390485793823	0.0998490112287088	0.00050012587338304	0.0695458645002705
cg14940636	12	56498092	0.324142940086726	-0.0024958701029524	0.00746655972700084	-0.0330575478012421	0.000500821761190714	-0.0183097754640857
cg16714998	7	129027294	0.00268787264159077	0.0212300174660999	0.164872539441321	0.013298121057202	0.000501829869326122	0.0175899470251786
cg02363969	19	56048075	0.0225518777921972	0.0101999330780552	0.0233444854199434	0.0111448395316551	0.000502815401614111	0.0113150120117173
cg03181618	2	160113343	0.0719908983510639	0.0130332952517793	0.0578891256425093	0.0188832864413117	0.000502886881981387	0.016907770215381
cg11368509	19	55851365	0.390441666512655	-0.00254242612349836	0.00944073473934105	-0.0137986073368033	0.000503004894417275	-0.00905998258551518
cg17622053	8	116251556	0.0713705995695502	0.0114867854768573	0.0616429787624323	0.0122571251154913	0.000503540341876473	0.0135124674619308
cg09139549	10	3151710	0.00604527634156815	0.0226134522858301	0.00904292165987638	0.0235566429040247	0.000504002349906659	0.019776927793571
cg05760107	16	81450558	0.320767093010289	0.00517762836083432	0.0308694577961169	0.0166932906248548	0.000504235350816649	0.0134532199137629
cg03349772	5	12659523	0.0248938680182373	0.0162036681800276	0.0243234934432194	0.0188208976777755	0.000504380056235566	0.0160952799180888
cg05746872	10	80331643	0.10806361679193	0.01047379599769	0.00190712634563384	0.0180994994560701	0.000506973236728139	0.0143403554197723
cg25782041	2	210885701	0.482418181699427	0.00446690923995692	0.00773378928781057	0.0407918134696445	0.000507717870550284	0.024658654180047
cg19708418	15	101820662	0.00669591719419427	0.0155431301215477	0.33399763541127	0.00452346098157034	0.000508219239026275	0.0118183028530352
cg12762303	6	100008922	0.105276154197056	0.0150343356012119	0.0301072216367252	0.0450661644718545	0.000508595694216188	0.032604033598165
cg21306761	6	132452801	0.0225624970927966	-0.0317819158836958	0.068747583216271	-0.053803809042815	0.000508666805841035	-0.0465262082446274
cg19392699	5	8952934	0.0228458899282744	-0.0199161235446263	0.0214043239318834	-0.0659923842218558	0.000509016030967805	-0.0427722672162226
cg09636394	13	114881548	0.0894720821843547	0.0122149044084572	0.0561229543143421	0.0213970111459485	0.000510660768729445	0.0199867542087708
cg08651611	7	76832226	0.165422305136095	0.0183779138006495	0.0261406429833635	0.0827608377711198	0.000511143581839302	0.0548311211828066
cg12297774	7	1627264	0.188236801149047	0.00815879839094845	0.0553656128356324	0.0191909705056392	0.000511684502956892	0.0160678054579514
cg00262061	3	39322775	0.327099344771547	0.00663570777912139	0.0453019951801029	0.0230993152089653	0.000512001643329255	0.0209199940251191
cg11046030	12	2082218	0.0892672912116551	0.00906416696498577	0.0110095691256159	0.0194680194951526	0.000512843370051018	0.014484290067683
cg04962704	12	40202210	0.0120565001202615	0.0501285488698118	0.0361169059578037	0.0515940580501249	0.000513557357865335	0.0480512030473323
cg15887383	18	61089798	0.007169725867461	-0.006889519346713	0.0603500954053202	-0.0114924495527058	0.000514768811001164	-0.00990240073559397
cg08771019	6	33283145	0.000602049569453333	-0.0515466538259306	0.212099884322485	-0.0154382326371206	0.000515978752843085	-0.0316812684891599
cg08135360	22	38247189	0.0114691526573318	0.0124722114763802	0.0350296704396112	0.0115488748279042	0.000516843680163988	0.0121984716320373
cg01383835	7	738142	0.185255376599009	0.013705339372851	0.0229632040477635	0.0243191074690204	0.000517279121152227	0.0212168395576175
cg05937687	8	70101609	0.0400511960160081	-0.022552697036147	0.0237518025640002	-0.0196266898885066	0.000517980022865751	-0.0225109444392884
cg07734259	8	17995219	0.000423530371285378	0.0385181410449876	0.347107256964888	0.0108591233721337	0.000518491342014251	0.0246498030687801
cg27222211	3	67869972	0.337231441692899	0.0170315999864075	0.0240794443454538	0.0665054438534574	0.000520239112477304	0.0457464159483419
cg26367456	3	105149981	0.000225280768218003	0.0199956944787407	0.0208327981599073	0.0387749013733248	0.000521124657949843	0.0281065356592055
cg06567919	3	170782061	0.434541840013675	0.00436647879285624	0.00518900503507894	0.0196843779294693	0.000521835392401363	0.0141342101871281
cg08867713	12	109696828	0.115639293509622	0.0101549681969353	0.0112314468735758	0.0237935823605551	0.000522098497881893	0.017450344477605
cg13566314	16	87729845	0.118291181513385	0.0119480037831046	0.0586768020447538	0.0172145582648179	0.000522100092908822	0.0176958833969973
cg03306306	14	104467734	0.0458173029948374	0.017754666663055	0.0257723147892826	0.0106451407503939	0.000522423348378474	0.015156704999756
cg00355188	10	134053962	0.0756536821140298	0.0108913294294489	0.0734453069127511	0.0130968085118123	0.000522691045578989	0.0149360642740634
cg05361074	2	501773	0.0328570155960345	0.0104550314307462	0.0500876026495291	0.0136922829905664	0.000522756832756698	0.0133611788766473
cg08798665	6	42474244	0.0237101926832484	0.0206707758321095	0.0274791880069457	0.0215304706951298	0.00052293750436102	0.021311727084555
cg20831041	11	464554	0.559605609549151	0.00339093168280085	0.00984736807994574	0.0169701816282199	0.000522992155154459	0.0113966713976972
cg03575218	19	45750794	0.061820441415746	0.00906050857421869	0.0472906165705451	0.0106092548544366	0.00052360624107412	0.0110893426486304
cg20581146	11	75017893	0.0283931027074519	0.0178907097669805	0.0602978222112106	0.0227478917752234	0.000525169189215981	0.021218886462685
cg10911844	4	1230262	0.0528689157709716	0.0154234427014138	0.0345188212375961	0.0136372611858269	0.000525211983492586	0.0167988098098969
cg03800434	14	73454408	0.0143837856028269	0.0170101021409673	0.0338965222779361	0.0175321696372535	0.000525613410848444	0.0179622769749171
cg21283017	X	131545760	0.226679936743434	0.00665048023775356	0.00297107195231585	0.0170536206202184	0.00052565202929233	0.012814814741067
cg11468826	9	134401784	0.0660107058566525	0.0102476109194347	0.0232503458849971	0.0260810623445907	0.000527526395007059	0.0190421554953323
cg24867478	11	67029151	0.027914537179346	-0.00838070937303889	0.127634359326138	-0.00395132081092971	0.000528735342157854	-0.00731605872690077
cg05837808	4	125235153	0.00607653679306706	-0.0331730695964221	0.401094749134434	-0.00425608143305456	0.000529055257258986	-0.0178586619333137
cg09122308	22	46776370	0.0232633140103687	-0.0305734555246278	0.0154249668665901	-0.0289571332917026	0.000529128523630246	-0.0301915454697142
cg13649658	9	140680393	0.274148141702358	0.00681754355178113	0.00883479924350666	0.0261405845358334	0.000529356649262902	0.0180003560703575
cg20562823	4	63872386	0.130869804628312	0.013004011726663	0.00768339717788252	0.0585927461483088	0.000529782570823171	0.0321045658167135
cg16797275	12	50097773	0.349208979823716	0.0132352426203329	0.00492882180743139	0.0544521298655212	0.000530567925200269	0.0355974907052821
cg01498700	16	75241064	0.174441790243543	0.0067738103237071	0.0382677747057747	0.0268777884422927	0.00053139850365948	0.0218113577838415
cg03966685	7	1024022	0.0194748916415561	0.00517575511019965	0.0315332357749033	0.00393080295127841	0.000531550090504262	0.00557067061844506
cg10298817	12	38784998	0.555154454992463	0.00767475333984339	0.00319993466614103	0.0987389443360505	0.000531592877259042	0.0596778654076796
cg14168246	10	35689206	0.000511655288436827	0.055856446077324	0.0388875282150447	0.0606946683782425	0.000531858980527837	0.0565513251666143
cg18993778	7	139313985	0.0190495475793876	0.0511312338845572	0.459972759189213	0.00577235520095524	0.000532053850360373	0.0304736901055876
cg22991039	21	44779213	0.167939227508783	0.0117971397813643	0.0229866246312213	0.015910388928114	0.000532077944764868	0.0160465549550857
cg07593342	6	43624980	0.0370925934574012	0.0199300276309035	0.0471927858955191	0.0268716850977734	0.000532850263965643	0.0250506813597924
cg00166327	13	73356072	0.0921974581940487	-0.00286553226866685	0.00425845500348913	-0.0103949201049145	0.000534958950302996	-0.00715951110640345
cg04269700	12	53229024	0.455901752268458	0.00620426983175902	0.0243062806439692	0.0236487958694933	0.000535345918860751	0.0197441326035018
cg08945064	2	75348970	0.1834383716718	0.00743394394617847	0.000194063371548894	0.0219735373271509	0.000537555041562358	0.0150563816368102
cg20270245	4	140435842	0.0321134086144153	0.0117066890241677	0.0609350321077029	0.0131188295177774	0.000537561247628136	0.0131558466307378
cg00224565	19	30168522	0.364021767645406	0.0058279457588272	0.019892533892983	0.0257222001801092	0.000537627672225026	0.0218594355652106
cg10772183	3	12918759	0.212594188870003	0.00852359682595225	0.0149222285419817	0.0300987645890492	0.000538222811444024	0.0200937139091672
cg26728382	6	163848720	0.0388205907326553	0.0285310965268424	0.0327562540818087	0.0300468546308569	0.000538579350612923	0.0270687655001194
cg02282120	14	77607975	0.00862018712626349	-0.013443554520117	0.156709272368779	-0.0119592758379999	0.000539715344314177	-0.0133748730410814
cg23484609	17	1837588	0.00676426319864275	0.0159364295182719	0.0624608751900535	0.0196027215917052	0.000540066137395701	0.0178837017659994
cg04152196	6	136172687	0.0494430657587012	-0.0180412193416402	0.0313672590223174	-0.0265972992759711	0.000540133515146035	-0.025962543958875
cg13797468	3	98848062	0.00789601155707336	0.0293778177167863	0.0380945825654575	0.0639190883339762	0.000540316790960793	0.0451510538058943
cg27168291	6	33282997	0.00614946143721196	-0.0443245049521932	0.65923645364569	-0.00302559425238265	0.000541603186100856	-0.0267624089648441
cg15108822	4	74066183	0.661233019024457	0.00495134782508703	0.0114857843946209	0.042289625554143	0.000541694578732623	0.0273218996493034
cg01691696	8	6734962	0.0498447344129344	0.0181390082726201	0.00522101265490638	0.0153091353543953	0.000542208315473164	0.0151505583956301
cg19643410	17	7911420	0.0254961883787945	0.0104702105791984	0.0688855399934679	0.011423884030401	0.000543054964896229	0.0132407783701038
cg19584790	14	105815098	0.00207508409644418	0.0121917930837709	0.154739114509032	0.00904470248726113	0.000544168917368371	0.0123639831295939
cg16777810	10	49814629	0.188650444239513	0.0106537629240489	0.0860340257095564	0.0113123585204106	0.000547281689094394	0.0146072335392856
cg11022537	4	177738806	0.0843532513589099	0.0164784659716449	0.047137649340274	0.0285633315285749	0.000552709481894256	0.0257984580781295
cg03614954	1	24439418	0.0203176857086915	0.0133570530681628	0.135535816836302	0.00708368788969177	0.000553683517410131	0.0114544511636312
cg16964990	4	77485375	0.0827975270072073	0.0126438096779623	0.0711654755275349	0.0216198557572584	0.000554997900387394	0.0202490550397138
cg10304516	20	55667128	0.263471615425077	-0.00986410716266073	0.00132296288831979	-0.0538511200410388	0.000555578008054684	-0.0317516765726584
cg18027946	21	45758982	0.19288393657618	-0.00987152452206429	0.0196817349625355	-0.0333864861808036	0.000556152345644773	-0.0229402490258007
cg18922214	17	78221987	0.203577224836253	0.00713950065712262	0.017675852743266	0.0282047183064629	0.000556289459424481	0.0213621946619977
cg04696208	4	160266334	0.107188005909573	0.0149130655063497	0.00540717444969799	0.0340023625888383	0.000558359370367852	0.0232019226283282
cg24144230	8	37574639	0.300923721140456	0.00494308440312901	0.00427957725098811	0.0190225106837556	0.000559349277816406	0.0137492538511914
cg00588671	1	88066482	0.15525509850717	0.0254276496096824	0.0116482398530326	0.0710157817222889	0.000559923557743133	0.0481099332927562
cg06303164	7	45100861	0.0479614716281203	0.0302316586051129	0.0202431990637304	0.0444863671129086	0.000560058500317446	0.0395438656105008
cg26684511	3	185827275	0.333625171665741	-0.00509358150280327	0.0317765555378737	-0.021874774642204	0.000560060397877876	-0.0160468651836943
cg08114265	6	112052356	0.030093879677292	0.0106918521594014	0.0208904802195923	0.0234296571592334	0.000560635291373055	0.0187402105385808
cg00788012	21	43526043	0.395956356445226	0.00448585271875461	0.0343057868375866	0.0204645685443279	0.000562022390994162	0.0162698215323956
cg07696485	3	36986642	0.0613735457902108	-0.00625902136054691	0.0374971778956204	-0.0173786473889994	0.000562758968639158	-0.0124358506286283
cg15847604	12	11981922	0.0976903399996334	0.0101942889287455	0.0158284253997659	0.0134742810141475	0.000563463799544961	0.0122284734761793
cg22802759	1	185015193	0.305698467275189	-0.00321226379761883	0.0198727519299426	-0.0212035898634717	0.000563517927775242	-0.0130384783227172
cg03096471	4	52757838	0.00139141193913283	0.0682904482548096	0.114907906026075	0.0468101245772248	0.000564107451940659	0.0571873398833115
cg01397223	5	85756331	0.113727596973893	0.0119378463642029	0.0152408324377064	0.0150228197659976	0.00056444135637271	0.0146935689733821
cg12661766	15	28019390	0.102750838719865	0.0125137874183311	0.027460361276789	0.014967718428549	0.000564681555711535	0.0139293560988186
cg10945071	1	217700910	0.290036528606666	0.00836149207597444	0.0329741263397372	0.0326166823297299	0.00056468743445908	0.0244148712731958
cg19026233	2	210648692	0.00454088762941793	-0.0273866696579934	0.450354362406956	-0.00442851260092114	0.000565471953083162	-0.0167302443033715
cg25153204	10	79291246	4.3678405522882e-05	0.0233901082930528	0.584533670292519	0.00293253760836045	0.000565489412636673	0.0125896167428227
cg09220244	3	129041183	0.000676134108534349	0.0316783792137662	0.371297152674887	0.00736200963522039	0.000566079519675647	0.0206151619105166
cg02926785	2	120975243	0.295571327493513	0.00513979958082254	0.00342735962223667	0.0219307521937063	0.000567486375343488	0.0140815278878827
cg19519442	2	161530859	0.134477458167024	0.00956273355772675	0.00300226658575563	0.0226019936627082	0.000569302906973476	0.0194139115496519
cg08112766	12	60026793	0.875696604527828	-0.00102589495962518	0.000318927821571022	0.0326398542606325	0.000569510082662728	0.0172055312227634
cg26315417	3	15112017	0.728493129420703	0.00146408943171175	0.00101730936894135	0.0140590509429803	0.000569572951015279	0.00909225405197555
cg22754569	8	59564444	0.0210160555711903	0.0133994292912292	0.0324672245006472	0.0194799284314466	0.000570827607437722	0.0154917109578965
cg09002677	17	5999	0.00200204297952646	0.00306074549223909	0.0724973319931016	0.00143078056608193	0.000571693613237419	0.00260199036532094
cg26094231	10	91174409	0.130331708567129	-0.0094428042864019	0.0342947055966324	-0.0312568730160728	0.000572721199013668	-0.0223139250622603
cg02322499	1	38587370	0.637082321523821	0.00266689816428612	0.0128005574252103	0.0274128367072668	0.000573386465881363	0.021197960240038
cg15144156	7	33168783	0.268197731665418	-0.00152686904295391	0.000523504226355622	-0.00959306609586939	0.000575618921368916	-0.00619269428802659
cg22485948	5	128877863	0.142323639793361	0.00687880302452426	0.00620553109208889	0.0187890276651193	0.000575666460176594	0.0122534303199446
cg03259205	14	106725864	0.0010339370998098	-0.0591508599294535	0.028566651736854	-0.05644743984089	0.000576624958809023	-0.0531818733413768
cg07848636	7	156755046	0.0111173071072259	-0.0304831186285281	0.173111820636003	-0.00947696637728341	0.000576885202666207	-0.0181854090304063
cg25818763	18	49872014	0.022255924630091	-0.0322362918927018	0.105726697046048	-0.011239382985905	0.000577673214821102	-0.0231908461109992
cg26712188	17	26117815	0.211212011101687	0.0176336546453904	0.0028733188008187	0.0688662758378518	0.000577886694323534	0.051666457367974
cg07016094	7	11676721	0.00167599390012672	-0.04550029497893	0.377660185793137	-0.00453206738855058	0.000578357793660648	-0.0247927486748624
cg00420347	1	65362428	0.0867029964136638	0.0121695264775027	0.0892723529744946	0.0158160898891158	0.000578382039940892	0.0158014343464027
cg01946510	16	88039257	0.00136613178018146	0.0169330683201242	0.0690332210078509	0.0123922816754193	0.000579595373203861	0.0146082769192257
cg02262873	10	55651840	0.0504627405806244	0.0190205848354519	0.0268743317875728	0.0444539541737042	0.000579729326180103	0.0341043129174627
cg15672072	5	178903057	0.0147684132484669	0.0126398322774036	0.0526304470442738	0.0199627287366562	0.000580280584254681	0.0176982097200762
cg03526160	20	43586170	0.00627856210418987	0.0148114003035094	0.136846896265561	0.0102576932116612	0.000583028345717564	0.014276664802466
cg05142634	7	36765609	0.174698127843743	0.00776092212816487	0.00692006391113117	0.0176600074797526	0.000583043543821837	0.0153887503622994
cg14020278	9	139727398	0.0278936359986142	0.0122138677389034	0.0410839601358766	0.0120186671524463	0.000583150081217608	0.012386491962958
cg03045325	11	63871265	0.00421748592946512	0.0146956994813202	0.0804495959123259	0.0132090511854701	0.000583568460277049	0.0141758494277122
cg14328295	3	55027029	0.0120697449609319	-0.0182354415033998	0.0206284642814583	-0.0163918901182609	0.000584985237353354	-0.0160067917358449
cg14288848	6	33282873	0.00135048669082256	-0.0469133557357407	0.161303837734264	-0.010943313188935	0.000584994031044703	-0.0291005747667652
cg18380306	7	23586593	0.301809300409138	-0.0115110134264823	0.00342322069645037	-0.0762455664858891	0.000585131892518098	-0.0459807054293836
cg03431514	2	27603774	0.027607724753006	-0.00892657652470827	0.154171451211564	-0.00628298730748039	0.000585611320179509	-0.00748852619630585
cg01286964	10	74010595	0.281598935278671	0.00908077397601216	0.0124304644932489	0.0213921574044529	0.000586546674737905	0.0167798502584707
cg00717946	7	114727656	0.00177406758092836	-0.0186825597369048	0.0915888810913427	-0.00963143323810425	0.000586555949007266	-0.0136596617183932
cg09204136	16	70828625	0.114001833994312	0.00943223847332166	0.0454548016894734	0.0111317514002879	0.000586628313516743	0.0119050584896633
cg07568471	1	1250214	0.463239560973119	0.00198904453137102	0.00388528886224464	0.00635092550437207	0.00058671224454965	0.00522633391889063
cg07510368	8	130301869	0.185622511327657	0.0131390783944586	0.0018010271817467	0.0903099379828699	0.000586749981321851	0.0510703254360654
cg11906002	10	85519917	0.0728740321137527	0.0292823531820864	0.0158548272194326	0.0817747050556728	0.000587316995076854	0.0586119300843811
cg05396298	1	2430249	0.226011638790304	0.00784946362124479	0.0124647652627621	0.0274997859342734	0.000587617580186759	0.0209875780161074
cg24000333	14	81158339	0.0381835479994352	0.0169482719192673	0.0312555878234593	0.0413787940445772	0.000592462393904615	0.0299629550706859
cg04681520	17	45708176	0.0252008186204589	0.0170784640481881	0.0105010085941324	0.0118767524261782	0.000594653715706756	0.0138546222267774
cg18211787	X	152811732	0.0455973055317066	0.0134320929087503	0.0334897801718215	0.0144154850065285	0.000594783607089006	0.0155504959923539
cg02765177	10	124605963	0.832062983827988	-0.00105794242000116	0.00260405748209768	0.034053123385019	0.000595464553555184	0.0190725122623244
cg02636461	16	69148474	0.108069205531566	0.00521431379869888	0.0451324867231859	0.00683695947807751	0.000596382662852202	0.00637896027912005
cg05579549	17	75889403	0.053950549915017	0.0107891793492027	0.0270883148412958	0.0216136043242275	0.000597536233156981	0.0181392053068848
cg05154546	4	3373555	0.0923341267649712	0.00505549995435458	0.0283560528871652	0.0114871339332773	0.000597815177058943	0.00821447770808197
cg24430147	1	115885042	0.0120988215431068	0.0116493713263883	0.0181326507126024	0.013934951473674	0.000598172938261854	0.0122404199375697
cg13102231	1	23144603	0.00637305141489085	0.0114147263143289	0.0577935332105745	0.0140917363036323	0.000600188670502543	0.0133173747544028
cg13710341	21	33829932	0.0818331124281937	0.0111512361306485	0.000421921782283227	0.0178511635209534	0.000600563160702196	0.0131812656521026
cg15610777	10	105238610	0.43693711281917	0.0072530630681602	0.0141463275856976	0.022836527056517	0.000600972079075097	0.0173635208167304
cg20895818	1	169764208	0.0395062994484231	-0.00311456081088665	0.0208397006595949	-0.0174449078489219	0.000601904439410933	-0.0116124511689732
cg05263815	16	2482501	0.228914745863559	0.00590552814588133	0.0132565573228334	0.0190264312945888	0.000601984122265045	0.0133043771988678
cg12510201	10	117817889	0.0795707657939882	0.011468595237167	0.0261999054271434	0.0184250820055242	0.000604636684871214	0.0166564803195062
cg21267853	1	186823342	0.00338927856534189	0.0235054599752674	0.050225220727061	0.0508927271613978	0.000605463823615029	0.0387505760125768
cg25815151	2	176803118	0.140660428312918	0.00882291419965251	0.0199170924830781	0.0395726302082181	0.000605535208332942	0.0241442426941798
cg10051869	22	50863565	0.040967194142044	0.0153985252595791	0.076928402021608	0.0109658779812011	0.000607142088744513	0.0141467825310524
cg22819422	10	3108507	0.0178269422979983	-0.0310974054202246	0.0790406343614289	-0.00943918280131002	0.000607426889882593	-0.0235923360070097
cg22648868	14	104942348	0.199627129725625	0.00837456966435179	0.0139704125939164	0.0207510079790636	0.000607499352028618	0.0169476461778316
cg03698447	2	74685954	0.0143773986021457	-0.0117374515404762	0.0953165135666459	-0.0142851811925259	0.000607994871175122	-0.0132688188100831
cg10221014	12	47618577	0.758748166615705	-0.00315423480526763	0.000972623903790623	0.0588509842334631	0.000608632724113864	0.030305390505687
cg08440415	15	78609893	0.119405779604795	0.0207075671439046	0.00849192169825056	0.028888404146736	0.000609115046915747	0.0253592342074098
cg05724065	7	56160528	0.0351489771004348	0.0151941283674821	0.101561519665541	0.0120540829131595	0.00060919592969349	0.0159577212655192
cg18145393	4	520203	0.314657530408712	0.00441114144115194	0.0185754864869563	0.0191506759951061	0.000609297823559653	0.0127449904241178
cg15824046	5	6577967	0.00997025975709253	0.0139302925864913	0.0201975404693882	0.0196175957094246	0.000609314543083382	0.0153220149863223
cg23400579	10	135061015	0.0305468808545548	0.0111645824443944	0.0371473613107286	0.0177722386304528	0.000609963941108693	0.0158586956089934
cg23790296	10	73233854	0.0330473625926437	0.00952962387229834	0.0401390351016268	0.0248977650996039	0.000610014797870064	0.0185662398649151
cg11792766	22	42731062	0.137561654040603	0.00943713597167072	0.0121301206286426	0.0170150384659982	0.000610621684392222	0.0149620716198241
cg14129790	14	102510790	0.606392241257647	0.00292024745199931	0.00214878703383294	0.044297640960468	0.000611011734484484	0.0250132793659173
cg06503306	19	44864843	0.0900193378188741	0.0443777817225066	0.0508026979895725	0.0496756363489184	0.000611475326772454	0.050315329862816
cg03626364	6	32184877	0.134358661065818	0.0115262100801741	0.0160379173143551	0.0234154109824403	0.0006116379558043	0.0182853620359583
cg16210375	2	26682730	0.123351516840731	0.0202441985521348	0.00905283900467049	0.0395173635689895	0.000612526786930576	0.0310513094407695
cg11985754	4	1214965	0.303456007709112	0.0039163209095942	0.019028324630727	0.0187285152094993	0.000612953596495802	0.012580054732707
cg01623261	17	79377850	0.128352688453978	0.0350076919836054	0.0176297710695525	0.0737419618316628	0.000613605886445573	0.0569963112000541
cg02153497	12	112591144	0.0489001902537519	0.0115082764796408	0.099253045332036	0.0131859922700729	0.000614334177656362	0.0151210407260865
cg12843526	3	32182444	0.159391824189727	0.0218812582750742	0.00951706827992615	0.0474161110707534	0.000614757361380923	0.038037297834692
cg16512640	19	42948183	0.191985886757728	0.00624920540549484	0.0132557766939076	0.0177708801577404	0.000615406984496696	0.01381989991049
cg19141607	17	70053084	0.00169939801395253	-0.0501893340913355	0.767923983700216	0.00162287184437264	0.000615439165995073	-0.0247019178521676
cg04948347	16	26606209	0.0311989276632564	0.0276812545785006	0.0226747117484934	0.0248363613118337	0.000615621579525384	0.0234746307493834
cg10586082	5	139426773	0.0886395317154053	0.0112436669039426	0.0318392654763389	0.00713039979695351	0.000618301733981628	0.00991132300727791
cg05334526	19	14512242	0.0580175978840207	0.011347624590422	0.0189098755457966	0.0142407323846607	0.000619740567397066	0.0140114004593627
cg20469560	1	184791215	0.303240583628924	0.0048502341622647	0.00148949956006461	0.0142305148093093	0.000620614995722191	0.00958565069638529
cg15073799	19	12222686	0.00882588165757094	0.015149664922146	0.102530623750066	0.00841416196597869	0.000620944016300808	0.0119681427914205
cg25051180	12	33195371	0.171707267818773	0.0196355752765225	0.0174687099369848	0.100983234461205	0.000621753624052969	0.0653669825329495
cg21291770	18	43207095	0.0143730358876187	0.0123858426046434	0.0162090840453779	0.0168642042643322	0.000623451423883218	0.0144720964743303
cg18999855	6	161663295	0.0933094515676433	0.0120983516551721	0.00349535545515832	0.015624814859091	0.000623998913330941	0.0185877209493132
cg17390930	X	15949156	0.0140022286347177	0.021514025713433	0.0493631084174803	0.0197544095099146	0.000624541474479632	0.0195222340742168
cg11740797	2	159751325	0.0249411852522097	-0.0713410134479687	0.020490475595606	-0.0719417525173565	0.000624926613971594	-0.0675269081503277
cg12595571	10	120611488	0.288596444657573	-0.00440459482935588	0.00189191059593676	0.0266219953998072	0.00062567108878932	0.0159400789391933
cg13379763	2	219892516	0.0174010502885945	0.0195886675628792	0.418718610987093	0.00582089427760935	0.000625719082173687	0.0167740984660436
cg24207025	4	8225724	0.284904836118295	0.00774401707447563	0.0238070212207218	0.0259484467812198	0.000626548539504732	0.0192893993036345
cg09624794	9	100395747	0.16614791531891	-0.00484181711886309	0.021762956790822	-0.0208930483790617	0.000627641893177162	-0.014107819687367
cg21494160	18	7987141	0.0563450010155443	0.0291059529668623	0.0234956993540468	0.0627419216343949	0.000627952086742315	0.0440327930109284
cg09499406	11	113790015	0.0768215921335705	0.0208575545167311	0.0221092237996768	0.0750997934363646	0.000628305627375739	0.0506867507172938
cg13101887	10	29890938	0.133594603075146	0.0126869421918915	0.0111040394138197	0.0249139010283732	0.00062838924620667	0.0220415824516898
cg02702655	22	29732987	0.812401410502023	0.00166136898596793	0.00566793997285612	0.0334934223397537	0.000629078256902505	0.0194180649529233
cg01410772	16	1511193	0.0646370386392498	0.0131531537117993	0.0265045435088717	0.031834218498041	0.000632585087506864	0.0238725759209269
cg10168361	7	80142364	0.124743460602279	0.0107739165393767	0.0115895771148532	0.0213698203346324	0.000633293851132899	0.0155862298826761
cg03577486	18	40113336	0.119952582685366	-0.0297573371227914	0.0624614403430488	-0.0461430026640325	0.000634119228012008	-0.0457945266290959
cg17676132	11	63886204	0.000387687440336795	0.010205889568783	0.271596943361084	0.00295551540458039	0.00063489377932389	0.00600216803426467
cg25912699	17	81034122	0.0815470100753709	0.0115977333693364	0.0313925016254023	0.0115430325146244	0.000635323680269908	0.0128972888650315
cg12733438	5	34504088	0.0211071599432556	0.014709990722303	0.127135619718058	0.00846088152678476	0.000636794884354372	0.0116315750925501
cg24691196	11	35352162	0.433586553057755	0.00390320973637201	0.00670220526712764	0.0145988191459702	0.000637071813205911	0.0113633108393319
cg08364607	11	64677562	0.0742028937812953	0.0100886696252498	0.0664025935860962	0.0182172515437818	0.000638371898185363	0.0171817859132224
cg19155789	2	239056629	0.0196929558154339	0.0157362210641575	0.114747056122735	0.0102034197489024	0.000638453340142641	0.0151739562915517
cg02469186	5	161277234	0.0714070178675777	0.0254538939968203	0.057485194708878	0.051488342686715	0.000639184122686037	0.0411187346943521
cg07136338	17	33814819	0.0220175590088112	-0.00574248907545671	0.0282099558903593	-0.0184236631443216	0.000639352541661853	-0.012507053814256
cg01191774	16	56899113	0.00767541763131087	0.0172875833137579	0.168102628906491	0.0115210030061009	0.000641585171147867	0.01480181198736
cg23202121	15	66695205	0.0328381527036586	0.0161465199007081	0.0868929013119866	0.0159433350633913	0.00064193348571133	0.0161281649585154
cg24822237	19	57446014	0.0520361569818222	0.0132926004015693	0.0286813387984578	0.0187874481271961	0.000643560516508107	0.0173793261915986
cg11559598	3	9743732	0.0373571201174027	0.0105523681398659	0.0403946005411057	0.0150736130745734	0.000643664389627333	0.0127241974655698
cg00071739	22	19220482	0.0462864198675366	0.0366989764482274	0.0732521893626062	0.0313165478994056	0.000645732699922301	0.0365900534570442
cg18107235	11	14156722	0.178821192416027	0.0131108278940541	0.0317806346842579	0.0205423669078581	0.000646677174630928	0.0189706645389613
cg27350917	16	2021941	0.0431474740421108	-0.0195216023979429	0.286270427297356	-0.00677093778351307	0.000647229806370651	-0.0163732300270611
cg25026394	3	175675056	0.501662575054571	0.00548554260839648	0.000582120060443856	0.036926130450188	0.000647431178889513	0.0195920747676514
cg20620874	19	38934223	0.0412238908316395	0.0113087234214527	0.0300164069880361	0.0160014634354952	0.000648782533433998	0.0143721375417028
cg11277665	3	183206956	0.181732609732245	0.0117972328581444	0.0038723419976637	0.0204200353857505	0.000649717958566698	0.0177959320480024
cg10491652	1	156052205	0.123437151588533	-0.0021724401148187	0.000731625503320107	-0.0060098043777983	0.000650385686659012	-0.00412347475015368
cg02589099	14	31612068	0.131042571894876	0.0299213987964525	0.0299496751576591	0.0764447452150824	0.000650616765197293	0.0600370125897565
cg07632995	6	76352301	0.578497059590279	0.00384931955777903	0.0343851795239152	0.0232994695803975	0.000650620330944049	0.0174623182322806
cg06588735	8	142226713	0.100268761028064	0.00822770802201306	0.0440893689600687	0.0146711813588981	0.000650873410299523	0.0144073608837106
cg26708270	2	232033109	0.0799054530919351	-0.0113029156841162	0.00506483604910213	-0.018440845036538	0.000651125763052811	-0.0164089867981344
cg10432846	1	67864963	0.00296729767535652	0.0144991174700021	0.0869158891976292	0.0117774682933881	0.000651203218277801	0.0125744815390407
cg19668010	12	102517154	0.0793908760124968	0.0120958823019271	0.0816635072014098	0.0176247496077333	0.000651370490477862	0.0173361026806428
cg11324420	12	55005397	0.142328375234011	0.013409424359504	0.0492980854444716	0.0278766223212636	0.000651802618119964	0.0235784541604042
cg10012722	2	237085763	0.0039029353622357	-0.0612070445917656	0.207191345009332	-0.00312291474216814	0.000652746791524593	-0.0322116902425315
cg25006079	7	100823790	0.00665799839267917	-0.0157392284313106	0.0242328927371921	-0.0295576645433501	0.000654488581842756	-0.0234903864924893
cg10448724	10	532791	0.00411772783846269	0.0177936401779555	0.128979171771951	0.00992809294509393	0.000655009892567703	0.0155903056927149
cg16143763	17	41116517	0.0811658081563755	-0.00961510838493363	0.149764481463878	-0.00649877322307647	0.00065725450292446	-0.00914628341439963
cg26935722	6	30880476	0.0463780934829952	0.0187254517552353	0.00246986060651997	0.0297339104574154	0.00066036567166983	0.0238805478381424
cg18986403	8	10648315	0.0280864880520471	0.0143427705400562	0.0578295180147953	0.0110544415698885	0.000661023957663982	0.013485340423695
cg05798501	7	30492171	0.148636695372128	0.00340419219806924	0.0133991303782608	0.0138900080418992	0.000661121491310873	0.00926616939914982
cg02078498	15	41291721	0.066078645062722	0.0199018104546411	0.0283276455188397	0.046925275569039	0.000662864183012073	0.0373555967149971
cg06296454	14	64625323	0.0276889057317722	0.0147343453005988	0.032815294572659	0.0148451397542638	0.000663092793013002	0.0151485378373127
cg13299640	8	143866171	0.00965079520050476	0.0162465151895139	0.0509383919923347	0.0155339758959577	0.000664088942843916	0.0163032976738982
cg24021101	15	34620215	0.381571242059866	0.0214370058862933	0.0188956528272979	0.0787206531620952	0.000664492265208463	0.0538338243306068
cg04108788	14	104611699	0.0513785476410252	0.0126210992761106	0.0349561647632318	0.0232307821698476	0.000664803321117312	0.019508429857889
cg27168638	10	116622684	0.139963333510336	0.00986264541769598	0.0567384985403791	0.0181163828307441	0.000664829405319366	0.0155089764111745
cg21757926	7	138150160	0.0760848523422064	0.0110110757572967	0.00763630375434306	0.0412421231381858	0.000666035649921125	0.0251315856950656
cg21614535	8	96220595	0.402774155580586	0.00449438376923604	0.0132610898274372	0.0275054851699056	0.000666186306528725	0.0198550795028474
cg16041578	14	69106048	0.856004042176381	0.000909179641273977	0.0114933321465085	0.0205326231143586	0.000667334531554865	0.0143385530373447
cg03417430	5	141245966	0.151150681167474	0.00911497474297205	0.0186875947042423	0.0142147147336204	0.000668290502729667	0.0132452574633476
cg01101178	1	2198760	0.0235875424109053	0.0117413245812475	0.0623557405452817	0.0179031987628889	0.000669034843656097	0.0158829698062814
cg07118480	21	47800419	0.119512469965539	0.00842433262761033	0.0652632651215413	0.0123210215074455	0.000669626550025333	0.0122323084422976
cg09721967	3	14508818	0.174181687277121	0.00721705049067094	0.0335053383661634	0.0210425774979255	0.000669783687957149	0.0160106552614498
cg21914187	7	92465743	0.0245690632530027	0.00753966790145268	0.0220685650964884	0.00918876155699261	0.000669895022044074	0.00749709027738597
cg24123860	5	167140564	0.340925792958087	0.00596789347371843	0.00747462210736481	0.0339415097006943	0.000670554324893818	0.0216461071597606
cg17700078	18	74146649	0.102719723148463	0.0088676219612133	0.0290517207365828	0.0127710589488337	0.000673364343611634	0.0117193400495599
cg12435935	1	213249175	0.000465603404186487	0.0258081935405376	0.168357961531446	0.0125127542974302	0.00067375058236157	0.0185616941642595
cg09366672	9	87877709	0.0768074251996364	0.0139042019323031	0.0266793559153754	0.0257142955306879	0.000674424411069754	0.021231393500038
cg26881130	3	122180797	0.0502884196335259	0.0228243306023778	0.0231184066128354	0.0295188240693287	0.000674705349363288	0.0242854238870857
cg19410790	1	112282146	0.0961412586716456	-0.0118808160876972	0.0571407043713142	-0.01073738896372	0.000674736372447664	-0.0117903632494651
cg21595543	3	196295373	0.0357841790465668	-0.0112547836239225	0.06051471323576	-0.0140914857949132	0.00067540204506087	-0.0135429015972159
cg12692975	3	188475154	0.0647411004532917	0.0103865897082209	0.00881894578115445	0.0201365569655453	0.000675602751878026	0.0138546708977637
cg09070415	1	32041052	0.714227471627872	0.00172799276527106	0.0068112151716867	0.023105885905717	0.000675702375387418	0.013963179633951
cg05479109	16	87077864	0.00441368954536118	0.0120321401248788	0.0630009388966399	0.00796918806871475	0.000676411786870434	0.0102023573757889
cg27345785	4	170080837	0.239033819751695	0.0159679707040899	0.0328002773714706	0.0280669206726982	0.000676510557580182	0.025177715684219
cg07814170	19	4607370	0.0421477215588734	-0.0147977837370518	0.00356348789975234	-0.0387247177737428	0.000677423650157095	-0.0260012235882806
cg01412907	1	155152367	0.0246743133116334	0.0140516932426276	0.0459187580177517	0.0253005424394888	0.000678041535538802	0.0207448772470792
cg15670865	22	38531137	0.0527551670110539	0.00927236224389086	0.0678858633796711	0.00982795499381493	0.000678959133016273	0.0117040441478702
cg10847113	17	48928146	0.035422508070661	0.0208389200302354	0.130416589518826	0.0146428659593006	0.000679036365079403	0.0202290813473531
cg02232367	3	110892814	0.0802644871226182	0.0212145015822132	0.249213793604911	0.0120821911989416	0.000679228901855228	0.0210312085770985
cg14331998	6	31122388	0.191524372465869	0.00746618235019976	0.0235204433803982	0.0165760316122808	0.000679267025931817	0.0129357080265715
cg12395522	11	36469030	0.0907856393649508	0.00923192503531668	0.0550052200225104	0.0138487463538825	0.000680121998823911	0.0127071104485427
cg01261948	X	11561845	0.104630339251324	0.0157825786554321	0.00106151246039333	0.0322790453106608	0.000682288800579378	0.0270623541889536
cg19690031	7	81738764	0.0331796680763473	0.0442815482503576	0.13654117449811	0.0481474771569546	0.000682293910045284	0.0520526440579942
cg06830148	16	2004777	0.04693015853737	0.0101668050400404	0.0689704314545345	0.0170982284328872	0.000682978453474846	0.0180552599232445
cg01017689	5	76376266	0.234759938186451	0.00586050816878696	0.00793048200556216	0.0136456473419722	0.000684385241070296	0.0119623288321812
cg21754186	3	15106488	0.0669130657627784	0.00207000309074221	0.00252484430924766	0.00275196198695668	0.000684610283604078	0.00255059579388843
cg11852333	15	99328792	0.338493266549842	0.00560716125801061	0.00905409668893736	0.013485717906711	0.000685345401176486	0.0109123114498043
cg12120326	22	30237309	0.157134661811669	0.016570116965981	0.0434544861037537	0.0242247374688156	0.000685671152080807	0.0232190615769136
cg03625662	10	132891319	0.0416601709885607	0.0121226744256148	0.0388285734298116	0.024739876181018	0.000686191842891631	0.0200656446068571
cg26896862	18	31009229	0.0541025227968125	0.0220733700703571	0.0529530621960977	0.0579102216098745	0.000686813595877994	0.0414768084032703
cg16760310	3	136289420	0.126315282122285	0.0203641450558863	0.0693323260762878	0.0407748840219728	0.000687458192888304	0.0349944974229104
cg10939416	8	106702713	0.0579589419159658	0.0182975638710138	0.0683659653677508	0.0351727585833731	0.000687545519996637	0.0289268166025145
cg08253760	7	27774282	0.156976898433967	0.00604452882220385	3.26074002418265e-05	0.0167679455738823	0.000688488094215863	0.010801508271824
cg09517075	8	22133004	0.0104445668040223	-0.061520894132145	0.928024732340929	-0.000370427485165583	0.000689312178371285	-0.0339170680341567
cg14829066	15	88559141	0.35416067718483	-0.00809657037874418	0.00135119546511547	-0.0892010048207119	0.000691028002449801	-0.04646122096219
cg18325385	1	219485856	0.218223765318379	0.00981530707292575	0.0112892294639431	0.0187804415436262	0.000692327729833248	0.0164726334466116
cg08531397	2	170398045	0.00158958830903285	0.0207130927584137	0.0467919735106279	0.0120990085455156	0.000692373912023075	0.0138930170122934
cg01580651	10	131805031	0.0235586947763324	0.0305143096157405	0.0163366316804888	0.0442990339349455	0.000693034728742587	0.0366151988954391
cg13609457	4	120235615	0.00195125769710329	0.047064628209682	0.148509110606294	0.0215748489609906	0.000693242792576418	0.0318568425475585
cg22743671	10	121341876	0.096586773206463	0.0148089849835438	0.0105460643449297	0.0319972005985117	0.000693434750647548	0.0223698294794595
cg03076440	6	44106359	0.0745954290427253	0.0126909968264332	0.0184349727985275	0.0238725821304885	0.000694081689040569	0.01879982331298
cg24001471	5	133980531	0.0376588373005421	0.0307198497956321	0.0235591102924322	0.0568441874730786	0.000694305190624832	0.0455910883306292
cg18104979	2	234077733	0.281967500931967	0.00351605665855184	0.0120860464020028	0.0110084160891709	0.000695652029376532	0.00859089964930532
cg12060834	12	6456114	0.0061195055447064	0.0133669877625238	0.0467029059653317	0.0145587537965478	0.000696230454202731	0.0137914654863685
cg07572579	15	68116058	0.83814690885819	-0.000903164342439177	0.00502719072490449	-0.0284636600653581	0.000697105076348966	-0.0155981967134715
cg20296701	6	36203818	0.198670392071459	0.00945790105484695	0.0265131994035146	0.0223417539905067	0.000697655232441796	0.0173661505242494
cg26924480	1	22463884	0.0368961485191194	0.00922036128820709	0.0148129326652993	0.018920363230201	0.000697664608583165	0.0144946233346682
cg01367905	22	37930248	0.0740058357739222	0.0132186323673961	0.0197604436428337	0.0686301876348714	0.000698770872845608	0.0416232930073308
cg21256616	1	70693492	0.00351425131562263	0.0359841530168085	0.0915343565916462	0.0456268063827479	0.000698906768036634	0.0425143886455332
cg16459480	2	233200396	0.132301628717403	0.00750635872025294	0.0319274583412668	0.0128211221075812	0.000699240093738781	0.01232541590607
cg13856997	2	64496034	0.00331302853993189	0.0146567015677309	0.0582708911539054	0.00648497236317901	0.000700821992135948	0.00972499994156689
cg23817497	11	46344557	0.0404111126877955	0.0136851235253498	0.0308340319020615	0.0199180657150485	0.000701582675169516	0.0175800566855234
cg17829163	17	37233559	0.199821489780304	0.00777936364968437	0.0230510350124778	0.0161804141333238	0.000702873827903687	0.0132727079107205
cg13450057	4	2231660	0.249548348599487	0.00553990699625323	0.00361739382387095	0.0136452653301713	0.000703331958072502	0.0105279925665637
cg25601481	6	149522472	0.123422003985747	0.00742759963119429	0.0032843841514458	0.0180182544155152	0.000703858373419878	0.0126710567197804
cg26832820	2	98529657	0.0306397467925882	0.0100815737363052	0.0451993007652533	0.0121349378549669	0.000704018267344123	0.010963254381772
cg02467478	1	211545214	0.0135810514342127	0.011475023168917	0.0613134601654744	0.00897849112922294	0.000704293405994421	0.0109168430431741
cg04931126	3	78084695	0.478337068387496	0.0058064525677633	0.0162325124980741	0.067211685863637	0.00070471023861848	0.0372449999456878
cg03145042	12	99142176	0.00275908293872907	0.0176739761989593	0.136691949239704	0.00697250250727884	0.000704888311658797	0.0123058131353292
cg12821724	20	4990320	0.485203020263422	0.00571691714716275	0.0188912166077425	0.0225779923413474	0.000704921141855803	0.0186458686456713
cg06247837	17	37820135	0.109428117516688	0.0151460010518984	0.0514802815979452	0.0251461488871122	0.000705065380927984	0.0232745104506455
cg19690187	3	197616554	0.059893290683715	0.00917849756229742	0.0303156510237388	0.0137701526758148	0.000705825510768063	0.0132415320266405
cg22519738	19	4684891	0.205008218827112	0.00634979968682634	0.0700448746125339	0.0067778273686819	0.000706037023273345	0.00790968275018483
cg19813803	3	183684231	0.0245342955531522	0.0130868280639888	0.0691217407818291	0.00914281477782333	0.000706181123499385	0.0138879879557837
cg18563348	7	100420040	0.465187612481951	0.00307830734116667	0.0290989038144828	0.012528939335566	0.000708667300201374	0.0102045820349557
cg08408737	1	56441170	0.123214806549095	0.00907629653220531	0.0112679644039161	0.0170377372743534	0.000709072382165694	0.0139932665204041
cg07669147	19	36134735	0.405395404792255	-0.00612563284203842	0.0117149465717101	-0.0187084684132832	0.000709745875496804	-0.0140401461007462
cg01749634	1	64128686	0.304272005453743	0.00817163810791507	0.0250009232750437	0.0245463001164438	0.000710037607276373	0.0215545581849396
cg23679678	2	19018609	0.147129670169473	0.0113748118591074	0.0261026380018221	0.025248953448942	0.000710258327341538	0.0186028238238716
cg09203919	22	47789167	0.0936746327944501	0.0146370721817342	0.00495261601190805	0.0138533340203423	0.000711101429625803	0.0151120647183159
cg03134748	3	72204365	0.260020816151503	-0.00772082761725628	0.0115744374712561	-0.0133073602950466	0.000711583047871907	-0.0125257934408437
cg22521800	17	47973600	0.0222671942668823	0.0116017476796058	0.102950882932418	0.013518189731555	0.000711645553623646	0.0144197261288643
cg25096094	1	89229514	0.0485226902005514	0.013121150327429	0.0414953315670498	0.016967956907553	0.000711734226593519	0.0156024693020477
cg21377205	18	38053411	0.0777053638656359	-0.0188836874740556	0.00952573070385601	-0.0429880270538164	0.000714060592609132	-0.0299203206891672
cg03894572	8	90837663	0.025230753695338	0.0224388719020727	0.0296106766609095	0.0486928441401772	0.000714691884677492	0.03480249387376
cg14280947	9	129595523	0.189055703260054	0.00651294399650059	0.0629030907997835	0.0171555977125471	0.000714768659235149	0.0158139296229174
cg20912517	6	29760909	0.00377852409395536	-0.0382646528482099	0.206280293496197	-0.00908206906087388	0.000714994865061378	-0.022125822402551
cg08155963	14	91523919	0.0577203614254299	0.0107961045680682	0.0258594353645552	0.0176953017596745	0.000715469454930493	0.0162011771571595
cg17467108	11	72770858	0.318937044900885	0.00726688772176676	0.0408055892457661	0.020317091771347	0.0007154702631691	0.0175103710962613
cg14997458	7	149153100	0.113547650207742	0.0086308725309949	0.00841400627337231	0.0130872421711617	0.000716262592629238	0.0107680166932262
cg12446730	10	128211394	0.0921162448538525	0.00863259790761118	0.0101610939898207	0.0164251523948852	0.000716265546943387	0.012379539780969
cg14947187	1	47916176	0.00806936052037447	-0.035370642184125	0.304861499734032	-0.0088982296801819	0.000716409361709555	-0.0224665204174714
cg26382680	6	170175446	0.0057323668542675	0.0201980962341175	0.169112515697833	0.0111924205939913	0.000717092589117424	0.0155843705101854
cg10912290	5	130925187	0.529262426946344	-0.00375342417815592	0.0104536039868824	-0.0131528881460823	0.000717770055140065	-0.0110029194989733
cg09635504	22	41309538	0.144249304246047	0.0109020368285917	0.00206460605330085	0.0285296415683838	0.000718713904271052	0.0204685413491624
cg21645075	1	246518620	0.0288822150281898	0.0141730704164361	0.00922310834698837	0.0326355530165724	0.000719563617622304	0.0247458228221966
cg15732431	5	134478061	0.0934794573124943	0.0280748032400287	0.0102720886769772	0.040793355691247	0.000719746279808403	0.0350599744235007
cg15331837	8	142232772	0.18024355660305	0.00560704875736101	0.0437679346529703	0.0149938684567802	0.000719969653061451	0.0122482919417067
cg23526052	5	75904941	0.011831774185888	0.0298205827937704	0.0926912331997119	0.0405721214241962	0.000720646017976632	0.0378112439934431
cg11430807	2	158046818	0.0128646510857124	0.0131948018810193	0.0737587715365868	0.0138017421470605	0.000720890313297252	0.0143698085369619
cg02978503	7	48144090	0.114223542543455	0.0105599276477499	0.0726214052110691	0.0221277569359148	0.000721213067105494	0.0185048403181301
cg22183770	4	76630480	0.154655302995621	0.0119908609440881	0.012079107293201	0.0175362519196525	0.000723197676899843	0.0148930568897391
cg14499653	1	24740357	0.0222788819880582	-0.0150795993413681	0.418932942147605	-0.0047511074702738	0.000723377361569367	-0.0121798662748002
cg17416169	13	44838701	0.00759623160939092	-0.017504234495928	0.0205594998010654	-0.0308771457710622	0.000724988734961791	-0.0232643211633846
cg05582926	1	201857693	0.0318004758903217	-0.0175296112771371	0.0139907271977979	-0.0307609604948286	0.000726057134135569	-0.0264194265080287
cg14590331	9	138782572	0.0606843000261698	0.0170622088779097	0.0217851696268647	0.0154779598276326	0.00072619395214518	0.0171974434823397
cg02658957	10	76736122	0.189653391022165	0.00837195601329577	0.0287407607036903	0.018621415278243	0.000727062049041894	0.0153653519553561
cg11814655	22	20399601	0.00113221736635209	0.0272785536462079	0.110226532685774	0.0160404411591923	0.000727676407104649	0.0193609508297233
cg16095705	12	6008528	0.274600833896378	0.0111633266239039	0.0081560911151058	0.0215488199284754	0.000727778203812056	0.0179613896616551
cg20070985	2	238483093	0.049596318247734	0.0119491708076843	0.00198108973901682	0.0160861692344858	0.00072814600060697	0.0140993011382589
cg06415550	11	456082	0.0278196535660592	0.00621615858380889	0.0576190765539221	0.00511075592114067	0.000730906094703097	0.00505525209261281
cg06256826	17	1451552	0.140929553793284	0.00975019274297371	0.0314897687150255	0.0221594602002592	0.000731336118362049	0.0164402967904228
cg00410788	1	201857756	0.00884141481692115	-0.0169309203940872	0.00686170412145367	-0.0403551572247472	0.000731951494252644	-0.0303850791922333
cg12661610	4	3412653	0.0658017256013831	0.0147808929056138	0.0249836319628886	0.0274899217762908	0.000732100754145707	0.0225676940124284
cg25403633	1	23523909	0.425270488343611	0.00363437494567908	0.0156817113938022	0.0162122310801066	0.000732212257224654	0.0119988041699554
cg04317300	16	721723	0.00603523399919648	0.0139144496958002	0.155583863703058	0.0140655378381589	0.000732586201229944	0.0161365542060017
cg04555041	14	94507326	0.0787338253564789	0.0108072840302201	0.0202958595340903	0.0168646354835173	0.000733013715744428	0.0143065233830109
cg27392902	7	36500566	0.00811764911786103	0.0112385167405917	0.0181991211847953	0.0123635086433889	0.000733806781360647	0.0109936264930606
cg09967116	14	89689840	0.263516497845377	0.00555343645977393	0.00980665574184158	0.0188914874798266	0.000734501265540424	0.0128230511603226
cg02495298	13	28057010	0.00798168488522259	-0.0363083579167457	0.0673124753480288	-0.056121163224311	0.00073520325027399	-0.0499288181653918
cg14688108	11	10315924	0.13524885710722	-0.00319181895563743	0.0173955667074786	-0.00528120736975932	0.000735800759766346	-0.00429601915888768
cg20073657	12	122427853	0.0774792604862276	0.0122981934397382	0.0420629562546523	0.0201530938365319	0.000736463730424016	0.0169556864426025
cg12255774	11	61689144	0.0675757032563853	0.0130147898580273	0.0953284267491196	0.0184661571593286	0.000736661544226856	0.0203759540059744
cg09356442	16	20901591	0.000365456642666874	0.018472287389813	0.142424910965229	0.00637647155235902	0.000736685199089067	0.0100125376620481
cg01714440	16	89749138	0.0471660145965948	0.0146564535906982	0.00302572566716641	0.0208102193529591	0.000737082142175528	0.017233004803053
cg23405908	14	78324872	0.0715986311381056	0.0160648468078514	0.148430429152567	0.0126208445670346	0.000737252354547919	0.0177562691926686
cg15725939	15	31122751	0.130450473724894	0.00895697342115959	0.016996538732242	0.0170956942576057	0.000738726666939452	0.0151479232374342
cg14746668	2	198049836	0.139180153475053	0.006897438746767	0.0553584165973578	0.00887899631847959	0.000738762153082795	0.00986387320798953
cg16368552	2	23747374	0.0503434930891525	0.00936017313344816	0.0772467458830186	0.0160957242024852	0.000739182021007607	0.0186422672144009
cg03125763	1	943619	0.463518608200441	0.0107088880606691	0.00390210291620333	0.0606057476455057	0.000739188014228851	0.0398906622497452
cg06823068	1	27671442	0.000588849054217612	0.0202157721274146	0.0891358072052759	0.0146552087031697	0.000739221094897536	0.0164919292831393
cg01682663	17	66012951	0.0548736235208429	0.0378249848930781	0.00585766384628463	0.0873792771000672	0.000739265824077601	0.0598241115636774
cg22221831	12	15039397	0.00130416319317646	0.0601032356735352	0.376278265576229	0.0096097813863608	0.000740014880488337	0.0321213927649825
cg26370066	19	7685601	0.0414302600305737	0.00988833174471779	0.0286919371946342	0.0137609895680825	0.000740040631527811	0.0125698281104411
cg17859552	10	134564260	0.172379750012425	0.00510248642377706	0.0286612270039409	0.00950653056034209	0.000740146777702791	0.00786985556757578
cg01910460	14	66782667	0.0167607872090157	0.0171734191195459	0.0443422959815383	0.0142948685155162	0.00074091820568174	0.0145689641729565
cg02632852	17	5094881	0.283232515202916	-0.00700899372803455	0.036927498914325	-0.0168590437079552	0.000741577451225166	-0.0134658349218711
cg00146225	1	241308815	0.00697988471315954	0.0263932234501122	0.0553036539252906	0.0241349523277988	0.000741644658229597	0.0235199595920197
cg11914744	10	11060033	0.0760659806288487	-0.00331498464933557	0.00578268272393169	-0.00434540283686456	0.000742565367754638	-0.0035190367496765
cg07905018	5	102990237	0.0128430703801611	0.0129140639580681	0.0109422812979343	0.0135391995387255	0.00074289143018653	0.012094782020375
cg12193301	1	204168710	0.543666506950759	0.00389102929632237	0.000158121768681513	0.0204950905405504	0.000745097128801919	0.0129238165846853
cg03839457	19	12731460	0.0458418885346363	0.0148552752828075	4.68480836739874e-05	-0.120554018874411	0.000745212468152756	-0.051078995738569
cg16256875	17	79272953	0.0112310681441606	0.021766556948472	0.140861745559656	0.00884750720951621	0.000745813850603701	0.016355879501637
cg03637066	5	913111	0.270161181623243	0.00776036610323107	0.0585717709774822	0.0199809496553528	0.000746228130992409	0.0183764086100092
cg05344941	5	140249	0.362184972672934	0.00586286490769926	0.00985384891076744	0.0194252705881497	0.000746376051341197	0.015271054491923
cg03380406	9	114393978	0.0208136431459796	-0.0080115098110543	0.0243366863448343	-0.0170612759477083	0.000746588913579991	-0.0128543005544941
cg13649020	13	113473680	0.206042146616679	0.00472973593636688	0.00805196609633354	0.0115464829087125	0.000747224475061838	0.0086102603157482
cg09988062	1	877489	0.274218055477864	0.00605869503048967	0.012827364408865	0.0143169273293792	0.000747979386344775	0.0101244276374385
cg13446351	1	26536844	0.0243746499874632	0.0134204744514665	0.13742152649544	0.0129515388680496	0.00074859286276787	0.0158385126515488
cg24061727	2	11527246	0.0888709794857606	0.0111863641670391	0.0152193149928149	0.0290061812798091	0.000749038226963987	0.0197759385885945
cg02276798	20	50216309	0.00306650816663513	0.0218737445616063	0.0394585065847376	0.0111124004281009	0.000750391969166716	0.0172205260382358
cg23755669	1	48108671	0.10206835216876	0.00681170342318753	0.00137757188598951	0.0127146565779806	0.000750503574851729	0.00948916935463396
cg16463738	6	132452935	0.0078946514675446	-0.021115834499625	0.0762106030937421	-0.0173911498415286	0.000751661438754423	-0.0211705844143713
cg10975057	1	197743960	0.0232187831049493	-0.00670425880886011	0.00775739807527338	-0.00704563824291582	0.000752466054883278	-0.00570067745339948
cg16016036	2	1417109	0.157370033147461	0.0101093602196671	0.0672447927791693	0.0148208659983881	0.000752691411012734	0.0160542308662504
cg24378503	9	2616757	0.0332636360807156	0.0108317213292976	0.0150119776258969	0.0110250485429573	0.000752899532904128	0.0106633646207808
cg14022616	17	72765872	0.0446696915517268	0.0182764677540717	0.0655247690899199	0.0104028458103087	0.000753219212229429	0.0154914153768167
cg03399867	7	30671433	0.128210876306067	0.0070323592641548	0.00400428409706033	0.0121977522724986	0.000754695252544724	0.0104575551846475
cg23434126	17	79013711	0.154610851051403	0.0126886996010977	0.0388035033045391	0.0165703588213538	0.000754698410241898	0.0160547975460039
cg11417734	9	134618294	0.019330891563593	0.0275479291949413	0.0112056633364471	0.0401825561365031	0.000755563258415121	0.0320271140409379
cg11650135	12	117795363	0.0399707100804252	-0.0251144399386886	0.00974880453563565	-0.0170428039280926	0.000757042396281155	-0.0203970317720041
cg10013350	5	83586286	0.0781002658078857	-0.00839456365999722	0.025935795647756	-0.0139161634498238	0.000757751988799535	-0.012091054192606
cg17290488	5	179281560	0.0187218110317801	0.0186590472972246	0.0430289912225773	0.0180403216196262	0.000757969274785494	0.0171903512681592
cg09998078	14	94448493	0.244068859647182	0.00460323518218599	0.0286442451628744	0.0185345780345104	0.000757993784372094	0.0138159908720959
cg14661914	2	11926880	0.072544229106971	0.00919804408831439	0.0445454918628519	0.01376130645698	0.000758074974336515	0.012862193846117
cg03758514	6	26273193	0.00421914620049708	-0.0112561928777478	0.0116190705207334	-0.0269907466828095	0.00076110252486159	-0.0173784949195892
cg08265548	11	71953422	0.00977936773116783	0.0173755483837029	0.0648974338527773	0.0267796502985972	0.000761424942515417	0.0244523394584019
cg12023271	8	1053157	0.0627399575870048	0.0124994305258755	0.0592267688015291	0.0177235743016751	0.000761431882560278	0.0164820664990853
cg20053609	X	112985264	0.0280454026501751	0.0419624524099087	0.0891376114167821	0.041508343089295	0.000761686089878417	0.0445763093199656
cg21947116	21	46918189	0.141521864685851	0.00877705513441224	0.0299108839384955	0.0235485092030336	0.000764121329505726	0.0180697013909972
cg04020590	13	113978800	0.0195434441263486	0.0178251455972403	0.0188982547069059	0.0287118930541753	0.000766348027915577	0.0220210322670144
cg11242436	21	32830223	0.00156715788303139	0.020032770706678	0.160594576847642	0.00656746025314292	0.0007666000499997	0.0138431465628396
cg05886480	8	103118735	0.243949217520457	0.00690341595433563	0.0101553839773445	0.0167536723512952	0.00076719272117951	0.0173884888254222
cg13395333	1	202311100	0.0237135157119756	-0.00798751354405237	0.079550553119687	-0.0153276996215291	0.000768004526525966	-0.0123424930746371
cg00067196	1	204189242	0.503842033536645	0.00424871730197797	0.00312208368782729	0.0214972134877667	0.000768682598186634	0.0141510287321968
cg12456798	1	204599553	0.0407610047764921	0.0542627782353771	0.057840717081145	0.0170172262629056	0.00076884358606979	0.0435915451910728
cg27421939	17	46824727	0.0136955484702872	-0.00861677161898978	0.0838994198303446	-0.00791649606111741	0.000769231319049902	-0.00819273170052546
cg06146784	20	31159689	0.0451866839695977	0.0134092369105914	0.0705775278095518	0.0165318389519169	0.000769461181057925	0.0160142066790338
cg13651554	11	45905711	0.0118704654791744	0.0114097385475472	0.0588348578208102	0.0141125674588107	0.000769658239538562	0.0132154655518207
cg07696190	16	72857124	0.322039014317173	0.00930580320584634	0.0367434476333826	0.0259119869126745	0.000769793273372172	0.0219641185689616
cg15775102	2	2842215	0.142190994078013	0.0122768892029184	0.0261261708308042	0.0293596680594777	0.000770305898182084	0.0220942328969442
cg12594290	6	11972963	0.0939349406680791	0.0177015873374356	0.0478362730617113	0.0276203017387243	0.000770648019245591	0.0247963298776819
cg10827962	10	17548676	0.0169673712041697	0.0595107677108666	0.132469159346723	0.0166670629110286	0.00077068124116703	0.03558041695466
cg16054660	20	50481726	0.0205218952201421	0.0145499086932638	0.0534321924445552	0.01506037704684	0.000770768014003078	0.0142546306251378
cg10959664	13	98979676	0.0115427924933195	0.0141004650427458	0.0281599809558312	0.0169697711039668	0.000770987689967262	0.0164373108357514
cg07928551	14	71275530	0.0347886845907149	-0.0041056413343946	0.0112315004055641	-0.00485202617132641	0.000771797006798932	-0.00401181980851772
cg01912547	20	33516613	0.213594776037039	0.01039886013564	0.0240879174488182	0.0226319013330501	0.000771864676455231	0.0187340326210921
cg06938699	11	1037775	0.339599005092869	0.00624561735275753	0.0253399305296867	0.0102895913962718	0.000772908663805519	0.0122503576432299
cg23934469	8	28628205	0.0530342128265225	0.0113694972134329	0.0447961339170771	0.0170386810580919	0.000774514652276164	0.0171420761272607
cg17799013	3	194428973	0.476821135728521	0.00650745312357997	0.0483769957249644	0.0189115975725185	0.00077503985544674	0.0174212311752575
cg09241708	14	64891123	0.541413575070308	-0.00324692150800062	0.00578250700391021	-0.0653815300719822	0.000775227929909559	-0.0357836641578928
cg03669000	5	1556703	0.111138173054634	0.00802505201696515	0.00402810183316975	0.0161089405879346	0.000776988886471745	0.012451339713548
cg17574010	2	214054376	0.00425479347046904	-0.0345856346772118	0.678765409337404	0.00070504144489855	0.000777220407513998	-0.0199478273405063
cg18587485	21	37583427	0.0817777768934795	0.00861359865664782	0.0344035307338396	0.0121113166190241	0.000778480956981505	0.0116940927396542
cg08224642	8	134052776	0.141780713659357	0.00839856252942956	0.00498975110924823	0.0145546142420733	0.00077960968536262	0.0122371174206368
cg02135427	3	72702905	0.206002742448355	0.0108263092434788	0.0174753611202833	0.0113997335471521	0.000779861549300304	0.0145878179954202
cg24178014	22	22317315	0.221516023922119	0.00595605965587378	0.0112255724157335	0.0211476161797928	0.000780693514973557	0.0141553723408724
cg21109030	7	152566235	0.32494459397387	0.0056106509591946	0.0465638172774307	0.0175087840839235	0.000781553873462523	0.015429798838923
cg18675847	4	87865779	0.004709474737318	0.0169801581977492	0.0677157496264581	0.0327535085100448	0.000781860363251615	0.0253715689662068
cg24139607	4	70592914	0.240966088091213	0.00951796722112601	0.0190286579362147	0.0529096013700587	0.000782541904313931	0.0375456406677919
cg24343007	11	85680040	0.0219823570990412	0.0845205070239916	0.146769285651998	0.0408523194820753	0.000782809366152922	0.06124982121721
cg06823691	7	8424991	0.0260337410349633	-0.0243934061401521	0.011982630621872	-0.031270430012073	0.000783363598911303	-0.0245454634035813
cg05375002	X	109762184	0.0227717652768372	0.0257503069904366	0.0126719919120494	0.0638434990905767	0.000783377901784555	0.0452552712829826
cg03383472	7	2314947	0.963005906711557	0.000282470741051564	0.00101065065925097	0.0197243113712133	0.000783487094713086	0.0122650441549378
cg06726921	19	18853231	0.0497490914327097	0.00905543754916756	0.0177541216304794	0.0262185299892655	0.000783710610167093	0.0186793025740852
cg15141708	1	87160033	0.753747423524413	0.00365262410262269	0.00577474579877798	0.0439233909314649	0.000784177650665616	0.0287763194742143
cg10247711	14	100988403	0.0175056855363557	0.0377343102898236	0.0484754431393087	0.0627799477678941	0.000784602527102545	0.0507708292025568
cg22990726	3	196673780	0.375884892638761	0.00509549206680339	0.00656574686252057	0.0185853146214515	0.000784985918857556	0.013339808429566
cg07809166	16	28267346	0.0241235844575325	0.00882609113649749	0.00652302111301994	0.0118617889049655	0.000785907106604656	0.0120003329232441
cg14444070	2	201020996	0.0725331672269456	0.0390792808387908	0.12626709897282	0.0423992238733608	0.000786404748701074	0.0476290156561255
cg03037067	1	118134537	0.193350204068688	0.00661040321700141	0.00757706594707354	0.0159328004469506	0.000787079037564116	0.0110052310368631
cg13768445	9	86984489	0.802991184008924	0.0044040075528191	0.00814687314858895	0.0614733681615157	0.000787188232121714	0.0429083600096036
cg15282613	2	56968218	0.0215652909559084	0.0169495092877565	0.026873307649475	0.0321608476569151	0.000787411635173756	0.0232669255454957
cg08311935	16	89387805	0.0297732017410262	0.0120788386611358	0.0208682745394435	0.0150837050745721	0.000788167196627297	0.013301522411011
cg19378480	12	78787023	0.114943195036473	0.0569149499413226	0.130171976649359	0.0378221985727222	0.000788181082155145	0.0547356892419083
cg02046984	4	37454497	0.525670422998393	-0.00750660733294077	0.00758083860997836	-0.0659032583706667	0.000789886230045161	-0.0393777366308094
cg16076962	11	118502103	0.0458548529567667	0.00995681365363185	0.0571569520677537	0.0226773063881354	0.000790846351221136	0.0191128577597147
cg05951095	15	40353216	0.448194644776873	0.00939330031576425	0.0225702309470634	0.0542690237205072	0.000791000124879427	0.034843817056403
cg01376469	22	50634745	0.0122688662272795	0.0117664337226076	0.0911815834487645	0.00890660752830673	0.000791346824424498	0.0116379977391855
cg08483768	16	86304619	0.0378479076159854	0.0385975297452163	0.0570747269853594	0.0579388055335329	0.000791879768789289	0.0518816958041404
cg07953043	10	102648713	0.107150179202498	0.0130284524699991	0.0593781641002552	0.0180888305665988	0.000792194247777061	0.0166002445187643
cg24131262	3	4549756	0.103919559399431	0.0116239742457006	0.00441696353260547	0.0188245058286322	0.000792277327802615	0.0156336979872325
cg03107485	2	69163157	0.497309389904762	0.00466217481807498	0.0102427973334763	0.0211919410440923	0.000793509571561457	0.0164171384558714
cg14709660	4	146200237	0.0495049395105047	0.00946398038782687	0.00473246429600039	0.0132446114555776	0.000794549121062903	0.0120687513071264
cg15379182	11	10591627	0.239735698798703	0.00718956032115114	0.000194764798022157	0.0161672148716417	0.000799419588872561	0.0111331305215978
cg14723301	X	69774879	0.00372099298930617	0.0168199803367752	0.0268238430547262	0.036977312775736	0.000800043880330983	0.0274048137257201
cg26933281	14	71257050	0.456317368834138	0.00416295405110203	0.011158920151292	0.0191673547769861	0.000800877309374081	0.0158264767522395
cg27123423	17	62971335	0.0256652587307858	-0.0295897363943232	0.00429437091421831	-0.0483674366618614	0.000801180445560323	-0.0400185462393129
cg03000869	10	72059799	0.272009379943953	0.00678580927967994	0.0105716603362421	0.0244375088229233	0.000801314073926046	0.0171449307146993
cg14003320	2	26055122	0.221945883929114	0.0327352639051253	0.0190956181736336	0.087056942576195	0.000801458963535419	0.0664352439685171
cg05727648	22	43117197	0.0206626971107139	-0.00928677867760751	0.014814481317019	-0.00717126286426844	0.000802119825313532	-0.00745928286965554
cg16167538	2	233061116	0.0129447088215321	0.0261174311884521	0.0108991342876772	0.0708252174113995	0.000802377006782673	0.0487751635352784
cg09737884	5	164100748	0.280970525111109	0.014740756306435	0.0101917305587067	0.0791768918509806	0.000804193494638597	0.0523471038613611
cg26340461	7	120497479	0.0644572659322984	-0.00825660316599466	0.0530014677095861	-0.0165904512862543	0.000804786540069793	-0.0128759067098762
cg13818205	2	70932281	0.0721537757648651	0.0123882833939692	0.0620181612312427	0.0157566912442605	0.000804985449280122	0.0150927721362288
cg18965620	1	180144025	0.267992716439414	-0.00344438854291201	0.0180880230922973	-0.0159564510982068	0.000806317758899021	-0.011228513385619
cg13236399	12	10770824	0.0252697578636808	0.010292380338789	0.0429375921318949	0.00757203731055405	0.00080662907323024	0.00985054124134273
cg03121569	9	103070934	0.0961604505633656	0.011953949305046	0.0912497855996929	0.0193442649637415	0.000808147066705094	0.0180905622833551
cg16396954	14	72398856	0.128721548136725	-0.00928116495955014	0.0833940199173674	-0.0150177181681582	0.000808367754906136	-0.0145808209279823
cg26561313	17	48190171	0.0626852732072597	0.0117245018868935	0.125402216594614	0.0195041933418561	0.000808508366375164	0.0188777377818951
cg04148753	6	4890597	0.0197608646692661	0.0190726316458945	0.046123849058357	0.0353963888256325	0.000808541558879393	0.0273606682946049
cg23939008	19	37906007	0.368634683661916	0.00749246188454519	0.0100347426394779	0.0539143570258833	0.000809482308485111	0.0326350953875322
cg25574647	14	102091147	0.402406968720868	0.00853999988310983	0.0361558599254845	0.0311790509436347	0.000810778523392276	0.0244199143489705
cg15529629	11	68383860	0.490486877423728	0.00404368451401941	0.00638687717445135	0.0170375023333961	0.00081316078706516	0.0129078678659943
cg15678392	2	103378135	0.11033731308736	0.0163182486666024	0.0370732059754985	0.0502772045248427	0.000813719942708148	0.0345912272291199
cg18085242	2	134716850	0.00215560872021751	0.0583444972160664	0.13954900812942	0.00898522674558992	0.000814819080238693	0.0358756453663374
cg15601529	1	38223969	0.130623650374569	0.0177980485722113	0.219538228303119	0.0137936993289927	0.000815958729793325	0.0230238967023974
cg09399394	19	4363910	0.0932059819756586	0.00821847544979085	0.039306760920665	0.024698105339165	0.00081791500000607	0.0179194066702671
cg12169996	19	29195987	0.00736171310761672	0.0495035214932143	0.0919890375010036	0.0432585186284138	0.000818259666696674	0.0451339280794757
cg16514717	5	65155373	0.476374409544542	0.00295883167816807	0.00718113598746156	0.0133329007618249	0.000818557556840635	0.010391007748276
cg12103547	6	169050956	0.0590276149853299	0.0117837910568049	0.044347397166714	0.0154825737708843	0.000819053986676351	0.0142782145340659
cg19765281	19	15485159	0.024032481111051	0.0144354090782978	0.0590401414132688	0.0227698557004748	0.000819174727116332	0.0198883498486811
cg24004985	10	6288930	0.0344351049353028	0.0217552297908549	0.0675005910910279	0.0256811633028774	0.000819609458754116	0.0236343701671339
cg02268951	13	114018864	5.01957951415105e-06	-0.0100451327272454	0.240671384056851	-0.00683712599667546	0.000820116484416915	-0.009773834460545
cg17109850	1	231505348	0.0277757552060462	-0.0157436567655341	0.0457685002091264	-0.0110287660537463	0.000821047425554424	-0.0127566502266713
cg24967553	3	192538433	0.0986992217432847	0.0117942043687193	0.0378157735630741	0.0225346107097052	0.000823316419940845	0.0184935694745635
cg13614753	3	50310490	0.147503266429858	-0.00281570809524992	0.0295104828083338	-0.0153062471964574	0.000823414723425361	-0.00961622773788584
cg08459087	15	45003643	0.187864932755854	-0.00743916327215946	0.053343629840982	-0.0151244850211393	0.000825657643403838	-0.0134371351079555
cg00096008	6	71081133	0.110312702969323	0.0412321457602681	0.0377881006550698	0.0845451093335795	0.000825818007091227	0.0735350153058953
cg25577099	10	81141746	0.116062176524846	0.00905239181565729	0.028244019079974	0.0190907567119672	0.000827826525163548	0.0152188250572267
cg14165278	7	42178498	0.020025817571836	0.0169738154090602	0.102140545777019	0.0105725842958607	0.000828514707562442	0.0139710323125693
cg27304738	6	160527453	0.118916608496919	0.0291338338677732	0.22140299130244	0.0202926422208005	0.000829123762048322	0.0294237386250485
cg19689242	19	11339663	0.00777960922490312	0.0183719288328429	0.11179088119007	0.0178591182260964	0.000830362625332761	0.0187529602292274
cg22953731	4	39408418	0.230140770959781	0.0112081582905738	0.0209428165625972	0.0558340492478537	0.000831008458317995	0.0336320702199837
cg09835575	20	9965864	0.0584351436337376	0.0246869477527408	0.0711383802056091	0.0440369430226712	0.000832289545071244	0.0359876465470636
cg07112561	21	36249792	0.395527870448078	-0.00437599157454246	0.00114739204611394	-0.0161212003339635	0.000832643798371054	-0.0108877831363553
cg09509566	1	151227131	0.2484594692215	-0.0061160722910341	0.0116406984154589	-0.0265468417012405	0.00083282394392219	-0.0168897451792535
cg06559005	11	114126374	0.035794194533197	0.0107986087133247	0.00276495076593336	0.0153397224413418	0.000834374020924688	0.0123700153362247
cg04363293	7	152530395	0.0618822056470186	0.012235493967184	0.00156830068179067	0.0169496383592525	0.00083778410904947	0.0132339998301965
cg07262585	18	48405372	0.0563294010120316	-0.00695480406512753	0.0625015856657419	-0.00471438260915935	0.000838089051721642	-0.0058770038126878
cg10980860	3	130506709	0.0125408406107105	0.0169405161910791	0.0231418584285908	0.0156287433900754	0.00083875551397451	0.0154262993261955
cg00899854	X	93259158	0.0745377887810836	0.0236224699719244	0.0417206252083665	0.0433027612186666	0.000839380387347668	0.0347781627786673
cg17683948	3	45429800	0.0224953109356579	-0.00924192011215194	0.0411985013655927	-0.012557623351552	0.000840681167077981	-0.0114716705344329
cg25534621	12	47059161	0.0221794251464181	0.026826460649547	0.0360254674369862	0.0400154197351435	0.00084114078001975	0.0313446330414132
cg00050375	6	43404828	0.383043138085189	0.00676255251786617	0.0184121296246744	0.0212122653196398	0.000841427272899709	0.0181447822985248
cg19616423	2	164929921	0.0161281415478833	-0.0187073920336176	0.00945493548672126	-0.10776787404903	0.000841653929007027	-0.0651564830139346
cg16097949	21	26957194	0.0686327745897552	0.0297752153821921	0.0270848930819105	0.0998128105573441	0.000841713472115676	0.0665978562010747
cg04816306	8	60050196	0.194075105689203	0.0284848149495061	0.0151010395404444	0.0635664230279654	0.000843336168719928	0.0556648579155612
cg02878119	2	25016470	0.00246066446893828	-0.00533374734853889	0.020070858204348	-0.00314279006953365	0.000844555892127948	-0.00400414202275056
cg06469817	20	8703029	0.971786648027463	-0.000308257187668972	0.0167241351222896	0.04697452471111	0.000844850447231439	0.026511985910765
cg03058843	8	28476276	0.442835787993289	-0.00595669109890804	0.00209404295481965	-0.118866934209201	0.000845463033948573	-0.0636874791048064
cg06510816	11	12875633	0.0265127859958691	0.0142109185567777	0.0597164186280451	0.0201401957161798	0.000845622857020586	0.017558671765616
cg06001315	15	41044560	0.074141585587868	0.0119289589960611	0.0143385804791061	0.0226299090362188	0.000845955417429424	0.0184423623633339
cg09137135	12	54730056	0.44319653285917	-0.00634632904412041	0.00954090091475326	-0.0586039561169009	0.000846006344220805	-0.0351702092663465
cg21092284	13	112135354	0.403114545017791	0.00539445567250349	0.0171550006751795	0.0240283283229242	0.000846363751935345	0.017456151982811
cg02450828	11	70264554	0.101232642021824	0.0112647562625246	0.0211354806695504	0.0234932513644579	0.000846600623964289	0.0193071399945993
cg24422797	17	80633179	0.0244544033278263	0.023934432816781	0.290223528789483	0.00794436923716002	0.000849801033720002	0.0178467860725548
cg14806103	8	121457329	0.131817657286326	-0.00438626190812455	0.0267639834977594	-0.00899492497775534	0.000850141933578266	-0.00675952679730155
cg22263548	22	39777685	0.562146028758794	0.00400921931587269	0.0239619509481131	0.0203032334509405	0.000850457937214315	0.014472813478956
cg16739396	1	63249836	0.108671402741979	-0.0218697007175659	0.030814550151172	-0.0427225389717707	0.000850871651431613	-0.035052620651779
cg12499309	16	3692853	0.00325348970195445	0.0187247949613986	0.0396491385760664	0.0140988195709341	0.000851815238979989	0.0159182239483024
cg12019520	4	8012176	0.35379541918915	0.0132546659969607	0.0144441523328501	0.0514411605235203	0.00085206633138117	0.0362123577021075
cg03023448	12	31659502	0.126850592826134	0.00788692831563927	0.0234460048198841	0.0107431960837804	0.000852323489494513	0.0104894550959904
cg24768808	17	18048761	0.0759997827397843	0.0147520184774341	0.130687707610474	0.00979035807149149	0.000852469696369826	0.0140905177752575
cg07942762	19	2732657	0.00132598467719292	0.0200599514029364	0.129857916331486	0.0160134387211663	0.000853654819266512	0.0197255609401005
cg05061501	12	131258419	0.270547085134877	0.010359349929777	0.00289054572420669	0.0257192330828577	0.000854975132520368	0.0177596598538671
cg14748682	11	6624841	0.198326021789663	-0.00834880230202788	0.0380489760459791	-0.0190077364921028	0.000855118583157466	-0.015643901909929
cg10207999	6	43588662	0.038080473888121	0.0136865788171639	0.0229334143320283	0.0125024617013169	0.000856460833223145	0.0137960088928955
cg25138713	6	161432631	0.223420496532054	0.0103658284562673	0.0246648863311014	0.0364547185875742	0.000856544024893487	0.0240216918861636
cg10444934	X	24000440	0.0324607141160231	-0.00998823722300472	0.00767520119275751	-0.0179895609536306	0.000857825394719065	-0.0131478357326602
cg23966795	2	160068465	0.0231457314786717	0.0147174180082214	0.0301085742787185	0.0109559377259023	0.000858098505697303	0.0151811451494414
cg16052439	15	48695153	0.115680657859955	0.0133422180570447	0.0339381781630803	0.020828301247475	0.000859174566548326	0.0173367975503328
cg10388212	5	88037934	0.045604979865809	0.0319420445659724	0.0719364183874903	0.0587296596170386	0.000860018368007279	0.0468418955057832
cg00462492	3	157827761	0.0895677728459237	-0.00720214053920502	0.0283704985575483	-0.0265066326539693	0.000860427995653468	-0.0185611734500289
cg01837804	2	233708964	0.00557375209105748	0.0148008113919177	0.285738031110428	0.0059100508085811	0.000861166176898795	0.0112287676730444
cg24433586	17	79210494	0.0964576287005535	0.0081414320009368	0.0447021959166243	0.0142809908526596	0.000862694654077618	0.013986467354277
cg25964213	8	17207503	0.0240924285027344	-0.0282363530936915	0.409910162682756	-0.00374870265477063	0.000862999768481427	-0.01783045226691
cg17812152	2	107978566	0.00119454006499084	-0.0165555785213921	0.0986412457296547	-0.0116750243170891	0.000864540141681172	-0.0146486736826483
cg26607673	1	3473923	0.00872332663840569	0.015595965381584	0.23699660472409	0.00882217214076695	0.00086454799637448	0.0131545075353511
cg14030878	3	195615302	0.0859187082085473	0.00933339187386549	0.0485295132441113	0.0176893990489771	0.000864938291979783	0.0159015018612624
cg13577503	13	44922477	0.0405852560564443	0.0214994253009822	0.07288364570505	0.0289736613497045	0.000865432287944324	0.0274866709563125
cg04265882	16	85034425	0.770573373211254	0.00240378054772616	0.00662345503560404	0.0243437909933957	0.000867057295012149	0.0168804466233991
cg25372239	1	3130550	0.0527942234018213	0.0106279588021365	0.0562125603629472	0.0169458469220539	0.00086715927394746	0.0148287259289933
cg08512806	1	234529293	0.00416371074313963	0.010528192712842	0.016407742456244	0.0101353210909635	0.000867696721284896	0.00957120285541291
cg24283568	12	44919751	0.0338130848239091	-0.0354540695503551	0.113071083090523	-0.0351876850493258	0.000868146678164473	-0.038642068829489
cg11401257	1	226926945	0.063846339612627	-0.0133585506622429	0.0177411448715991	-0.0403565321161745	0.000868257887004386	-0.028397493297432
cg12746652	7	138552810	0.227399524597739	0.00666917068865372	0.0129357190681608	0.0180962286297603	0.000869014457531815	0.0136018954622831
cg16131534	22	47158239	0.0319625557351012	-0.00371311897554492	0.0142570885000423	-0.0113712004465872	0.000869945766356881	-0.00766835562638579
cg24517252	1	249200781	0.197436440997555	-0.0117608164250519	0.00909462630468844	-0.0239543285773173	0.000870316017892448	-0.0182034070682615
cg09172850	1	191933198	0.0916729466805189	0.0163831105715883	0.069698197887183	0.0262369867838641	0.000870519160999167	0.0228093237423387
cg20179942	11	61912310	0.188006031670571	0.00858273690942549	0.0125559690205288	0.0220113905832335	0.000870693845964491	0.0166229505264148
cg02548385	20	44797943	0.109377379410615	0.0137716658750703	0.0438715541635378	0.019286343646388	0.000870967333548657	0.0186694787737271
cg11252511	10	47678452	0.388088662213523	0.0045586341099942	0.0138967600769402	0.0227541645202976	0.000871166612832754	0.0162879152949488
cg07625120	6	139266399	0.191318881839449	0.00704949241550115	0.017130215522432	0.0276636400175293	0.000872804632928209	0.0193819744336503
cg09412490	1	31595289	0.00810279081111947	0.0182699512564794	0.0889586992140126	0.01082440389671	0.000875142228122016	0.0137657976957822
cg06397333	11	2410187	0.0225423135511037	0.0137776790445991	0.116250812513919	0.0155947034780127	0.000875332275749571	0.016145659466201
cg07035436	15	101389733	0.00778078388113353	-0.0504367304604603	0.307054117288533	-0.00900821877173368	0.000875662217129467	-0.0307321025841153
cg21481320	19	48953847	0.192114043403373	0.00413610858024215	0.00435888343054709	0.0158097622449236	0.000875917955684229	0.0104960755011356
cg19992418	3	105802642	0.616063132768298	0.00316196552894914	0.0132552342032187	0.0268789660095767	0.000876608585512524	0.0176144647135813
cg09792598	19	3505943	0.109248804371253	-0.00491857306299265	0.0412999698408415	-0.0173449987619569	0.000876694035084482	-0.0120666019366667
cg11493553	7	156993697	0.0893155015894152	0.0148950765328915	0.014999997245435	0.0346316662472676	0.000876990726059387	0.0248465835059605
cg24136385	7	1054092	0.0681671531924845	0.0342821522991631	0.00797516851958036	0.0526822153859902	0.000877000353902172	0.0445562347487305
cg07758041	X	41174414	0.211042836475202	0.0111318854817664	0.0703466359189345	0.0228892357111625	0.000877959134524192	0.0225406329928274
cg03760895	16	11943228	0.401899124465556	0.00413396814805487	0.00274885482256328	0.0189216474421431	0.00087914266286281	0.0121258499332431
cg25101061	5	176739547	0.019727281736162	-0.0118293938225233	0.0910644106349677	-0.0177340269115148	0.000879819126816532	-0.0150724992323547
cg21461927	22	36697043	0.0851712182848777	0.017651087624962	0.0847852894823906	0.010016532361641	0.000879844169204029	0.01459441584184
cg27497049	8	94712646	0.389593574784817	-0.00473637386450123	0.0324116368325663	-0.0195045733122142	0.000881135760822648	-0.0136643191086841
cg09272724	6	43820914	0.386179925301561	0.00490855551503026	0.0197795813542313	0.0176238380309667	0.000881211972016692	0.0129194849677836
cg02054724	15	89153667	0.0117200084157601	-0.0587360756539554	0.0676809067315786	-0.0524355844819095	0.00088262823909523	-0.0566900219365062
cg04415168	6	33282856	0.0024479101299605	-0.0172580829045264	0.0562735976702914	-0.0111607231135701	0.000882921552723178	-0.0153696366641811
cg20099291	2	48733063	0.0087401395796144	0.0259763666279335	0.0485456266014875	0.0291473617599822	0.000884644108720065	0.0299018088701985
cg09031719	1	67042092	0.21383098250794	0.0146430110045301	0.0237154362915989	0.0574633330858032	0.000885049922587159	0.0400012079517705
cg19777190	14	50102422	0.0211630783284691	-0.0297429601796788	0.0847340515061699	-0.0132415860381286	0.000885151867681425	-0.0231647223285814
cg15624160	11	70644185	0.104695462634133	0.00765216221369582	0.0119115122720262	0.0145522789556906	0.000885386285273043	0.0140993352963578
cg01111194	19	42729173	0.339720296211506	0.00519666288997528	0.00934584631266384	0.0152473559798296	0.000885557303918939	0.0125886054805811
cg24536161	1	3477695	0.617715393119252	0.00244104972044076	0.00409320139368109	0.0104781421167769	0.000886262791558248	0.0076398776986463
cg04812484	13	46189935	0.203500422744884	-0.00284724840021532	0.0318484213918822	-0.0166997031729562	0.00088633782839248	-0.0115975378490505
cg25424642	2	240100522	0.0228550380377126	0.00842573396860719	0.0515305304965883	0.016155041650202	0.000886549316193611	0.0129608987505874
cg19571034	11	125462736	0.0726168873267729	-0.00875626457155392	0.10244074632176	-0.00804208358691668	0.000887490366020929	-0.00971582862821847
cg00547342	4	140721369	0.13215224366186	0.0250018927896232	0.0738633698262929	0.0334498471749328	0.000887615345115346	0.0342429293508025
cg05977502	13	50819034	0.0679216452308188	0.0102835744598175	0.0615129608872119	0.0138035247343533	0.00088810172918466	0.0128869336291641
cg24344143	8	26050161	0.00532661012664121	0.0146115590022816	0.0448605034046015	0.0182003232431714	0.000888282633405812	0.0173174089221074
cg21996105	12	32631886	0.122514558489001	0.00685008221636471	0.0069636788440694	0.0129957041767271	0.000888960631953598	0.0102040297201315
cg00988675	15	99057419	0.358551249940749	0.00892314247565927	0.0297982434872057	0.0275298582602056	0.00088945842503736	0.02059201025175
cg14485445	11	75893403	0.0178571604613708	0.0126393716939909	0.0329934644179964	0.0110984277398375	0.000889825314609168	0.0116987745814914
cg05379148	15	74174602	0.535812990664524	0.00339651553160982	0.00893294176615627	0.0275215611541542	0.000890738212084413	0.0189567256446485
cg10443019	6	30112423	0.102278174717108	0.00880192696912988	0.0316960685785613	0.0115676136219144	0.00089230923271445	0.0116731066933098
cg20292802	7	165854	0.0531187489500979	0.025533806896216	0.104727281063834	0.0187729714319897	0.00089390861708443	0.0245713767934067
cg13985414	15	48235317	0.13701609257192	0.0343593803805847	0.0103950176119924	0.101411154504404	0.000894039304324377	0.0652591734238167
cg12763614	X	153146048	0.0378263028522409	0.0146853701221582	0.05517534695406	0.0195945862131176	0.000895566615203962	0.0190536360176547
cg03256616	5	68658355	0.0133412503246943	0.0216804065999257	0.10992553218674	0.0118758574866965	0.000895746098826284	0.0148099402050227
cg11174431	1	12399768	0.288945643466749	0.00607492986397273	0.00818015347996015	0.0133872096049466	0.000896124192333413	0.0104932130979047
cg17297892	15	91493753	0.0553196777992356	0.00943948040957811	0.0401638225698927	0.0123859907245876	0.00089623276132131	0.0126446782286385
cg25523305	11	44931059	0.209709911207734	0.00668551765281995	0.0444767250730481	0.0190266432748512	0.000897300809365989	0.0155206042538395
cg19195715	14	69368639	0.00658598676122571	0.0189200950599161	0.0273511971138886	0.0116408998506773	0.000897751521883493	0.0134131418625416
cg23449570	6	11462069	0.0157722257634054	0.0391323342780918	0.0608980698421234	0.0646206083153597	0.000897978386504716	0.0562679765834203
cg01270033	16	14165057	0.254201314453329	-0.0121431044137996	0.0499622113349396	-0.0160941853464378	0.00089816178533901	-0.0165253757267456
cg02482718	1	4726759	0.176052809380029	0.0264763182313723	0.0216544342884633	0.0678448917118875	0.000899852874267162	0.0530848037980023
cg06026468	11	76315513	0.212684767272809	0.0105116237789866	0.0366793650233947	0.0286271714245201	0.000899883926522545	0.021228602099746
cg09750262	17	7150156	0.42986828128336	0.0107504389684821	0.00040376807276847	0.0632230934920273	0.000900127281213226	0.0414391000318964
cg14416294	9	136362274	0.289868770476784	0.00663991563135433	0.0295799387453188	0.0238360927592592	0.000900185459135287	0.0182681902289828
cg12189097	1	207178154	0.00524622121502584	0.0229441744289421	0.226736417602638	0.0115284746203305	0.000900337509442357	0.016435139361373
cg07839256	16	24574598	0.159978114915535	0.00923269457750318	0.0117183533739427	0.0392953025988635	0.00090043796433106	0.0260638128341649
cg09856970	12	56718816	0.208234663814989	0.0066397036308906	0.00824034038570907	0.0130920465677167	0.000900552422799892	0.0104336987100115
cg09331879	14	75053567	0.0416513660671544	0.00948180958556327	0.114645313738273	0.0136104351800901	0.000900744311164503	0.0151248565199635
cg24366131	13	113107223	0.262928959730506	0.0112078040399607	0.023672599423698	0.0250618702216562	0.000900744759380317	0.0213215007915835
cg25358410	9	95055763	0.0230147347272182	-0.0077691024693309	0.0101856862294364	-0.00723562199319217	0.000904070511603286	-0.00692262529475155
cg18551326	17	13366155	0.0812081885498565	0.0115542886499397	0.154918137748733	0.0146462089907172	0.000904070840420759	0.0175343081573437
cg25551846	12	9274874	0.170797683284606	0.00959305429052133	0.0302578379450189	0.0349556454803415	0.000904342406341429	0.0243178121941341
cg12899673	17	39913952	0.323889305438763	0.00528019104134138	0.00897621439565134	0.0156282701272564	0.000904577393278428	0.0122401060308622
cg12569139	1	168735973	0.0328590367568827	0.0120538488805894	0.0480501719628189	0.0123143008857218	0.000905241716561785	0.0127988094516538
cg18960680	10	52261472	0.0929201289121644	0.0222354372370154	0.0362365392540237	0.0543356631766175	0.000906537569515235	0.0432856266486378
cg08985810	5	15598780	0.0845210848254619	-0.00919903624873801	0.0658631973891685	-0.00927710511680404	0.000906816301949776	-0.0114878631637228
cg06738031	10	126806416	0.100886739023851	0.0282131088122929	0.0335370777033088	0.0483864302634868	0.000907169833567168	0.0422267901740925
cg09917486	16	84538212	0.079861060227257	-0.00718704920256682	0.083581462515311	-0.0145281655126148	0.000907415012261387	-0.0125294340175373
cg06102452	X	48758353	0.331445384497531	0.0115860751304572	0.025758546580715	0.0238848242243727	0.000907458534825237	0.0221822373147113
cg15413364	10	134326362	0.0260284538086704	0.0163649228881476	0.0122970121702283	0.0203260413454154	0.000907790656138655	0.0179479165149283
cg01654446	6	33280476	0.0267549443424708	-0.00635775577231822	0.00340259559566563	-0.0059031478584422	0.00090814686447731	-0.00554039199645074
cg07938459	12	7055586	0.00359467654740761	-0.0205514846711462	0.12198626459123	-0.020658474197668	0.00090823138900906	-0.0218300257631463
cg06083252	10	70105434	0.949203854334093	-0.000931331002756065	0.0028206658457993	0.101124910084598	0.000908950149263894	0.0548233724623805
cg07258517	9	34069980	0.51930522204283	0.00657017124656286	0.0191003579668267	0.0297437838495617	0.000909791673695365	0.0226156948972937
cg27537570	12	133179978	0.0329994740197686	-0.0561632048721979	0.0298290393874934	-0.0365556675711504	0.000910225246357126	-0.0475274222642379
cg12313315	11	5717856	0.00198665418096367	0.0230937087311306	0.107656106567159	0.0227320899917625	0.000910474446754953	0.0226336185144925
cg06370363	3	90142666	0.786554291515781	0.00221050837080482	0.00450182127477085	0.0755813152000046	0.000911967568820869	0.0385715863024735
cg06476519	15	84723616	0.0206416716077963	0.0372461539241775	0.0533287317468111	0.0303302334324351	0.000912122768431908	0.0371147126243511
cg16149815	3	43429099	0.10209308027049	0.00791686299203174	0.0505979974633875	0.0131660995478111	0.000912255116949747	0.0116459465570574
cg20589039	20	8696415	0.231687987895686	0.0100438194891324	0.014027017288961	0.0240310586356868	0.000912727256824212	0.0208772295925342
cg20167759	X	36586583	0.0215308696937099	-0.0188712310053116	0.111692662778953	-0.00834766620320413	0.000913903919251683	-0.0165281820998553
cg11110533	16	57980976	0.603992910581207	0.00243406665440183	0.0136485023167463	0.0234678111220622	0.000914496457895405	0.0162625679079935
cg04608156	17	33461275	0.904215371163576	0.000651411359816481	0.00705777283446247	0.0242747209703549	0.000914504419045392	0.0155267669983032
cg26640037	17	61021096	0.0229935957278451	0.0111875358713064	0.13728788086853	0.00953928274916015	0.000916887103991818	0.0118517190025232
cg12788111	15	59279393	0.0210235532677639	-0.0412102943222222	0.927829305234734	-0.000310974482910374	0.000916987710919451	-0.0291566799995966
cg01940028	10	102259913	0.285388780829996	0.00572215041809673	0.00393691466697479	0.0146905543546435	0.000918722692781217	0.010497539103
cg17618264	12	57422719	0.01057114339943	0.0143458466503226	0.0372409211819197	0.00869602594667859	0.000919239142184899	0.0109191035288203
cg06262940	8	8240439	0.0104958797510712	0.0136997238274167	0.0441610012412869	0.00968804924647834	0.000919280485512514	0.0110020442870603
cg17532626	6	29589036	0.595649901076652	0.00325082236870585	0.000731480624946774	0.0204502274475108	0.000920283651675464	0.0137487660203663
cg10115313	1	71361897	0.0119987608812634	0.0307770578944392	0.0910802349072182	0.0489695908303133	0.000920330074621305	0.0413740801816283
cg17458895	22	27371980	0.00467917998575581	0.0386936647758071	0.618924853255718	0.0030183408669214	0.000920371731555888	0.0210537761040548
cg06095573	12	99647322	0.0173034453371265	0.0287022163019775	0.0111999387097344	0.07576229470318	0.000924903661735838	0.0518938706911733
cg23855626	10	34956390	0.167457396278185	0.0178577177665518	0.00248472252605819	0.0295064198631739	0.000926263022197935	0.0232667037241284
cg12453790	12	108775912	0.00166498053798109	-0.064765751732946	0.173880138035215	-0.0365712468485187	0.000926299806952278	-0.0513132443694067
cg23709121	14	59951523	0.0534199168835357	-0.00438816631724637	0.0219804750320134	-0.0229914174732185	0.000927612363529739	-0.0150589961433224
cg02976471	2	228401620	0.346447549432927	0.00603346308514734	0.0131192683486748	0.0498088687577109	0.000927767675769937	0.0310226734067628
cg23177772	2	223170674	0.0129683170900853	-0.00668659978266267	0.130884082076427	-0.00315908710692145	0.000931288499307384	-0.00519416231238413
cg05260877	11	102068599	0.196679601281074	0.0127696469416831	0.0096046582239536	0.0289428001474178	0.000931310070914359	0.0234630100435505
cg05161190	19	56206006	0.028056393412252	0.0117282350412954	0.0159420802960187	0.0214506323959821	0.0009316387477096	0.0146726427857718
cg04192327	10	44806753	0.104126602619101	-0.00860112307271781	0.0502639741306219	-0.020347429195421	0.000931711700480244	-0.0154445738397631
cg04018207	5	55298656	0.0126147672767467	0.0216068576489839	0.0788538693760786	0.0223172238969654	0.000931808313681059	0.0246862637511064
cg15212956	21	35014245	0.0123011018627626	-0.0138128147033672	0.0769980320909825	-0.00664082553538967	0.000931931751070132	-0.009977164665005
cg03360651	9	134905958	0.0443164297934518	0.0195482680234983	0.0540243624111501	0.014192183482329	0.000932033905076253	0.0165732573538574
cg03047508	3	11059480	0.00870877109157627	0.0133023307665703	0.031789248016143	0.0136482008923132	0.000932246621905227	0.0134986066842666
cg03545117	1	156134103	0.68658615464414	0.00377713226087134	0.00363443257548783	0.0355947954581209	0.000932708410665465	0.0258792344909575
cg20543829	1	24738585	0.00795346328290072	0.0184011505769544	0.122185428765527	0.0116070845658432	0.000933156297057861	0.0147808525494413
cg01536712	10	126636626	0.098956530283968	0.00713025799128547	0.00510877349845965	0.0162557539842873	0.000933926046582301	0.0122856074436513
cg10117496	22	24158448	0.122032261079855	0.00846163781152853	0.0488444578999786	0.0236921502768412	0.000934600507971897	0.0195694164615785
cg00606989	11	69519088	0.00477696434545991	-0.00613432349606265	0.0228073233143711	-0.0166460066254162	0.000935019165496538	-0.0123969638602486
cg15745894	20	3151981	0.0200802001143907	0.0102848950613281	0.0222374650541673	0.0144270600104173	0.000938266835495777	0.0130652808278936
cg09540738	8	81080281	0.00205358637434646	0.0573760276405457	0.00881397178624719	0.0337730109916165	0.00093911390701067	0.0340922707600992
cg17882340	15	81307156	0.0766768585249388	0.00936274547709561	0.00406981271637891	0.0140651055642355	0.000939871521063948	0.013986841284572
cg16359142	11	278092	0.0560617992021577	0.0116552262567036	0.0202374291319904	0.0223420196895882	0.000940085157461319	0.0176858893672281
cg19848599	5	131658161	0.0896785906914469	0.0127677489738452	0.083784881491005	0.0159199887486456	0.000940314840204232	0.0176937959279257
cg04365308	12	11340070	0.238029646978478	0.0275831948807541	0.0476956634950553	0.0556547634954293	0.000940912263149857	0.0540523268761176
cg00313758	11	73599569	0.0302796813897792	0.0418413083632901	0.0621687362200923	0.0623006091720214	0.000941076551460392	0.0576666557738576
cg15464641	7	29129234	0.0154504399783615	0.0166489916491785	0.0873508242563285	0.0128667431202345	0.000941499173705459	0.0141487230415668
cg14871490	3	40541168	0.213598938538636	0.0104212814560263	0.0704993965491809	0.0262422705736673	0.000942182243425649	0.0211492797543253
cg15135166	1	16060610	0.0225426039584819	0.0141426421904207	0.00477472300541461	0.0275252379822097	0.000942534073540182	0.0185901539876436
cg25117315	12	68196566	0.819104233068073	-0.00144513717374033	0.000857882526751659	-0.0200261683313684	0.000942596438560046	-0.0143104201746313
cg15742515	8	1402185	0.0390547518217605	0.0104689215526471	0.0403810848391118	0.0163125348380006	0.000942864373996075	0.0138605419490444
cg01340550	15	59389015	0.00160258656458378	0.0286984809305074	0.0728282537718643	0.0300428603832373	0.000942943394429958	0.027200716026976
cg26435198	16	10703283	0.600396500151145	0.00391997585438236	0.0127065454510814	0.0226868331096232	0.000943303203155245	0.0164884717024766
cg16060651	3	52266073	0.0998733444361786	0.0113451446646105	0.0334845616298545	0.0168726163767308	0.000943869243724925	0.0153188969716564
cg26869724	10	103344843	0.6727686157448	0.00170985434751034	0.0074277614177824	0.0138581115526518	0.000944582612013275	0.0100182808888423
cg10547297	15	44849830	0.00898057805506521	-0.015559839615677	0.00567214119759005	-0.0153425486488859	0.000944718707419281	-0.0121951365612632
cg17843125	1	100598159	0.0478000817579206	-0.00922523563546102	0.136531627331944	-0.00902299849814306	0.000945027285750099	-0.010224529735137
cg15213751	10	57358655	0.187506112428585	0.01156407742206	0.00833332252144293	0.0138935797386377	0.000945326808722787	0.0139864352839641
cg10141721	8	61767966	0.795602499105302	0.00180823150575317	0.0004516537796979	0.018531193887631	0.000947719651959387	0.0126170691097478
cg13140338	1	91317255	0.107507345085276	-0.0144737200062588	0.154614507628358	-0.00975273864177812	0.000950413124377048	-0.0156230440181795
cg21047793	5	68827253	0.0942462179758829	0.0313751377020538	0.0643340039308706	0.0608694213012811	0.000952021951800718	0.050962022041419
cg12570134	17	46640347	0.208779275870345	-0.0134874071846319	0.0124428233861726	-0.0408410116117464	0.000952946731201218	-0.0261731711766
cg04971743	20	44958715	0.00741194808421748	0.0152653782728538	0.0298363015811374	0.0176411435184795	0.000953916833677458	0.016246046786339
cg14478815	15	62513774	0.0632036103784123	0.0271238905354171	0.121910328001224	0.0221656468279602	0.000954238759270555	0.0279153172654053
cg19909516	3	97651589	0.135345649523723	0.00610841244184738	0.0139545040913768	0.0115753045248222	0.00095597925650983	0.0107407674075521
cg25719486	17	4205602	0.0535482745984497	0.00973822555825963	0.091038729248494	0.00956032746932405	0.000957760894064658	0.0109478012095237
cg15774180	12	63477249	0.0504985747551477	-0.0147682672561391	0.103433847605803	-0.0165300472712599	0.00095994786476116	-0.0201030442549605
cg22927043	1	11919699	0.0744219391481143	-0.0319028313733121	0.0521751632494646	-0.0394399394869552	0.000960340178416739	-0.0394305971364469
cg07224918	1	17944423	0.0188205536912099	0.012781116214503	0.155781164987935	0.00822163012346493	0.000960735079797492	0.0116147352745353
cg02612790	6	47061109	0.154079986018065	0.00943986095705526	0.000401187692453529	0.026198466108152	0.00096385024805831	0.0159474199633091
cg03062361	22	37945869	0.0206087445480773	0.0199745011466514	0.0752709800686834	0.0200567218310458	0.000964031463755175	0.0199345599328988
cg26395828	5	14665166	0.0622185190669792	-0.00433417906685985	0.0425590754990725	-0.00453126766846334	0.000965979339705035	-0.00519841190294964
cg11493383	3	4992893	0.354702441898899	-0.00653892269909407	0.00733720455013712	-0.0876783075662053	0.000966184968601273	-0.0502317742550054
cg13472369	19	57678865	0.055013179242635	0.0285528608940012	0.00220890176460926	0.0528639473367246	0.00096627987235353	0.0368804491320241
cg21788523	8	3142662	0.512357936985393	-0.00452509199584347	0.00454898814388322	-0.0768387902245308	0.000967441955794997	-0.0436308097018894
cg00450508	12	89954199	0.0388450157705127	0.00758419197884901	0.112739138896523	0.00918182648765221	0.00096828662600126	0.00988750428321369
cg22366909	6	30565190	0.76670536866789	-0.00247684277434002	0.00882621988252435	-0.0793501720438336	0.000970171697643755	-0.046578534051089
cg02194136	11	68713403	0.13833033966017	0.00933528242004857	0.000601829340211324	0.0221648437289175	0.000970230018223418	0.0153324634984399
cg11994854	2	218007568	0.0348791741329387	0.0314996913317963	0.0266960906070983	0.0646809237222514	0.000970801737250149	0.0478376043301691
cg23093066	16	49471455	0.917244544195066	0.000600651933921817	0.00595180905517446	0.0216407435958872	0.000970876026299998	0.0157463505533332
cg26742654	1	53858158	0.210950224099564	-0.0183915005436956	0.00174940429972032	-0.0453954148084632	0.000971963939848789	-0.0301610709183202
cg09740078	14	27333210	0.0474710996250837	0.0396701680589243	0.10153666743154	0.0638813723603222	0.000972541943167879	0.0523002887106136
cg16391792	15	58723657	0.0226754246798919	0.0142620779753319	0.0847095565727644	0.00698770023740793	0.000972946830062631	0.0101241287952177
cg21560157	11	71212402	0.0165818612784252	0.00810589366162517	0.00491881222625755	0.00693966864602052	0.000972997430499552	0.0059501843275236
cg27560132	2	65521323	0.0128019762225464	-0.0183785340539997	0.103693572190379	-0.0163656274553336	0.000973196503568334	-0.0177107560913147
cg07384974	3	131103269	0.0129280386502	0.0130817259332547	0.08932098890181	0.0169019483873064	0.000973282163923227	0.01579931043794
cg05352464	5	102128618	0.0323184734279319	0.0219670411458141	0.0933852022952667	0.0504629083699768	0.000973316211044157	0.0393379222232669
cg26216217	9	134989862	0.0690294012742425	-0.0335937139603957	0.0354750310293471	-0.0307764968003533	0.000973499862190563	-0.0386863166260918
cg00411010	16	71756964	0.57947898653515	-0.00646141577231309	0.00253389139159408	-0.031204568245177	0.000973956021114198	-0.0203951563802493
cg11310189	14	23766776	0.310907195659927	0.00917339194951068	0.0256411292094676	0.0198891300797196	0.000974252046039234	0.0161626614116497
cg18048542	6	30619113	0.461519808513936	-0.00364873496660281	0.0124225269815019	-0.01448406954784	0.000975037129470515	-0.0127744717496807
cg15175985	5	122110695	0.0734618121798432	-0.00694741050592573	0.111604774206272	-0.00544076843177067	0.000975047430826946	-0.00663150133004955
cg21872665	9	80538314	0.597342241036334	0.0030569915172418	0.00633628103931354	0.0194670812105635	0.000976477977323186	0.0132858307527892
cg11562559	19	40865247	0.86399810394139	-0.000908854834483401	0.0152343743588697	-0.02363732880277	0.000978834469735232	-0.017315628436801
cg06982846	4	186512967	0.0315568143603414	0.0158163175014944	0.0629336339675409	0.0164737713864606	0.000978967922581711	0.0163370013284639
cg11892177	10	123816284	0.199641547109262	0.0111439838268954	0.032429057750829	0.0231105921754299	0.000980941247483129	0.0197374599222528
cg25303229	1	226034380	0.0631184241492998	0.00923725605450994	0.0587051347265236	0.0149232381383045	0.000981740929809297	0.0124826591185946
cg08720477	1	205799480	0.192227672351131	0.00670129849220522	0.00868160599813243	0.0127933275313839	0.000982029491203296	0.0104480954856137
cg25312481	1	10459146	0.248890620899705	-0.00671026122262465	0.0410961639665372	-0.0155806671183139	0.000984498173525734	-0.0118764659164781
cg01727409	12	105536923	0.296532882170742	0.00733392646243753	0.0153521796041173	0.0392531880353835	0.000987046234529965	0.0231585955173205
cg14360664	13	20252440	0.0738323355635059	0.0103956564822437	0.0381827139318841	0.0124460058042087	0.000987705440898296	0.0123539225202663
cg16903650	11	44717995	0.251784608855604	0.00764085000747097	0.0045789615687314	0.0209262969150866	0.00098857376641589	0.0149565119438454
cg13715319	19	58129233	0.541836292908378	0.00351808833229283	0.0168083628916406	0.0274717273106521	0.000989137876119711	0.0176284085013017
cg03910767	1	110626977	0.0178377070023761	-0.00548885228770048	0.151993819658441	-0.0069640794093634	0.000989247182147873	-0.00681802906974253
cg22039566	1	22927865	0.0720313050679576	0.0179304326005226	0.0615099214030876	0.0215569513908027	0.000989274659231643	0.0222966739331634
cg07740693	6	41339616	0.125857214188411	-0.0177856593983241	0.0816802285643705	-0.0177119425624579	0.000989404722159046	-0.0172516246794713
cg20090257	7	128903204	0.9260315429307	0.000713412027595031	0.0119027904192579	0.024170754904736	0.000990105275761603	0.0173028590814799
cg11196506	14	38760181	0.0372152212934089	0.0480205525081861	0.0691595105858485	0.0558245901898342	0.000990363180751487	0.0489338073561994
cg14848666	15	59279981	0.0312369248887338	-0.00172411837740356	0.0101266409523291	-0.00531498995003664	0.000990667095974866	-0.00351538483738013
cg14006569	9	138482641	0.038410417325159	0.0143592071513128	0.0156844745882862	0.0320285186300488	0.000990729564565602	0.0243680981931669
cg12620076	1	35900124	0.126688494165601	0.00799654439204924	0.0973990320172324	0.0205655336092862	0.000990738596872228	0.0187686394075624
cg22084004	2	161265754	0.197781062374937	-0.00836179839191487	0.00613553815446886	-0.0313440457094206	0.000990835884397255	-0.0208594971543644
cg03534770	9	34653294	0.0118312758358326	0.0349845045520147	0.0208711217722839	0.0694420923340467	0.000991617749971337	0.0504789089349636
cg16359525	4	839698	0.0035248676363008	0.0398300867592066	0.00604217976112697	0.0260047427457258	0.000993038490055213	0.0275750085766672
cg02054964	7	157643770	0.671851461022574	-0.00182637524220361	0.00691590568620715	-0.0377501380626174	0.000994630339953392	-0.0214847279037189
cg01346648	3	52434621	0.0210567967820922	0.00827884859421277	0.0490828325288796	0.0148054358365103	0.000995373269165196	0.0122374317763942
cg26689578	7	73985573	0.352621524484892	0.00539298007500655	0.0950035780430155	0.013852909478014	0.000995399600448378	0.0153781030062356
cg03492850	X	117082755	0.122987346920356	0.0152160171330209	0.0254410118701233	0.0264483867073187	0.000995531517000779	0.0207888908699228
cg26642844	7	2419167	0.0817250593781967	0.00966332143985425	0.0765358045933629	0.0178450946558385	0.000995800140762483	0.0173193603178931
cg01415591	17	17921808	0.0390993693260497	0.0107735634209737	0.0850930149929855	0.0111120071788696	0.000996410203129452	0.0129261254668118
cg18981604	7	48028983	0.294367393126394	0.00852759558596173	0.0124821519034115	0.0191783839869241	0.000996688919716175	0.0149199170685917
cg03544502	14	45397842	0.317401113667618	0.005818459862882	0.0162645033806118	0.0150497903850877	0.000999513306713754	0.0124048490802912
cg25973354	19	1395646	0.0990673793020411	0.00405634124709191	0.0625910743833099	0.00396551757865942	0.00100037293434592	0.00515889925567785
cg09287984	16	56496660	0.0766949976848602	0.0093006025399261	0.00181875819430483	0.0168439853636809	0.00100063180395602	0.0119182344398724
cg00800962	10	21762752	0.0221320236542371	0.0151360206443307	0.105338400776979	0.0146302435028049	0.00100103429809744	0.0152540611920443
cg05589277	19	11289183	0.136158087770664	0.00689471083897706	0.0217703810433156	0.0195382541174287	0.00100161831714669	0.0136398357712745
cg03159676	16	85600536	0.00423806753591323	0.0397073005312709	0.344793336978778	0.00620804384523603	0.00100234149015093	0.0235430488434982
cg09671325	19	47816731	0.0944851604035731	0.0111603332842459	0.0266583934082989	0.0119332344702571	0.0010034836342608	0.0117667206633901
cg18543596	11	10522077	0.245432954601343	0.00691729130005565	0.043941078369848	0.0249080715698205	0.00100452323263743	0.0190283563347887
cg07511021	1	62281535	0.0192662975064778	0.0507262236235909	0.0574278099812295	0.0579965598751848	0.00100489887626276	0.0525817372383054
cg11531001	1	52872347	0.00584190772704866	0.0186423104387932	0.0922840348364972	0.0157945226240133	0.00100532941708324	0.0165773761754965
cg11052190	17	17283711	0.528894777304487	0.00354393129459144	0.00553290662963767	0.0203523103347858	0.0010061279107378	0.0141610956104787
cg06086304	10	94002719	0.163968553338108	0.0191846140733807	0.024322343991535	0.048667044402255	0.00100697337286035	0.0374388196614022
cg19762965	11	35457895	0.0252879549677943	-0.0138032537567421	0.0479211862523013	-0.009991769758634	0.00100721669655693	-0.0111458745252239
cg14598522	15	25508414	0.0100338620422028	0.0473994996344621	0.0171779718777897	0.0759581603084661	0.00100745473476971	0.0615857609251588
cg00546915	6	89932267	0.142474244163294	0.00746974256881194	0.205465444798862	0.00651433437156202	0.00100853887661844	0.0109700622489233
cg13608465	5	14183036	0.49027601936859	0.00537248895489743	0.0108009061900722	0.0278373247432785	0.00100903533228024	0.0176878430860415
cg27169846	4	8012170	0.133399234785654	0.0185951600675076	0.0333126040248087	0.0536856179911006	0.0010094570334641	0.0385338397863038
cg19628164	3	143689916	0.0676383860988831	-0.00761758458489805	0.0516651436819198	-0.0192004773516027	0.00100975875761146	-0.0145990868365255
cg21050356	10	116415614	0.064740753509392	-0.00815681291691323	0.00874745687520576	-0.0106069082924691	0.00101017116008543	-0.00955414562053403
cg16514261	20	44680391	0.0793265452617691	0.0223998506121034	0.0119363726591347	0.0118231211777599	0.00101025111214829	0.0179500101792991
cg15323937	11	64599019	0.201765395039484	0.00924377525932435	0.0765939524290493	0.0154380852420959	0.00101045931582788	0.0142159134852524
cg21531150	8	17459884	0.0260869434828323	0.0133714528103527	0.0900290719613537	0.0106021276591253	0.00101047701734098	0.0132415028803111
cg04077025	2	54813975	0.203890882145813	0.00974503314311899	0.0207836128960551	0.016275771546685	0.00101048849938752	0.0143399521005008
cg04878240	7	98688485	0.0395835636872986	0.0198975870695791	0.0265338046484564	0.0457189767414194	0.00101061048203309	0.0342903078573832
cg26544752	5	24524850	0.0806287647102021	0.0164940121057032	0.0280545181926907	0.0615806959523707	0.00101120011921305	0.0388063183311273
cg25931868	18	32531847	0.0330576219936364	0.0175230906437419	0.0570304137434824	0.0315408763259356	0.00101158901950272	0.0260862961385109
cg00909706	1	9211836	0.362937032426968	0.00485828788656686	0.0115107711495718	0.0273384421789706	0.00101187842171924	0.0183767055156619
cg24385675	7	123174599	0.121177130610693	-0.00297389191536051	0.0301505102882341	-0.0046603163602367	0.00101272427856102	-0.00421804106542133
cg06592347	5	104583229	0.165683478006548	0.0141064651476624	0.0283849478360716	0.0620856962800246	0.00101308351082645	0.0400315502168279
cg22961275	19	40005758	0.0716219568943762	-0.0106315119076166	0.0725658338429144	-0.0143862500374949	0.00101444821383093	-0.012899623230946
cg17924899	1	20306106	0.275533324238662	0.00694462945529337	0.0165234837596543	0.0261366801903032	0.00101488006060363	0.0189058483082554
cg00055811	1	8543012	0.234022424526637	0.0118365716758598	0.0105717829100863	0.0724589473038176	0.00101488501272143	0.0422026832586077
cg14387516	16	78718964	0.384360964496791	0.00641913848565926	0.00266208579237406	0.019424194536359	0.00101513529857582	0.0139376078699086
cg19731367	10	95256484	0.0796373177366691	-0.00711095753938842	0.209839991510203	-0.00408793901750647	0.00101595495885062	-0.00662529847254904
cg09734162	16	557929	0.0997683642026722	0.00919937634545842	0.0222635446900037	0.0145881647791333	0.00101693138628426	0.0117399932120922
cg17579986	3	13736116	0.0538538658812073	0.00940221475672452	0.0345318141120383	0.0133644971957596	0.00101753560588278	0.0123331499987041
cg24289004	10	75553403	0.0327981813817	0.00938856579860265	0.0630283841809745	0.0150028349805521	0.00101774436546584	0.0140418148093839
cg12279076	6	68595425	0.837730782154513	-0.00132975234095965	0.00414063337267972	0.030763726478587	0.00101921228702286	0.0172191108231012
cg21356613	11	5409870	0.52887605556303	0.00864075603683114	0.0360589049247596	0.0549970737861081	0.00102055526295004	0.0377912374433478
cg18995884	X	11311314	0.302972920856861	0.0253082107601477	0.0186424288581294	0.103272589337023	0.00102059178685542	0.0701141370698494
cg17845533	21	33308731	0.00101044037257082	-0.0420555982636241	0.276667347193988	-0.00689816103551334	0.00102154237136558	-0.0274935651349425
cg27445278	22	26961465	0.422315615270205	0.00665898175839705	0.0598578205017897	0.0218680908567737	0.00102155086829015	0.0183903729267325
cg01111746	12	53605391	0.144301711507963	0.016762875715697	0.0425708674503808	0.0285429933750245	0.00102218621586206	0.0265595550738154
cg12204337	5	90422829	0.0852830885340664	-0.0110013484456881	0.0116435528125777	-0.014373610396894	0.00102254445899771	-0.0128961851582077
cg10951853	8	70731115	0.142092378207175	0.00786384537799375	0.0338599258961306	0.0109167754702878	0.00102330800805679	0.010339486484151
cg09400985	14	38728932	0.87899986348473	0.000948176421318352	0.0035931405593811	0.0163566939355927	0.001024177596627	0.0109328454580553
cg07463549	16	49710128	0.207850147244361	0.00999332385042823	0.0508971277703767	0.018547437727395	0.00102513396723325	0.0173050544577273
cg12686920	17	41739806	0.145513365643573	0.0227585439522036	0.0148964563752683	0.0636208571539721	0.00102712995501409	0.0451181421550687
cg08478151	11	64270224	0.0145884025041217	0.031251564597383	0.0335957811578812	0.0501651145101908	0.00102797095569159	0.0419678459513369
cg16868177	19	5904721	0.000357920863390123	-0.0081885555282272	0.0479723520373295	-0.0137686871673228	0.0010291894170495	-0.0108041918667262
cg01118348	14	103992856	0.0608020960315352	0.0130835438034494	0.124706587081558	0.0145515700848735	0.0010295947914637	0.0170204216722484
cg11353300	2	101889668	0.0917781729934889	0.0112066639918605	0.0266708281899095	0.0217138667010837	0.00103056633445264	0.0177571393186361
cg16666724	4	148846878	0.0429839481488506	0.0140690832306059	0.0522184154727856	0.014691344431942	0.00103060526074617	0.0136741400735851
cg25011530	7	105162470	0.0567591090078918	-0.0121605520858674	0.143677564195523	-0.0136152762433109	0.0010310474755953	-0.0159110436624003
cg08355238	10	133740962	0.0758570166836803	0.0110538767269253	0.0973938760838041	0.0177907928780911	0.00103117352975439	0.0187915917938082
cg15400868	11	64707153	0.0472984641791022	0.0121494629654337	0.0792781592357891	0.0132990297386603	0.0010322336460293	0.0137105118071805
cg24221019	11	130070974	0.421878057649893	0.00603205954949248	0.0305881171508837	0.0234849222723422	0.00103231899126176	0.0180983373896328
cg08002929	13	28920592	0.0534662429737303	0.0156469484902503	0.0693332606681812	0.0158342779365319	0.00103281518524757	0.0167724811740586
cg15721803	7	104748173	0.158985845677294	0.00937769364815708	0.0174245864858759	0.0146178667938653	0.00103289435802063	0.0126125184344272
cg06982937	1	165723161	0.3286944006208	-0.00680647547382642	0.00842791784645825	-0.0160539062678792	0.00103385561903667	-0.0124213195797006
cg15719412	3	171156266	0.0885026411263726	0.00987468240262598	0.0159849340186189	0.0141299154867208	0.00103660377987045	0.0140181404773014
cg20813751	2	109790286	0.0161009713228236	0.0103909162269023	0.0760005049534929	0.0100781799144275	0.00103729754645573	0.00992514360435379
cg16692534	17	80525324	0.311084161385197	0.00834753122272497	0.0307661209566363	0.0243534169488247	0.00103745242705397	0.0182882953876076
cg09075327	8	18708915	0.0288559045056442	0.0119824892952176	0.0471510267001748	0.0197267630621048	0.00103792706969017	0.0170439086966389
cg01061553	12	110891467	0.0599596521106477	0.0426682325805115	0.0499288795440176	0.0626044304491127	0.00103809854199906	0.0540846574585908
cg20242222	10	126716495	0.139973081566633	0.00903942611481834	0.00486583293980398	0.0113011254390878	0.00103829461515371	0.0104318586513777
cg24748786	4	72203501	0.0137762593126131	0.0404918029513143	0.0520486271160824	0.0657882332441031	0.00103858671716543	0.0530805989643946
cg00450571	11	10716455	0.0317069420792229	0.0108350975843405	0.072310393853517	0.011257154637857	0.00103889436639574	0.0110469429577509
cg21963042	8	22926674	0.308363237302134	-0.00219127851941293	0.0100743182412005	-0.0164536226352878	0.00103991657386853	-0.00988678815444746
cg21151117	16	86319826	0.027408360161208	-0.0375481839076115	0.0912981773304419	-0.0182688148574855	0.00104087797046479	-0.0319648248926042
cg03708964	1	101694830	0.320879353150502	0.0116921213902758	0.028368889498539	0.0720957411446944	0.00104169027033546	0.0445287146289665
cg02641442	1	156052184	0.0675449391522263	-0.00614003647964969	0.0449856904869387	-0.0112139060095393	0.00104400530247818	-0.00873272847422953
cg04530957	11	64853755	0.0977281851378354	0.0092021743955592	0.0772338180386911	0.0136319791813157	0.00104596537735166	0.013340160128935
cg19422369	7	2827064	0.077198264170698	0.010951732345341	0.0462428267776664	0.01684352790214	0.0010461173628483	0.0147266266210501
cg17179864	16	56419921	0.107369326539806	0.00885884639454501	0.0382806350313935	0.0173309679395039	0.00104667711399481	0.0137915106649563
cg11779501	2	208467071	0.00303061899922076	0.0184763886636145	0.134087357240687	0.0155176435465864	0.00104675936679913	0.0183535072206868
cg15456820	2	242350781	0.989495044596926	-0.000111833055017484	0.00121391495172061	0.027436570604845	0.00104731053475326	0.0184658998330077
cg20385983	1	2821075	0.0185204479983387	0.0109646725411498	0.0499255687154142	0.019003235820905	0.0010483243874612	0.0158229655613473
cg07171492	7	72769218	0.0221418139133837	0.0122275717120779	0.0291929184913683	0.0138076934680731	0.00104936263164808	0.012283640018678
cg20138071	2	74571243	0.177947188633911	0.00655280416670214	0.0280834221951805	0.0115014723825826	0.00104940351952534	0.0106688850020212
cg01602430	5	110427919	0.0119090096852422	-0.00646960300102654	0.0626525569497265	-0.0150225046944119	0.00105076933202401	-0.011293217053682
cg11683714	5	159807259	0.0416686257931421	0.0281021679828342	0.0644591694604975	0.0307325262835727	0.00105114084137207	0.0331942351083083
cg27364880	6	107231923	0.0240699639746775	0.0313405789797559	0.0269918169723432	0.0386820812985481	0.00105158593055639	0.031998347085721
cg21505334	19	42213020	0.562563130320569	0.00286254268944332	0.000282813277671412	0.0181118936677166	0.00105286993975902	0.0104744744593954
cg09773316	2	26682827	0.0720749653647829	0.0104987165573388	0.0419838736854124	0.0200682549254515	0.00105337205021939	0.0169637916610983
cg23950331	16	31494181	0.114327463503203	0.00699642915549587	0.0253634293820261	0.0152669799027046	0.00105407996842756	0.0135774579163815
cg02540975	6	153825208	0.108109127119513	0.00956724896626512	0.0470792391722787	0.0208188466022583	0.00105461258845332	0.0170149259991362
cg01559503	11	1096368	0.527145832953347	0.00350426356597686	0.00157855232110652	0.0159246613382666	0.0010556652020735	0.0124597926100023
cg13934223	1	161711095	0.025903174006194	0.0218464655830553	0.0220858369889492	0.030805925091483	0.0010566250795968	0.0255441015748484
cg15301628	2	190627479	0.000484564274609084	-0.00585640660660076	0.0399023695244203	-0.0155970853212837	0.00105702552880388	-0.0108220760767477
cg06510830	21	33651316	0.0841361492700562	0.00292908437251937	0.0335950929907253	0.0043969407407901	0.00105751344594502	0.00427405495784208
cg18324806	3	120214753	0.000126181582617129	-0.0447283990536016	0.27251947332652	-0.00530354594945602	0.00105824204760948	-0.0235331623703238
cg23103127	2	201374545	0.124310153467687	-0.0106539833863277	0.0424999514971909	-0.00925555344127584	0.00105929215481391	-0.0114663015036236
cg14783044	6	157423398	0.0248338755072259	0.0182612797953538	0.0674802508290483	0.0124551887411515	0.00105959167779733	0.0161072690471958
cg11537326	14	96087077	0.00290872386612106	-0.0246259111118875	0.0428546835171632	-0.0109733437486481	0.00106049550007637	-0.0191790702538539
cg12329972	6	122074323	0.00732870775252792	0.0206829612256876	0.0846535122206124	0.03339950670284	0.00106107447832497	0.0268450298099879
cg27298493	X	24666799	0.205845995951205	-0.0172653054731914	0.00768686421129944	-0.0772560989340998	0.00106282477133225	-0.0488507279391395
cg03801043	10	134890052	0.0343421591211163	0.0110987605282388	0.14325148806092	0.0088870608891025	0.00106312743942985	0.0102251764184775
cg06902558	10	3141803	0.0647547902755096	0.016688504129716	0.0176747580100914	0.0162568618179683	0.0010642429175746	0.0165373462478475
cg07392941	2	206888934	0.0475149135377185	0.0159278843069068	0.0276105425304628	0.0340110214774518	0.00106557469638811	0.0231607126800139
cg00134415	22	38856689	0.146684637143875	0.00745076441131704	0.0483437629804455	0.0241795842979069	0.00106597191573796	0.018952535258447
cg18350702	4	154266059	0.0140471144292831	-0.00455482870511588	0.228102295127351	-0.00254779816076372	0.00106610462057737	-0.00425994584140925
cg07867554	6	150157402	0.0364580861850664	0.0103848265628666	0.0622625304175672	0.0093199449182412	0.0010668442399781	0.00966334545049785
cg25961021	2	16383676	0.543820122151384	0.00271370548285309	0.00786842097428376	0.0214781287386972	0.00106781364245594	0.013913601690471
cg20001039	21	43442215	0.415699281071799	0.00467205034530181	0.00211229793462026	0.0156418565914248	0.00106865949527656	0.0118845428728381
cg07385549	21	44444135	0.120155420023355	0.0153242578802072	0.0249497399086159	0.0244567762286767	0.00106878281679289	0.0236291536929458
cg19218029	5	140700494	0.13393186402021	-0.00335801911357766	0.0161180453979011	-0.0198084693749074	0.00106896524492588	-0.0128550034475943
cg00638384	12	68052134	0.53140983123814	0.00231485943526568	0.0408517221351661	0.00881682513706802	0.00106950147776027	0.00779638473766615
cg22234394	1	49224936	0.572172888497226	0.00338301442871696	0.02468360019834	0.0190119002196753	0.00107181326529944	0.0126131095699918
cg10582871	1	10725332	0.0644012423586756	0.00836928000288083	0.034100800070786	0.0118813723794334	0.00107237437578866	0.0116018039916938
cg19457823	5	142692961	0.239681035170268	0.0235567336995902	0.0264916146107878	0.0690640342702488	0.00107268511305684	0.0480215996105391
cg10224044	13	97601691	0.0181442242414191	0.0155531031893444	0.125476228661988	0.0134055063106767	0.00107338516299265	0.0153825896880621
cg16499607	11	68883356	0.00727349379045163	0.00579993338506308	0.0846776359232564	0.00539970778361768	0.00107439355889146	0.00598212857742776
cg02486181	16	85464307	0.0865106225132422	0.00989549035787957	0.0394661773736012	0.0223257491710107	0.00107453836651189	0.0178131413309069
cg06823512	10	97055282	0.207239084550689	-0.00401336998425132	0.0192644503135323	-0.0203600936474171	0.00107464816113592	-0.0134382748195283
cg17959129	7	92382963	0.00189589607980453	0.0267856074951638	0.662454573852331	0.00296463521810568	0.00107540789386662	0.0135449086335173
cg06275170	15	38756274	0.000784492650242235	0.0152158894900235	0.0764624412233796	0.0170771282798266	0.00107579697589547	0.0151166325458646
cg08331981	19	19626599	0.00273052957448624	-0.0444726681880765	0.0808394586171378	-0.00379155283226022	0.00107688355598871	-0.0245588840094623
cg11896307	14	68661948	0.454785387359082	0.0209152105205003	0.01787700647422	0.072782735908824	0.00107719757698834	0.0577442837510307
cg25322888	10	88821016	0.0338632724719225	0.0178241886665871	0.0608430826507707	0.0268266825757895	0.00107725152584559	0.0238867553956346
cg13706613	9	139324927	0.0942632718755241	0.0106735869057042	0.0447670745829096	0.0181111486474405	0.00107808971624017	0.0159200422630994
cg08000404	18	6743394	0.0914253170342512	0.0160962378413807	0.0450179979421171	0.0487103587432231	0.00107867855758778	0.0321563933304379
cg12056000	1	16259191	0.78380885181904	0.00218005737662733	0.00681339330134231	0.0227396102850097	0.00107922303501015	0.0153011160483613
cg22924504	2	234096311	0.0186198480281802	0.0108709512544062	0.0533275749768988	0.0116417638832859	0.00107959322203673	0.0123341952195418
cg05830791	14	21128277	0.10061514991796	-0.0433356311402235	0.00503432550633239	-0.0910930094231533	0.00108171222836959	-0.0734980440325949
cg08887429	12	4135003	0.19198094158645	0.00579292354846784	0.0100328700414744	0.0152079503563399	0.0010819963440506	0.00998414084913968
cg07966869	1	77759077	0.28085188059103	0.0103932913803757	0.0157168897185627	0.0248273977404137	0.00108329651751669	0.0197059353018878
cg21840844	1	78397222	0.0114397313054896	-0.0147078338204134	0.0264896802689175	-0.0558229605324309	0.00108373028049892	-0.0355057516585124
cg14025149	9	35718033	0.0630789420427455	0.0129128683759481	0.0659043321282569	0.0150960671947702	0.00108416441960467	0.0154307062579051
cg09292030	7	158292950	0.276853551389372	-0.0144131528387357	0.00319804079140786	-0.0703050941797554	0.00108441576312337	-0.0417851738884424
cg20448791	21	45936016	0.0430565087817774	0.0104044117956719	0.0348586455648647	0.0134724566933385	0.00108538834988152	0.0120530658137462
cg18555289	8	145729135	0.0267680216041329	0.0133253104588963	0.0707151052316637	0.0184003270016104	0.00108620215055418	0.0156331781876692
cg08757695	16	65256595	0.0325531124211072	-0.0266890787416832	0.022100134825091	-0.0231081010486609	0.00108738544202763	-0.0283147580302653
cg07106490	16	19895578	0.228917323128363	-0.00873093815526614	0.0403463883084712	-0.0185227372721239	0.0010884888265383	-0.0146613465802093
cg14086689	8	10123245	0.059834660582723	0.014668985636096	0.0056476680722634	0.0162974014404975	0.00108889378035096	0.0142016753027782
cg23282442	8	11225832	0.0568456447158109	0.0127321897990238	0.0528806482984904	0.0133333778772076	0.00108964876747132	0.0131730361069402
cg04631804	4	110624697	0.145609975141919	-0.00945150590256529	0.0340672406749073	-0.0230562375912098	0.00108986837458945	-0.0174288540275051
cg01308087	2	145137193	0.00863352706803863	-0.0191044611300998	0.0454120369450294	-0.0178011506602253	0.00109027623299675	-0.0155157647681148
cg02930037	20	35807377	0.114068446550303	-0.00390305284991295	0.0024020983112927	-0.00706473484077532	0.00109042295547443	-0.00535998693884946
cg15778350	1	163291775	0.00511411808432942	-0.00974988333037077	0.0358560229610257	-0.0190387680676817	0.00109075149261454	-0.0144093104686344
cg04967752	12	54943207	0.205700597622316	-0.00780222417311893	0.0515257670428788	-0.0274650766295021	0.00109216329458559	-0.0202738985620546
cg25031275	17	41223165	0.00940824464432021	0.0175489328906836	0.00401444532892547	0.0170221605591425	0.00109351577813438	0.0139157529955
cg02839334	1	43975323	0.157881927351557	0.0112696641864059	0.00257063754877388	0.0152646061830144	0.00109352171513814	0.0125261226057366
cg05093811	3	58059919	2.52772116851398e-05	-0.0475775972036536	0.525190024970643	-0.00240981752264217	0.00109353481159008	-0.0224646931446405
cg26894839	5	1511271	0.00869101749940733	0.0131620099889904	0.0698575880712044	0.00812342852957668	0.00109488973403881	0.0126036647347068
cg06371489	15	86309582	0.0745685361418952	0.00844529078768557	0.0325522222030009	0.0163104431346776	0.00109492494606468	0.0134325688258999
cg01021975	22	43570314	0.0740338208573106	0.0135485854689831	0.0579310364445008	0.0268113733279581	0.00109538699679692	0.0220020420566781
cg07221518	1	54725435	0.459462695338752	0.00733113015463542	0.0414795648251619	0.0234326685018225	0.00109609165801368	0.0202046074218693
cg10419295	7	1303448	0.0619347150757809	0.00398969012712013	0.0441972499799018	0.00644732872287351	0.00109684293239255	0.00606266216386074
cg11441280	5	150111536	0.137075636382553	0.0123912002965585	0.0261614509609217	0.0359947560291675	0.00109827319688043	0.0256633908705046
cg01272296	18	21476793	0.0293922275477671	0.0117361589631136	0.0147883445220362	0.0105102861882119	0.00110069271955172	0.0111817581739375
cg03300170	2	230709639	0.0203509297695696	0.0133790207532466	0.136437511690188	0.0110207707830497	0.00110131485216172	0.0123932562703514
cg27110206	12	54750276	0.0552433095924543	0.00804732324869258	0.0385205215518183	0.0123005134782338	0.00110331055495885	0.0117074295931615
cg19438746	4	174191964	0.0474337893620659	0.0169135917814646	0.0335547592551292	0.0212820882351853	0.00110454571243797	0.0200928839265949
cg03636082	8	104344711	0.190619162147872	0.00907799148680655	0.0274210287885125	0.0649000334952719	0.00110511958032795	0.0392540640179934
cg26579653	14	74319300	0.0410587865895152	-0.0553093834735511	0.69466879671348	0.00183140383201832	0.00110546332322658	-0.0337853270353488
cg18049287	20	56196771	0.0503228077083265	0.00624953253469621	0.0187727774677893	0.0209940009862778	0.0011055409704338	0.0139261385487549
cg24288061	13	70885477	0.353139253900856	-0.00554322262751579	0.0376348656715757	-0.0181470083046149	0.00110579489637514	-0.0136541940895961
cg06503521	14	74164171	0.0356132804807633	0.0251193769241941	0.0251967698351832	0.0304986035062332	0.00110645919072127	0.0259333678114544
cg09587218	9	92729882	0.0461110356176097	-0.00978275463518375	0.00787001789801923	-0.0168650387161407	0.00110694214716654	-0.0122507514302109
cg14704270	22	50639024	0.394009323184899	-0.00636411353233638	0.0301712998803999	-0.0198779517061166	0.00111057842282131	-0.0149937911781177
cg16106293	17	80898735	0.280012277495981	0.00788791578359545	0.0429247589692228	0.0250796879294943	0.00111235129934757	0.019517036345355
cg19699911	12	75955912	0.269898740191196	-0.0174916729012753	0.0156324914883232	-0.0879573557139922	0.00111302166630104	-0.0539375027902805
cg14918353	21	30671695	0.188723683855398	0.00593897022231092	0.00561644997959586	0.0158153905525292	0.00111442788266975	0.0107019179963384
cg14678707	8	21626686	0.0865750323582722	0.0129793001096479	0.0446793082980278	0.0234844944693761	0.00111502812839909	0.0200696914996276
cg07132183	4	182873955	0.0112682414507905	0.0107886108865905	0.0236465830335196	0.0112211818197644	0.00111549015902492	0.0106414827518466
cg10446832	10	7776175	0.0227719896549892	0.0197532606707692	0.0731593648078905	0.0207166416427124	0.00111554525922989	0.0228356489492793
cg03684384	12	26636694	0.227830203477263	0.00592556599329954	0.0120605856525753	0.0153292208277325	0.00111556296522234	0.0112949707820977
cg22808237	2	9885231	0.355228365103234	0.00911995170747755	0.0659406280524783	0.0231071380170997	0.00111587980744834	0.0198247747682686
cg10998894	19	3192417	0.000995661780811429	0.0247024266800777	0.400630651461222	0.0053106227533074	0.00111732819208595	0.0145252643674634
cg18956614	4	168583518	0.151181580456304	0.0274307728726203	0.0174295095448729	0.0645344917307898	0.0011176730892548	0.0453286136942953
cg17240454	6	34524278	0.0149575495966046	0.0128764604974406	0.110597420319142	0.0111629229899036	0.0011177158950931	0.0132454538479769
cg09969462	17	80734497	0.0237050423747636	0.0334266790840226	0.144197365730918	0.00974316415144531	0.00111846749001769	0.024561946330029
cg04027320	X	73504993	0.031360519019953	0.0170448575083183	0.203641161423713	0.0138828268304734	0.00111975433044804	0.0181405042168326
cg11997749	14	46149080	0.293331512117754	0.0114399248633898	0.0101863577559867	0.0937330844931433	0.00112251361742871	0.0527105366298514
cg27132050	15	45021149	0.0395805101552065	-0.00325138801407753	0.0296460196647391	-0.0157331905093646	0.00112253623985364	-0.010294863121277
cg19992629	14	70715926	0.501273934538772	0.0084449400693785	0.00939163920628862	0.0398755173277881	0.00112450339257205	0.0293554242627562
cg04563122	11	115250800	0.10242327839218	0.011720914609386	0.018928115269181	0.0151485528751226	0.00112523894593095	0.0140886446563133
cg16572119	12	333703	0.0814788720077509	0.00972007186633272	0.0990460497356001	0.0192703759074872	0.00112787703079373	0.0161079956475453
cg26439129	3	166022340	0.423545149917214	0.00586356001390724	0.0153047441981664	0.0568668686225016	0.00112794610583722	0.0299140188653765
cg03293575	12	93130047	0.420431592462315	0.00814905487234008	0.0532546914244019	0.0303013779813842	0.00112834655524441	0.0232415311750559
cg20011051	10	105881722	0.210320983695502	-0.0021775366565297	0.0286037995088437	-0.0193846870932726	0.00112875443037915	-0.0114785518494028
cg15942206	8	142182536	0.0116287963256172	0.0207670718723698	0.0552893856933679	0.0140513475726152	0.00112906730258561	0.0197095222523007
cg23746628	4	74439996	0.0658700400493765	-0.00861063424350725	0.00508744779657826	-0.0465496982304859	0.00113023387374611	-0.0271927162420726
cg04606265	12	112600525	0.0014299638292725	0.0191619600734144	0.146363561694559	0.0106499678732817	0.00113056882417637	0.0143343622495182
cg25348983	21	43240195	0.0594518691098865	0.00943377510770515	0.00471517220983354	0.0170240601289543	0.00113110318064897	0.0127732690094938
cg13927026	16	53995701	0.00118439986632024	0.0165312651703961	0.264741719594128	0.00537998328285238	0.00113143037217828	0.0101778212850929
cg09828607	3	42606086	0.000105459418203655	0.0241528528574468	0.370549073526133	0.00518530313473075	0.00113198355946128	0.0127861188850539
cg25772380	6	341625	0.226587164366874	0.00927205878247178	0.011650359153078	0.0207475469113153	0.00113236860392737	0.0158189874104369
cg04522596	12	98878060	0.0461588492803287	0.00895476607055426	0.0442713102039091	0.0101243073810039	0.00113332925522348	0.0101194644930966
cg18716679	8	39835944	0.000647235210682436	-0.0382856786474076	0.26460724696535	-0.0113079581626244	0.00113337869422724	-0.0225387852289228
cg19524391	7	98816792	0.979530364471223	-0.000149624622489802	0.00130901967530598	0.0219809037904397	0.0011343301582174	0.0123432376043284
cg08248366	19	14247414	0.100748272137417	0.00369169233082561	0.0118877888373558	0.00548970929993932	0.00113435152045579	0.00424974798356348
cg24215868	21	43751075	0.0432657308796766	-0.0138250919978363	0.00668040283942004	-0.0352022312203121	0.00113541056389909	-0.0237231075015307
cg02763817	1	150479177	0.0171163025448949	0.0157790541397902	0.124475596006685	0.00619923516791133	0.00113600446501856	0.0110571362116428
cg00912573	2	227661291	0.0137487761863897	0.0133136520529721	0.0149025171219819	0.0119411209733045	0.00113772079300775	0.0125522220186732
cg08155399	9	130005114	0.273156329138279	0.00479833338443906	0.00438936280018146	0.0148402741831728	0.00113814107821697	0.0115085226031915
cg06898266	2	231984657	0.141647866705503	0.00884461933121546	0.0110531697887163	0.0199451774491226	0.00113938562791282	0.0152640110116747
cg16086109	15	45423543	0.359549053254397	0.00701336377784386	0.0199615903352151	0.0248207934326227	0.00113972151717479	0.0173835701774651
cg15318708	1	232651292	0.382829771019838	0.0040622400111084	0.01571699990883	0.0124723174538063	0.00114070711085199	0.0105383235119988
cg15253591	5	175995592	0.0376434334554099	0.0110762931117503	0.135241013565053	0.012597506955978	0.00114090019299349	0.0131965499225963
cg10693065	11	8008448	0.13799593382432	-0.00920501545363172	0.0309058044929847	-0.0177696000864199	0.00114370649041548	-0.0146022231540125
cg04109663	1	184594687	0.19914318672841	0.0206393083997819	0.13706217727004	0.0279223991307231	0.00114390660604951	0.0334250480486079
cg19681825	15	59686926	0.0255354275254801	0.0117407964180385	0.0171494744874855	0.011395445798168	0.00114416263419818	0.0121081968670968
cg00660251	1	89991016	0.0056482691919562	-0.00878245319192079	0.0543307859890463	-0.00667926724893651	0.00114447649262181	-0.00654813176696245
cg16758764	3	113529180	0.000111052217859367	0.0362207850354593	0.0352262384177417	0.0571794700932398	0.00114478890609346	0.043688684804592
cg23104677	8	142366812	0.549795602087296	0.00329591155232224	0.0111672787552484	0.0278474152530062	0.00114499093851233	0.0188053594543693
cg20160079	X	85092418	0.565050926671637	0.00983742205008839	0.00448561445379151	0.0840784744262325	0.00114525441123864	0.0518083579309744
cg06208246	12	45315732	0.0413448213770491	0.0248467576491176	0.0272985050456946	0.0525100966008611	0.00114540717232919	0.0357956514864683
cg27590199	X	134974589	0.0319318011444386	-0.173662877585731	0.0958188767833492	-0.0422093884983016	0.00114551517048581	-0.100962538526227
cg13076784	2	48060247	0.522967443530066	0.00978432041343157	0.00489415410141256	0.0968647403560206	0.00114625976429024	0.0535474742266391
cg15516191	11	66475181	0.32657902917255	0.00135946847271899	0.0530167928423265	0.00382920226331841	0.0011465988942397	0.00330192285858411
cg17068812	9	32710046	0.078089624475637	-0.0879808699189749	0.0182857718542403	-0.111330050976181	0.00114816083881547	-0.108949620067532
cg14028315	11	66033194	0.0361848622480706	0.0133593013558734	0.0537016868351135	0.02998810108961	0.001148314478967	0.0237731882454011
cg26741793	1	94138067	0.0795466009379745	0.00748299714976195	0.0229714064381427	0.0133780015228405	0.00114985003419407	0.01104770960544
cg21786601	7	116222436	3.67189555384196e-05	-0.0245558778384398	0.67799992793296	-0.00252395975617361	0.00115152663133223	-0.0143466388213306
cg03990545	22	38149895	0.036051530079677	0.00982623824753174	0.0192083069850487	0.0230521514683559	0.00115191881908656	0.0147046603597742
cg03340754	5	140501661	0.0130845689037452	-0.066397785344463	0.377481116880186	-0.00398642786381938	0.00115209049298905	-0.0416617770990952
cg08652333	7	43597637	0.0440480704311086	-0.013287810440036	0.00401450061088016	-0.0248706931740231	0.0011526201765525	-0.0178960691254535
cg01262023	16	85844717	0.0186252473970986	-0.0145368938077065	0.0837245281280579	-0.0104099927827031	0.00115263014740589	-0.0128289781398763
cg10516061	12	129277643	0.128622624731604	0.0346394406371988	0.170180360098625	0.0455725708706882	0.00115324661269222	0.0474712744659168
cg02217955	22	50941799	0.0907875952348396	0.00426734710067422	0.0303536593518134	0.00929393545128101	0.00115393734224736	0.00718931258505989
cg16383389	1	94312390	0.0324302733594738	0.015389051727887	0.0261746565966659	0.0224411066009551	0.00115449873773212	0.0176203485412671
cg11569621	12	32589507	0.247864493975049	0.00464012280927441	0.00436227867226182	0.0142981339312048	0.00115590307792747	0.0105527857185568
cg11409463	5	77634319	0.0781542606449039	0.0128127575873396	0.0205847733316486	0.0585227297513248	0.00115606257062311	0.0380355839411948
cg27160879	16	29874506	0.0099030100169818	-0.0108289670072504	0.313737208080635	-0.00169780688487665	0.00115633699646306	-0.00575575516579286
cg23415057	11	410032	0.130207864766728	0.01205391177688	0.049442435267588	0.022287462508737	0.00115755546611659	0.018865755617406
cg09234759	10	33387911	0.66396991790075	0.00504617809796718	0.0108438698053554	0.0565886040596102	0.00115855393250881	0.0336768958805384
cg01391063	10	134645978	0.0512329339404007	0.00783651643049635	0.0249485697047139	0.0153058762780313	0.0011588388188892	0.0110406400976081
cg09166502	5	3537990	0.399846654769031	0.00830078370508714	0.00333065933379734	0.0258711426593458	0.00115899748600876	0.0173893741287649
cg00575674	1	61314297	0.232016776902012	0.0172274716892035	0.0134902499167311	0.0484835995873607	0.00115905717099977	0.0343885481664086
cg06835814	1	1905080	0.00144524603563591	0.0482465667820547	0.303090638088347	0.00726447819008154	0.00115906540612848	0.0215510891181269
cg11872894	1	230329256	0.354421413253295	0.00750247236070596	0.00791775414384854	0.0237430134763561	0.0011604620223397	0.0163287830194983
cg01881842	2	32588959	0.160324354956022	0.0238380699142069	0.0141884209196478	0.0758236080370441	0.00116088860503487	0.0443885661475941
cg26490623	2	112911308	0.062015754276002	0.0108546829477774	0.0328741961879344	0.0145604414094045	0.00116111935478272	0.0123582890314524
cg10011391	9	100436360	0.0781943990698024	0.0173538257280834	0.00463014370170821	0.0313588844443056	0.00116142334863401	0.0228339714429744
cg03820837	3	28431690	0.0282068510851957	0.0196403578864233	0.0364411809231164	0.0276857258441515	0.00116188637784206	0.020789471896629
cg20550536	15	52481261	0.0406530399547666	0.0228964925938033	0.0365876084946001	0.0459076260403754	0.00116215085777045	0.0354871605790821
cg24990803	7	38948533	0.00768310402184542	-0.00409054162853699	0.0681507993227853	-0.00266216214042297	0.00116379270175703	-0.0031370200781722
cg01472962	16	4263356	0.337169337537459	0.00788855897101804	0.0119870155738578	0.0207644398404321	0.00116390124762757	0.0194086154675573
cg05349980	16	81114562	0.428141048658019	0.0109534606039157	0.0149998639198941	0.0525999434775063	0.00116401304362692	0.0351869523761885
cg03571290	9	36168955	0.66701224651864	0.0038156439463229	0.0260748928197093	0.0278257836732792	0.00116458930213064	0.0197557891897249
cg05574922	7	132165236	0.0490537057791596	0.00978740521609154	0.0668124801678837	0.00992486504989864	0.00116615743672163	0.0111073416814515
cg14729745	4	147212633	0.144753731603842	0.0099350519909572	0.0728804413210353	0.0131050419775927	0.00116656356711257	0.0127450155538335
cg01915062	14	51670883	0.167746710801572	0.00854208361879404	0.109560789497207	0.0169856749047132	0.00116667772662715	0.0176046844959173
cg04656334	14	101419130	0.802255698363216	-0.00345648956591867	0.0045145053512907	0.085809234966896	0.0011685498623919	0.0443177665411612
cg06694052	5	61884346	0.216928176536834	0.00596997127674793	0.00427464152579214	0.0131142539027433	0.00117162047410034	0.00988815898822726
cg15112046	10	11000843	0.347399223852734	0.00582871605716732	0.016368639857499	0.0174818779172539	0.0011719841811897	0.0126239606367434
cg06909646	1	32681593	0.158261221771817	0.00818984732056143	0.0305753897889199	0.022027496408289	0.0011728082285919	0.0170825146504932
cg13447566	9	133801544	0.0631156576517735	0.025757229097763	0.0400355012205631	0.0397668438804832	0.0011733322017748	0.0404129207203667
cg13963935	10	94365929	0.0119278828020335	0.0416527746825705	0.0731335857355419	0.0641687238323081	0.00117385825326278	0.0557462062058949
cg14675976	9	136819694	0.0447924210230281	0.0106603173700561	0.0450329695061512	0.0192942808030066	0.00117448091208953	0.0153902085686749
cg18698654	17	27579290	0.00727430116468469	0.0346964774795659	0.0701768798228572	0.0278247696392798	0.00117459209382613	0.0299043604664375
cg09799360	20	51268046	0.235582391751125	0.0149195382534395	0.0336752992891995	0.0614568021958689	0.00117500547786075	0.0425570839745654
cg15599409	4	868365	0.176046362363778	0.0132635921574267	0.0392538652700444	0.0165625406561297	0.00117612875031671	0.0172341994465984
cg27548741	16	3000792	0.0339138303249474	0.00339199733385738	0.00105860976899027	0.00617097110036747	0.00117647271816006	0.00437476170272163
cg06831965	8	55527869	0.0148509403901809	0.0144869727463807	0.00246964853767131	0.0189531731234824	0.00117743416319623	0.0151522080644553
cg17027335	9	126504286	0.0153333000504855	0.0118580345623724	0.0579514872553631	0.0159269649647618	0.00117754548606189	0.0131961672012904
cg04256180	5	112379577	0.108365630696925	0.0124423777224781	0.0929301969327168	0.0143807460753179	0.00117763025152708	0.0164384289582053
cg04687551	12	129187286	0.00809080430659347	0.0200727699621578	0.241811214498895	0.00700481219711092	0.00117782028803046	0.0147555287880431
cg12614949	2	159458777	0.633268631864833	0.00430737806018208	0.0164027933843834	0.0604952956496973	0.00117811422578896	0.0343143772442299
cg18527899	11	62559545	0.116756893669828	-0.00818559275252533	0.0016137871388152	-0.0141002232260442	0.00117978810525078	-0.0109393217514869
cg00418183	20	50177010	0.00394650756450157	0.0119777486731553	0.115879912376569	0.00753622806367218	0.00118000924175483	0.00997400105719185
cg16074405	7	28148136	0.0473895135396481	0.0152327175758216	0.0236364993651912	0.0184232791768263	0.00118002595190261	0.0150359473584039
cg17478282	1	156549378	0.00608235811535013	0.0160360528948302	0.104898271030548	0.0170693717320329	0.00118070256617559	0.0190917311829505
cg27609942	19	3555477	0.02336710222865	0.0199276319519685	0.0244104444094162	0.0176557861050489	0.00118073774346619	0.0172727211670572
cg03314315	7	127839989	0.000908517361762555	0.0142727667381326	0.0647567468350026	0.00820046462451169	0.00118156716465731	0.0102253392973657
cg04440885	16	51146856	0.251598089391762	-0.0215476801223827	0.0224822463380479	-0.0596467292964571	0.00118303989316744	-0.0459783512680683
cg06676095	3	138118908	0.0720927777014543	0.00936490111881681	0.0168552504087886	0.011186159157429	0.00118345398668515	0.0117486670639515
cg09670578	X	153040826	0.13180264681179	0.00847625750630429	0.00979686786521363	0.0263211631688119	0.00118405046296839	0.0204434469608227
cg23906250	2	239075635	0.0387977291798354	0.0100266813965196	0.0203780906584654	0.0205530669243364	0.00118477103616159	0.0157069829856996
cg18978680	6	158734097	0.00757762910534684	0.0128914235501321	0.114789169148827	0.00787519127247889	0.00118532634700542	0.0102609497359535
cg03649796	1	10106565	0.066200757564535	0.00947507976884194	0.012797981891721	0.0139145442957896	0.00118568364034143	0.0108585345324187
cg09488807	10	70932142	0.465822148698849	0.00517862891831273	0.00653789207400205	0.0345692779943401	0.00118593784858487	0.0222600026977174
cg09408335	1	156169303	0.774191779554066	0.00321405454701931	0.00479230963716551	0.021482808076384	0.00118624984669747	0.0163846061096599
cg06750410	5	55412925	0.00115274037785921	0.0547482949838844	0.132137251869836	0.0424436115754904	0.00118642279064543	0.0465172462668781
cg02625725	1	1264265	0.0316076022602994	0.00936631480030886	0.0204505167235659	0.0184241438597788	0.00118647886659565	0.0146405852063086
cg09902446	3	183520434	0.101711138986652	0.0124056803361802	0.000568327133616218	0.0185038636056496	0.00118652180304987	0.017285935105764
cg15511198	16	68339454	0.103800165827324	0.0127966313989864	0.099650078811279	0.0177414709190594	0.00118663288463233	0.016873908152838
cg16381191	13	113439218	0.108138296146169	0.00764320525269189	0.0122748275581874	0.0133090519002125	0.0011875389223563	0.010602123576751
cg16202803	2	240014758	0.465791040052533	0.00511842215537392	0.00538407444107577	0.0248208143434238	0.0011876233185781	0.0162004713260577
cg14235574	9	112080226	0.0169209836639768	-0.0339262085391135	0.0706531531543706	-0.0152278507392021	0.00118823560937365	-0.0271164907036328
cg04310579	7	128382390	0.103592224002182	0.0135556844243516	0.0174932692290148	0.0496171052079108	0.00118846109707532	0.0330439277504452
cg09102456	9	33054282	0.130785682772361	0.0106654982927859	0.022950896635421	0.0222900125036618	0.00118898312591734	0.0176292783332169
cg21547118	7	1447417	0.127760044720458	0.01177947089204	0.0438827512158157	0.0263709216172064	0.00118936211417599	0.0230015055937974
cg01940751	5	148756509	0.425407888886652	0.0054012205156206	0.0172917401157559	0.0239224238534179	0.00119081148629205	0.0201291745768999
cg21252132	14	67752577	0.109162740027211	0.00661614851064606	0.0104245261780573	0.0259944849807317	0.00119085550772235	0.0157261672736618
cg07617636	7	151519325	0.106261989586423	0.00938658137971006	0.0698985860873746	0.0211425726531431	0.00119120043859301	0.0186263714859058
cg17055704	6	33282879	0.000464762979281767	-0.0441565425942536	0.356661212509381	-0.00500450630611203	0.00119176375095495	-0.0254547631148903
cg12332795	1	158800873	0.0263204745097478	0.0338114187477874	0.0166886235392836	0.0645081463463337	0.00119423800885656	0.0418650567570487
cg20815571	1	16764218	0.009938217716556	0.0136087647537202	0.0150510967023979	0.0109962500671178	0.00119627197077873	0.0116967295599585
cg22726349	1	2990678	0.0153051388059897	-0.0248804556504967	0.16540241542616	-0.0135746112123871	0.00119673092387564	-0.0204411022971322
cg13393612	7	101560291	5.06195985741116e-05	0.0168846630969432	0.0366602181650651	0.0109168190424432	0.00119676858259839	0.0133315386738231
cg15001434	14	21500104	0.00999906895247874	0.0148227062217355	0.0807024934918131	0.0174533211413778	0.00119695455581954	0.0159197205181674
cg00234726	2	216756432	0.649156412770581	0.00460997132929001	0.00223759103170251	-0.0811751351639868	0.00119761488923845	-0.0432165560966113
cg23092927	4	133293183	0.0859011442489208	0.0136116725758369	0.0692713057955878	0.0303193715691458	0.00120056108500666	0.0231982921660653
cg10541774	2	137068792	0.0331512218290635	-0.0184843005175728	0.00772041808426153	-0.0746585049070903	0.00120080885357024	-0.0456587812720953
cg08604986	1	162597341	0.534083284128802	0.00795837120787376	0.0541796424374702	0.038234027455171	0.00120095773291698	0.0300516730969175
cg21230435	7	128416023	0.111390171681472	0.00931557585432081	0.0323878496024399	0.0143958221449959	0.00120185104164115	0.012350855160492
cg07813800	20	3739493	0.435370996504549	0.00490533719832693	0.0337978630793136	0.0199842252605743	0.00120302868206245	0.0159681828685075
cg27451920	2	238280927	0.0134641729084785	0.0138814576785587	0.0805940181664628	0.0150074682879193	0.00120305526306233	0.0171230127906498
cg26798185	12	56381247	0.410789836311809	0.00450099912538132	0.0106687290241863	0.0134143034351554	0.00120321803030969	0.0104754630480493
cg11616276	4	89945998	0.0506064674607993	0.0137476632141492	0.0546788665707953	0.0233680331095714	0.00120325869412359	0.0192152121947411
cg13775722	1	192461272	0.0987008820623982	0.00797615042630223	0.0138890958700335	0.0255661577309314	0.00120327861520142	0.0187465782970264
cg10457292	9	8713307	0.670064439324311	0.0019732323670029	0.00967147716696452	0.0537688927115167	0.00120352969444242	0.0274845964565963
cg06277901	21	35715870	0.532667936378071	0.00450103632755037	0.0162620494045526	0.0179258832892695	0.00120379171335708	0.0155497939062217
cg00623134	11	60631372	0.485015511558021	-0.00467256239952206	0.0169659727939168	-0.0154605143589723	0.00120421225498472	-0.0134598760718263
cg18125908	17	4445590	0.13783987237883	0.00586385991962474	0.0229514432915519	0.0189383536820249	0.00120485341158677	0.013373188726818
cg23812100	2	26105989	0.400035396098064	0.00825084658684504	0.0417865913775419	0.0241612868210778	0.00120510599216869	0.018228495424693
cg02140390	11	1091487	0.20797509203803	0.0142893330964472	0.00568400465981169	0.0447999038091611	0.00120512146806231	0.0279363532160165
cg12310933	11	68901581	0.387652930428211	0.00685789195299675	0.0505960814089198	0.0272695157075611	0.00120513615804019	0.0226401547934875
cg02108796	11	1535903	0.00651404610824147	0.0229182896526587	0.100603091245358	0.0123747038112592	0.00120633099691254	0.016495223948263
cg24718710	10	334537	0.0430123089336067	-0.0118059740741929	0.0183663551916453	-0.0181407606040253	0.0012069322754009	-0.0147355184261778
cg11188464	18	3425114	0.0677983676880291	0.0133834591233423	0.0485463303046298	0.0128280971110012	0.00120772679944813	0.0136681066400956
cg15956369	10	33946232	0.300690843234936	0.0128037706389327	0.0619520201947699	0.0322422519527626	0.00120791222012729	0.0276021126128013
cg00665114	1	175403347	0.874482848949634	-0.00121560093740357	0.000106990824812369	-0.0642583692690174	0.00120868865899619	-0.0328418898944726
cg07691874	18	61255671	0.0180035251249648	-0.0131228678517234	0.0198675583364876	-0.0620743134172282	0.0012087925181676	-0.0381136610196107
cg16932338	2	28718796	0.125818058193515	0.00647048418920723	0.0440800261208383	0.0122267200858444	0.00120885436803393	0.0116300806713264
cg18691226	21	33643258	0.353132151213992	0.00478410998775449	0.00835390747697334	0.0160408752986399	0.00120899282230316	0.0112569602147665
cg04765299	22	37164373	0.019503923078486	0.0187587858153507	0.0738518750661065	0.0133709717861521	0.00120913696028797	0.0154806062789827
cg10926435	1	47923504	0.166027920587472	-0.0209601281081657	0.0238599186410538	-0.0479051953547385	0.00120944727916581	-0.0402826351746652
cg27165262	12	105602154	0.0779382438389022	0.0077914689927225	0.00145388739469251	0.0128330055600114	0.00120992206026914	0.00997449374505886
cg06962857	17	71228465	0.185155600294456	-0.00240056322459411	0.0195302361860013	-0.00380081575961192	0.00121032941381111	-0.00380998623784546
cg10813060	5	176938889	0.0015222200218189	0.0145133786417775	0.125123803235433	0.0126275970668694	0.00121114886831828	0.01309963929115
cg20676806	16	4585580	0.135449363042782	0.0151223731393493	0.0549515930599397	0.0134592115318636	0.00121126938592832	0.0184580567467069
cg15338389	17	2578966	0.0122499960477499	0.0408811752347889	0.0608461458906823	0.0649801125278405	0.00121158608407201	0.0536502093622282
cg27324576	3	157212036	0.160983123587325	0.00584349711733854	0.00811085981790087	0.012464702480758	0.00121260291529286	0.00958847864216291
cg01170806	4	86655871	0.0119627497093164	0.0329191342847922	0.0345661395281649	0.0549846771266999	0.0012126468100141	0.0405777603567033
cg06349345	8	24923484	0.00610821456523933	0.0182627050057441	0.103490690391277	0.0120791074579507	0.0012129027548904	0.0144804964699033
cg02959112	1	19978788	0.00591957014740229	0.0135958652722222	0.0737973423837226	0.0210793131509182	0.00121386896095195	0.0184642164478114
cg07823079	10	11489981	0.00503322754814019	0.0167518134491324	0.34376074260605	0.00636048648490911	0.00121436680249307	0.0133476726251656
cg07223713	6	32936520	0.136850713338835	0.0047484737067411	0.020068000074153	0.00741547715661861	0.00121804963084017	0.00601705712862705
cg02853324	19	5346663	0.00595102129838495	-0.0307092174151788	0.0223733928702087	-0.0154264055779532	0.0012182075351348	-0.0211652651934891
cg18751674	19	58196591	0.989457802477009	-7.76795860271849e-05	0.00362273761190885	0.029578293447031	0.00121967495210597	0.0170076180691921
cg11823640	2	30581861	0.252151669724676	0.00593849313370927	0.0161496662149723	0.0108229695421008	0.00122026233923429	0.011002169046904
cg18932008	1	85426586	0.0161927008995753	0.0201258670962596	0.0263260726764148	0.0176734711920358	0.0012213944243714	0.0188699842497299
cg05356392	3	196953315	0.0929543400751616	0.0413801131402844	0.0759494744096601	0.0328919558325928	0.00122178511300019	0.0386026207744275
cg21478437	1	206317403	0.0885669397588974	0.00909005751989554	0.0264133907201187	0.010833528668049	0.00122196879255325	0.0129526329522523
cg03252488	16	17506201	0.0300941332007266	0.0115963939567076	0.0875462364044293	0.0233793003577175	0.00122220528076507	0.0192725731913277
cg26980205	6	149121949	0.876482807860911	0.00129707761568356	0.00862362926238877	0.0321209875465907	0.00122221406502952	0.019932582423576
cg26882909	17	36151790	0.621134633929485	-0.00303067743552459	0.000680738215158154	-0.0527055301620924	0.00122226579529593	-0.0277803594495811
cg09600206	8	103438037	0.017641208204094	0.0135190793774252	0.143027233928039	0.00800517465141253	0.00122264784185392	0.0108197801415157
cg11130281	2	38796475	0.159494409327331	0.0134882137167769	0.020064016390575	0.0596380050898499	0.00122469724978755	0.0402531836990891
cg20870298	14	104569529	0.0246140686129387	0.0300153646426683	0.0798607122080874	0.0188210182651596	0.00122672712636106	0.0256306753248979
cg09848700	10	79955693	0.271780371010247	0.00977442794899965	0.0495515948725603	0.0269911752443564	0.00122682493526867	0.02263119163151
cg02202483	14	67804956	0.244805567669816	0.00705410236585899	0.0060225737363456	0.0238205220027982	0.00122683432662403	0.0160195958801107
cg21156793	2	71301576	0.0709849334244818	0.0147420088792692	0.0181017192099976	0.0120848798825582	0.00122889081034262	0.0139699032878552
cg24703431	1	209508402	0.00812402830352755	0.026753335844584	0.109356065724208	0.0238627624497725	0.00122892657760352	0.0253317038533717
cg14480690	9	132502364	0.876813590849056	0.000783988559423872	0.00975872378642605	0.0173677048141101	0.00122945943642329	0.0115327992030219
cg09932794	13	28147747	0.0213372566171601	0.0152690259864761	0.218485671602361	0.00740387693474495	0.00123010921822789	0.0149980713152979
cg23268677	22	19929097	0.00892652062332354	-0.00814737600614084	0.0808640944365491	-0.0140441633787199	0.00123012540381504	-0.0109851474389277
cg17448813	1	219547675	0.00841395624241849	0.0193232946822429	0.233541298521167	0.0103911525121891	0.00123133254231053	0.0155047673675074
cg18216292	1	155920810	0.418439041343138	0.00378044764945683	0.0345592306867963	0.0106058134726183	0.00123208699075321	0.00863642560288881
cg24936472	2	136555111	0.0625599463912964	-0.0136431588950422	0.00586050380729326	-0.0711946987962653	0.00123213976024612	-0.0435130458939231
cg09187936	12	122268950	0.0974329392179912	0.0112333734420269	0.032768903293378	0.02690043019228	0.00123237742825221	0.0192796014815692
cg09840472	7	22764397	0.0016676943480966	-0.027584266722117	0.019856243793981	-0.0333111329776443	0.00123290500191924	-0.0280967087149647
cg06229347	1	25878359	0.0323492014880471	0.011504920557801	0.082403913274491	0.0156989753114376	0.00123434308640976	0.0144765890143786
cg14233050	12	120651871	0.00511070758145591	0.0132814305411634	0.15369840147967	0.0129913201790507	0.00123531503328889	0.0145591482956119
cg18529908	17	6716800	0.347179526689185	0.0132777738687499	0.0209719300238499	0.0535781102122711	0.00123553653159049	0.0391528422033649
cg25475843	3	95456922	0.800446486227532	0.00199469554700189	0.00870555474517678	0.0814166075798909	0.00123604701443673	0.0409038833972146
cg03587597	8	144105055	0.0123727818142238	0.0144287008357561	0.0214903035464781	0.0136987031054303	0.00123828969382696	0.0122759262087558
cg19274009	3	153332824	0.103575355332009	0.027284495697071	0.0595005616311934	0.0472457823918043	0.00123913970060959	0.0377828298444543
cg00942756	5	43703187	0.156380067634609	0.0104279219534483	0.0074563146224964	0.0516857125952352	0.00123948280574651	0.0309989628435844
cg06234019	18	72898245	0.00170118205707925	-0.0220919338910574	0.653740853764368	-0.00217990548900967	0.00124154767733853	-0.0108672909758573
cg00625443	15	80997087	0.073647472592514	0.0105627695238645	0.0660247807087077	0.00934644608046143	0.00124234992673164	0.0109017291262792
cg00818493	8	142612885	0.0214610708168769	0.0115314268601758	0.0552910007420292	0.0152120363598403	0.00124383772958547	0.0126578775947493
cg23324580	9	88399707	0.0193397610095115	0.0223914051399421	0.0625768593215069	0.0411768739323323	0.00124405792142362	0.0341176216953162
cg16519151	16	48056570	0.126310246650613	-0.0194365332730409	0.00709400460581466	-0.0126478086071755	0.00124416708503863	-0.0200574802868553
cg20138754	5	36866629	0.00656265063272836	0.0106550853658028	0.0481193301346179	0.0117664473355041	0.00124455681412068	0.0105258911100986
cg09837618	1	147003980	0.117761308446745	0.00911426174259851	0.0124262515134485	0.0131004343918227	0.00124470069496083	0.010654750481459
cg05020998	3	48516848	0.279000327825197	0.00641423154800831	0.00922103396119203	0.0240491050662408	0.00124484445853658	0.016458043560869
cg04108424	2	55184864	0.31893811770363	0.00542865501139247	0.00322650986049958	0.0247605238961576	0.00124610818642719	0.0150560350842293
cg20930537	5	145510234	0.021429572998594	0.0341162206385861	0.0592999016982979	0.0670645892605884	0.00124618957222868	0.0526016835709134
cg11372261	12	22887056	0.30917064536325	0.00443990960716502	0.00901579688024347	0.0162655425933543	0.00124648246350523	0.0102342792789128
cg18483269	19	11849691	0.0170550611322259	-0.00362363618395558	0.0392558921324407	-0.0132252163203129	0.00124652794555303	-0.00833205104391905
cg23697861	7	6616078	0.00601313470207092	0.0164414070503197	0.193915460589858	0.00852021562328557	0.00124657800651407	0.0132023043067678
cg11561174	4	1634704	0.160688716945083	0.00933586969631368	0.071422151274286	0.0188956506525039	0.00124707494052125	0.0165583432816259
cg25678827	4	119687775	0.0644354903655083	0.0111279622121801	0.00428126401591541	0.0130092987617066	0.00124735642483728	0.0102384234956588
cg05233877	6	31599162	0.508895727895991	0.00320856479525062	0.0267925785950192	0.0137628602493664	0.00124806814692977	0.0100704675037097
cg06486417	11	87683321	0.035685470548193	0.0135107250558245	0.105492714568421	0.0145236909185911	0.00124896507967689	0.0136803812152981
cg00065061	1	163919730	0.036605482936019	0.00972085893371311	0.0172783525259903	0.0116936206569992	0.00124918241621915	0.010575418825146
cg05018460	15	80688078	0.00595447041610344	-0.052124744429737	0.0491147192423763	-0.0177616695329821	0.00124941583044374	-0.0360350934178212
cg14135784	10	32569721	0.333754210442346	0.0114177087166269	0.0332549408487922	0.039317547610453	0.00124950550455095	0.0279840185097582
cg11685652	7	50658981	0.0865233182726789	0.00837264388173062	0.00865400566222241	0.0126173192891945	0.00124956997604301	0.0100355767173743
cg03501128	18	61030059	0.0275698098968701	0.0135147955539455	0.09216613973367	0.00955812573731582	0.00124958208710744	0.0128778497169906
cg15303810	22	36958988	0.435775711305336	0.0163312494741802	0.00119807996364247	0.0675829909765182	0.00125009097603599	0.0448424621015828
cg16349314	14	76107129	0.327221596431317	0.00516670020968895	0.0160679384157301	0.0143761208609865	0.0012507402492631	0.0107911459563529
cg07844738	19	47129343	0.0162485489809767	0.0351286775452916	0.0294342530879739	0.0163977033579728	0.00125175610122453	0.0266491676109672
cg16635910	5	128410596	0.274593800310638	0.0207919615838186	0.11458757515059	0.0213706401864834	0.00125183667724259	0.028776538074778
cg04874827	9	139615031	0.0931029011860735	0.0140040847226816	0.056226877517663	0.0192597411962933	0.0012520953210382	0.0177953620684909
cg19289950	12	96389756	0.0189738713571726	-0.0413987818721223	0.070917703292908	-0.0243780174931366	0.00125219935476708	-0.0298157859581197
cg18108753	7	155367436	0.00444873688099709	-0.0317267906242373	0.0143656272993361	-0.0123507302042829	0.00125282998264318	-0.0204183562311941
cg01782154	17	56073229	0.212184252789498	-0.00774894639881402	0.00632323963875698	-0.0179140653752747	0.00125365589895011	-0.0136995630697301
cg19269674	12	125630683	0.364002222538871	0.00572449296649648	0.0327949118092815	0.0200788373713597	0.00125519081811576	0.0170723596109962
cg15391151	1	55274185	0.35833859272745	0.00854560610957675	0.0110288238294406	0.0168051170303544	0.00125571186333276	0.0160448748550933
cg18312988	9	134069959	0.587254252671741	0.00561636209720333	0.0082078544038611	0.057973196184522	0.00125753662198047	0.0335612144150278
cg06939970	4	26235129	0.0372013840943755	-0.0185016692680693	0.00791566687131386	-0.0216724358894656	0.00125783767112134	-0.0188094919790578
cg15114130	22	31277692	0.00803660866557616	0.0121881073027604	0.0789275617414907	0.0214889123618738	0.00126165061516948	0.0207353307363577
cg09064087	14	75142488	0.0251581733515778	0.0112890561694715	0.0675423566500036	0.011772486811061	0.00126313602617821	0.0119460735352265
cg05422967	3	131258048	0.15641634545937	0.00993441693733904	0.0322569923414849	0.0209725408842201	0.001264549643366	0.0174653749418151
cg14760973	6	20437950	0.329167642185269	-0.0056679269400114	0.00494392765612721	-0.0185521541078845	0.00126553388354873	-0.0136447585004578
cg26222642	X	77092720	0.0263845701634389	0.0238707371614714	0.0916834475054414	0.038298107675249	0.00126676694253227	0.0348985604898749
cg22937354	11	55606216	0.0408440449058297	0.059305331314291	0.034609681374215	0.0580906744598992	0.00126700388212203	0.0589440526894029
cg25130390	15	65810150	0.786804603900691	-0.00231219821250045	0.011819803767609	-0.0197792242950411	0.0012684858694943	-0.0139343040441504
cg24284924	6	19706175	0.354489058593015	0.00572165230776707	0.00230516883598893	0.0170083867988377	0.00126887903140142	0.0118980689795626
cg18292124	6	30966657	0.138162612131839	0.029483647093055	0.0210060813885995	0.0302569438941603	0.00127087628357365	0.0325908382842981
cg27212587	1	160031205	0.781914415546376	0.00147988610318826	0.00591170649827582	0.0305812267087766	0.00127092929661497	0.018664832409687
cg03040566	2	11864800	0.00801350737495483	0.0115717116459792	0.115048090839269	0.0103976267978918	0.00127199787419653	0.0117854738721249
cg26601739	1	201418589	0.0417938942113143	0.0115119106132448	0.0472763194303694	0.019241995029633	0.00127236691545642	0.0149759105703761
cg21700388	9	131513005	0.309332102756025	0.00571718292698735	0.0191264191590596	0.0223711678936705	0.00127458055631143	0.0156268531297525
cg22049485	12	120534798	0.0298430372749745	0.00392821546386952	0.021787340373028	0.00520910943022926	0.00127497624800138	0.00432468609850369
cg06752633	14	105390602	0.0988276745864502	0.0103491976338959	0.0948073190532483	0.0117137258373232	0.00127572575477354	0.0135988825121628
cg14228873	11	61547669	0.400590068967559	0.00684007620420983	0.000740578024188566	0.0175724978861739	0.00127640181609329	0.0145368141074123
cg07988015	9	19103101	0.0532948798884732	-0.00763723661507878	0.0714929626705575	-0.018153512878719	0.0012785912378174	-0.0142492009439156
cg21484870	1	62822639	0.308940492394682	0.00435095140899123	0.00698814356897841	0.0188173448124549	0.00128025501943697	0.0138214940836261
cg01501406	19	2197161	0.0356064766045337	0.0126543942671332	0.0711652188057489	0.0206790611412096	0.0012807870946768	0.0186137726235272
cg03230456	2	74939268	0.180798038259168	0.0153375689931851	0.0464836305071816	0.0350144721255468	0.00128136422929801	0.0320466025903747
cg08002746	8	19961386	0.100238426353766	0.02131508843114	0.069984871950211	0.0517315259981733	0.00128172740408746	0.0443577882852366
cg13086387	4	188122956	0.315407594519711	0.00802667613689783	0.0390691195400415	0.0208029287240119	0.00128253828908949	0.0162937797807853
cg14748856	5	166139987	0.00212952964941461	-0.0408244459192877	0.0449484297500841	-0.0103962527494239	0.00128310652260002	-0.0218320376188108
cg23508693	12	109938636	0.0478345173638073	0.0152893922290324	0.119776470848497	0.0107603075934937	0.00128526395478483	0.0141592007126742
cg25150992	2	63085615	0.164874586677981	0.0153909365196918	0.0405203401703888	0.056353196893611	0.00128529431445292	0.0377935800760428
cg24635450	12	5066354	0.521450039874643	0.00405932314216352	0.0270236106872439	0.017842218984238	0.00128546629908265	0.0128498608056884
cg14826553	8	25542810	0.127452873106679	-0.00503404856482494	0.00274582875404348	-0.0913842725313869	0.00128656800188307	-0.0478204630380423
cg15806313	20	48330624	0.0834310172009695	-0.00358482860556998	0.0337418438379305	-0.00565381729635924	0.00128705145845424	-0.00461134133592142
cg15654175	21	47882193	0.760032704850357	0.00149651957296113	0.00912759594489276	0.0206522921526587	0.00128716816936826	0.0140607212854029
cg02400146	6	90312567	0.00313824848989061	0.0179928088926415	0.191699533511633	0.0085587746218049	0.00128779871636514	0.0140453874337376
cg15354817	9	128023745	0.002081985857276	-0.0112083562194331	0.073615931876466	-0.0218656352777054	0.00128904877738827	-0.0173678398653583
cg10137597	8	22132714	0.00963057628243597	-0.0451457850376688	0.150127507101407	-0.00316235752642693	0.00128929397154474	-0.0249157773382696
cg21549434	5	177708304	0.535218099504575	0.0025073984506599	0.00362741711297437	0.0158056532570567	0.00129015564182281	0.0101078298060719
cg23747731	1	175389315	0.0129900718863218	-0.0230707902226506	0.0273723442033513	-0.0373694266337036	0.00129143013217275	-0.0339630993518877
cg17070855	19	880194	0.0887352150790694	0.0103494677942042	0.0386421808991083	0.0223868438794029	0.00129277889613557	0.018530048366096
cg23545793	7	97958546	0.0346315099167337	-0.0176253889657674	0.147517432436353	-0.00989470753928083	0.0012939382121402	-0.0140881228858706
cg18549994	13	20235764	0.0169026641833847	0.0278335280832924	0.173471742386944	0.0273035664247314	0.00129453939371457	0.0298054377202099
cg00322133	10	32801309	0.0251084195525553	0.0215756781671271	0.00232136101420365	0.14640826157603	0.00129483610895701	0.087144335002286
cg02479305	12	106484618	0.35344171446301	0.0101181194910101	0.000992220385519456	0.0544075040899177	0.001295805844008	0.0353540795944821
cg13079650	12	6178475	0.251336353079869	0.00855049618803748	0.107297792080346	0.0157234371610413	0.00129671095123139	0.0150593215432722
cg10875499	7	1428900	0.452448048395684	0.0119905879779994	0.0325985005083924	0.0247836780771966	0.00129712562139963	0.0225778708652727
cg02970255	2	241763808	0.171869734213687	0.00682676171311919	0.0384507945916082	0.0152982252908984	0.00129963938856541	0.012070442339652
cg09189776	19	1835067	0.00170066351885435	0.0113795551375465	0.114044915885387	0.0131336729818616	0.0012996764956049	0.0144275490767195
cg26522639	2	191790846	0.000199298549005602	0.0209602950905014	0.235123974884363	0.0113257856855592	0.0012998079346471	0.0151008764702358
cg25483596	11	66632197	0.460650760263346	0.0107880419909226	0.0472580679294351	0.0252518304780755	0.00130028684884055	0.0230135174432414
cg18618206	17	754296	0.114154950632145	0.0128986635379909	0.103330639028337	0.0182525125273727	0.00130058928899838	0.0191047534590424
cg24743122	2	16692578	0.177223358206244	0.00637929663435428	0.00325974295871005	0.0151501926601384	0.00130068011497764	0.0133617308201785
cg08714895	1	17996919	0.0913205835208423	0.00295062618904345	0.0428605703289283	0.00311776413085933	0.00130128590328108	0.00410230509270022
cg21635471	5	13859630	0.00856348487903365	0.0256808675122258	0.1117647233099	0.0258800808914029	0.00130311955503353	0.0248042928411608
cg00571489	15	85370811	0.316806587949055	0.00531270187399114	0.0398202515233048	0.0254424755688403	0.00130444361514296	0.0173247986951593
cg09042458	1	9822759	0.0420991192458343	0.0102266013697387	0.0696408030942227	0.00983945841408493	0.00130478762674663	0.0108899684539533
cg21500302	4	184244387	0.236656968083616	0.00534892228434501	0.0131808038251642	0.0123071396981422	0.00130484096061748	0.00999307916791393
cg23205676	1	17046897	0.101419315774581	0.0112181069071202	0.0475104317769994	0.0144660873992766	0.00130524503507862	0.0135562788914605
cg25595218	1	181159224	0.0074186526539469	0.00439442027596311	0.0418651209841406	0.00370969262249973	0.00130525964350372	0.00417688743056102
cg04923366	1	15419734	0.353766890935598	0.00914702265434902	0.0521770061994899	0.0232871984637512	0.00130601501601158	0.0195464684657695
cg11456392	13	49019008	0.177753104111751	0.0196092343937527	0.0429186738749613	0.0615096783818918	0.00130787409846815	0.0458624851447938
cg23533360	14	93482727	0.0317820901814802	0.0109022377413081	0.0700753322602883	0.0162347646616732	0.00130822834307467	0.0148212604928606
cg01884989	15	36813159	0.834041521803797	-0.00218608784075063	0.00711082117550957	-0.127713271598861	0.00130919511011372	-0.0679737659826995
cg16236157	2	43597581	0.220281305087265	0.00676512622048482	0.0282025732121107	0.01844284980825	0.00130952869404218	0.0138028096749635
cg17213650	9	93767874	0.37829742089133	0.00891661761238659	0.0105860866531449	0.0217779890696999	0.00130998598295416	0.0180601168296
cg27448015	6	123110720	0.0608502652352748	-0.0064588797685107	0.192234053605695	-0.00457845755431518	0.00131053262506	-0.0061171854215169
cg15909006	16	2086421	0.280563021841132	0.00601935983300412	0.0370388088669416	0.024291633612766	0.00131131453077692	0.0180983884011301
cg17336432	15	93764018	0.0126070117886609	0.0156531931573255	0.103129050061819	0.007010000764197	0.00131288745155335	0.0113621612266674
cg25452841	17	56461945	0.00163229265258661	0.056756483507194	0.0768361213077627	0.0142074059321243	0.00131323353637886	0.0280071614270273
cg22879130	21	40287759	0.0271149130876186	0.0113902551747409	0.00978550733614512	0.0110085615967971	0.00131358999229752	0.00966369541987301
cg17930201	1	155828174	0.00958686868546704	-0.0294601296175596	0.639746748789604	-0.00116650823853491	0.0013139055293632	-0.0149654481414927
cg09062198	1	9822623	0.052445135853077	0.005145413278648	0.0706575875031636	0.00468415447873456	0.00131545495214867	0.00531418062918953
cg12341475	11	65412579	0.102674369007904	0.0106501680566198	0.0610539042809031	0.0136191532186604	0.00131605802803346	0.0121960867504915
cg12139707	11	108157812	0.081403274384863	0.0089190333055935	0.0130611944406738	0.0168956573562792	0.0013162751217279	0.0120214369238548
cg08356102	2	240099720	0.420646846856243	0.00537978632759345	0.0156474048343932	0.0171564969552027	0.00131673864346009	0.0121715938718123
cg23104343	11	123402987	0.373787902865602	0.00468251276812356	0.00595771807014927	0.0175227288779783	0.00131756451658952	0.011895706707505
cg01607569	3	48696613	0.158374033637761	0.0093709368397686	0.0292859229383428	0.0166975543714101	0.00131789488001862	0.0141083982133738
cg02250191	2	27068753	0.23755741912178	-0.00963034386798171	0.00882469983338563	-0.0553740305480554	0.00131795178947023	-0.0303975562716753
cg04132911	2	242437866	0.0819097655570735	0.00840797639381665	0.0707077644845698	0.0144101251624011	0.0013186421781771	0.0141596129042527
cg02113543	1	240342977	0.15459948606711	0.0349383651468781	0.0323612457163022	0.0725665059290905	0.00131955102100776	0.0561081155845959
cg00025216	5	118781384	0.00990930732615785	0.012605521263785	0.0667460448894542	0.0104828480616915	0.00131956122927243	0.0118982041856138
cg18733516	22	26320109	8.73919648694256e-05	-0.0463254501289696	0.287473850320862	-0.00649967791607529	0.00132004448020952	-0.022298083303849
cg16195615	18	13364998	0.167359361043293	0.00754979960766633	0.0462876403513242	0.0214336577112245	0.00132022547641417	0.0177913368327704
cg06846069	5	90566429	0.395188495794791	0.00412618401872307	0.00285728412709394	0.0217220950033401	0.00132022951141591	0.0125074010039223
cg05694265	6	129802567	0.000103161873931262	0.02650457605378	0.143822037061708	0.0241489310655997	0.00132083099364067	0.0236822742249995
cg03856109	11	44087712	0.0828651449386942	-0.00978280164387174	0.0284911761530166	-0.0200634638498602	0.00132183123616302	-0.014665525884864
cg21542574	22	46726517	0.23147628746931	0.00956370340719495	0.0221975857859234	0.0200789498519564	0.00132252839286749	0.016596998584649
cg22782463	17	17775400	0.100522492645307	0.00670152916597946	0.0382879520829231	0.0161148970361758	0.00132344149470405	0.0138590613873394
cg01607512	3	57763797	0.109625128435519	0.00971672744974177	0.0643944799905095	0.016541176024076	0.00132358824515539	0.0142621759997163
cg02791417	17	59492932	0.327988221939256	0.00546673920561337	0.0134129519928542	0.0207588686689183	0.00132397446888344	0.0139695973410354
cg17423476	6	159325248	0.108888875353835	0.0138859131558597	0.0145713824401786	0.0203238624596312	0.00132413362236332	0.0174406512729654
cg13137488	2	113245214	0.330208247670566	0.00586041888760953	0.0116581009637826	0.0241246297337792	0.00132425029361726	0.0175416982145017
cg24331963	6	31084146	0.126605653686244	0.00818606262998361	0.00213946670518478	-0.144254119675394	0.00132432116463303	-0.0676117310708962
cg00514186	20	62575401	0.0065534007728499	0.0166825405315623	0.0941094177031183	0.0157232253531949	0.00132480820974416	0.0159733693405744
cg09382363	4	141271710	0.86819296526302	-0.000955914467919601	0.0028662879949974	-0.0289390509740892	0.00132773307803544	-0.0150332454342798
cg18715874	11	64670107	0.0131363555612227	0.0149074422393259	0.0353690950249128	0.0141250394413376	0.00132929189756755	0.0153390334753833
cg13938211	10	106053665	0.0160205838699628	0.00981225913056038	0.0493016081302096	0.010643661797944	0.00133002361854874	0.0103353827830285
cg13645631	X	129519523	0.262497392752106	0.0109937294806299	0.0141074756083913	0.0306155285503925	0.00133011262778262	0.0271201886964802
cg03169170	16	67698948	0.299679700639726	0.00540730288275202	0.0407279575150637	0.0182624260051144	0.00133019120248575	0.0140821077033405
cg12858247	6	86195018	0.339597992485704	0.00619768819650358	0.00726905802842853	0.0187444012178813	0.00133124937389786	0.0134354225286913
cg04488553	17	72702862	0.0318933801404069	0.0143171717022794	0.0813997843128469	0.0200274258387654	0.00133141938200957	0.019276055784873
cg27660920	20	37554817	0.51990889912894	-0.00425439874899406	0.0624153979622081	-0.0168212359209948	0.00133167270619998	-0.0145466489682472
cg11390489	8	62568172	0.0538442526757812	0.0195901390584711	0.101212905828559	0.0312151601893148	0.00133204016063672	0.027668385006665
cg24132989	6	88050339	0.0669716318893228	0.0130335559499703	0.0304188705673211	0.0310485460174817	0.00133278544486608	0.0211000475012079
cg01429118	X	69666229	0.285984527559723	0.0200238884810325	0.0620105314703846	0.0375146473547599	0.00133283298486963	0.0358071855461849
cg13332184	7	56167693	0.0494889186641578	0.0117106381232069	0.253827398980599	0.00731658196172036	0.0013333926954958	0.0116000886711981
cg20933232	7	53636207	0.00250664057410134	0.0402266063798872	0.0445142691454493	0.0503652267610071	0.00133365514096451	0.0421152059696245
cg03160342	19	12807165	0.041178818081979	-0.00749044168374478	0.0551543085627673	-0.0153805455612048	0.00133411484593776	-0.0115662706813636
cg13960660	9	129096820	0.270160220441385	0.00675740371509388	0.0255063840331893	0.0117907891304516	0.0013351427623009	0.0115653064626978
cg24882618	8	95448891	0.273027594177095	0.0120662870853722	0.041297662263515	0.0359072744879053	0.00133671455533041	0.026226469460291
cg25572919	19	39971349	0.284339867499053	-0.00238018462055467	0.0244619855554273	-0.0126966115214428	0.00133764303513702	-0.0080106441151361
cg25151295	13	98605857	0.0170030941067289	0.0157681430094577	0.0697915299307183	0.0108024327300204	0.00133812718441217	0.012811844469206
cg23535449	17	79107259	0.582782444168645	0.00293108588386688	0.0116337138300065	0.0248832701493262	0.0013389500851826	0.0163806644502894
cg15008072	17	7440546	0.111516801890535	0.0130748698332243	0.051111444932756	0.0155633740211181	0.00133929905262142	0.0162790722015786
cg22814257	9	37972742	0.0519522708727248	0.00778828272782802	0.0158049926008331	0.0115628166783045	0.0013404070222618	0.0087208572016994
cg12577414	4	170055158	0.229118007900323	0.00986978966085497	0.00157518435300901	0.0181996623802865	0.0013411389554634	0.0150246532496323
cg17073367	8	125074272	0.58275302226302	0.00363362536327222	0.00100310469198851	0.0238294818062221	0.00134169766957723	0.0136719389835421
cg24641427	4	148399867	0.0395814762439436	0.0414499758069318	0.0355508952678094	0.0554169001127739	0.00134208534923731	0.0462386839876848
cg21461034	8	143660571	0.00241685190925112	0.0115081451666385	0.15985061303817	0.00676638503351972	0.00134413387056607	0.00898627440887259
cg14491691	11	74905928	0.571382358978952	0.00506591113130521	0.00107634564603929	0.0279800477829828	0.00134414759685387	0.019165000920921
cg16859127	12	113897132	0.023775101519475	0.0136619660435547	0.0903864230803274	0.0120774010008019	0.00134448565183804	0.0130427797208373
cg23438505	17	78489298	0.0937666472359415	0.015230000802072	0.0359461799786042	0.0382767921945289	0.00134467841235463	0.0284453701810314
cg17303059	16	17371751	0.292335288836381	0.00533929708970579	0.0576406308224397	0.00899098937623008	0.00134518708977427	0.0096751384221355
cg14167103	1	85138003	0.106250347491629	0.0287954137357701	0.0547884268413808	0.0232711167822196	0.00134545957063791	0.0282331635437453
cg26735189	6	19698320	0.0978645946346935	0.0151201990218224	0.0151123554293206	0.0428353833489128	0.00134663220871246	0.026392556159842
cg25468683	19	40327585	0.0784661710713183	0.00419768966261187	0.0903554512905226	0.00534885980422445	0.00134678878736286	0.00571089372860906
cg06461649	3	122862913	0.502561964502741	0.00416802779375622	0.0505544722484259	0.0186897383835544	0.00134726958341072	0.0151093319604352
cg11595021	18	60582240	0.011111134013342	0.0172801929381995	0.0729920998579564	0.0395078943016639	0.00134730520192782	0.0283570317198195
cg06778767	7	75160790	0.149964247609881	0.00959954289522425	0.0337782858666177	0.0119599148510133	0.00134785289525382	0.0120658780490964
cg02329140	1	232668750	0.0123616719822009	0.0171567383234984	0.171617059404062	0.00789740396496769	0.00134874925725481	0.0115003041892978
cg13134448	1	36689477	0.0989048298788473	-0.00883007927089574	0.0641462963283824	-0.0155013831468716	0.00135062591944336	-0.0154360126492234
cg08718494	14	70198085	0.0222999909881834	0.0129835360258809	0.0547006251018803	0.0102940067036607	0.00135114288467436	0.0115116284786949
cg17177829	19	50432927	0.473244643464046	-0.000814310347358234	0.0241241178461169	-0.0131778931900479	0.00135203419973062	-0.00753774613243199
cg15026768	8	124968015	0.228420634895973	0.00633288435810208	0.0088049299033897	0.0199913681078398	0.00135232596054955	0.0134826077853341
cg16923709	10	130789381	0.154103226823813	-0.0187672985728694	0.029352581308276	-0.0784389780740184	0.00135247360587786	-0.0548415314337552
cg22957404	17	7472137	0.00172418060981469	0.0164929517321538	0.241959394817413	0.00533759633368332	0.00135383816396679	0.00967335044916793
cg23507980	2	45108190	0.00324434076808186	-0.0435046581498561	0.053249423208489	-0.0618428711926622	0.00135386363408747	-0.0504108130421793
cg23581009	3	50310506	0.0801798121402824	-0.0118106412257969	0.168747172409883	-0.0110976568049908	0.00135410553944123	-0.0124140820126346
cg02644768	4	106817874	0.0485584583229526	-0.0172666186020524	0.0920847536754536	-0.0280322380654555	0.00135531344737065	-0.0255269343814373
cg24623161	2	45468734	0.191009582801567	0.0115473975168389	0.0273454858715256	0.0435303558025073	0.00135535003347417	0.0277065577722281
cg22721489	19	30207616	0.074554567656404	-0.00892455666762683	0.0883862400752314	-0.0226325130847189	0.00135606433647561	-0.0177092122427687
cg14337134	7	102920323	0.062021402809064	-0.0119793979468031	0.163948128896441	-0.00287383573954976	0.00135643158780648	-0.00897007306500315
cg01806315	13	49637874	0.278393141501712	0.00853735516106685	0.0139249332738733	0.0519770464206417	0.00135684280270696	0.0296386592296845
cg01427268	4	160252652	0.560652355476813	0.00446982487280386	0.0181451230859171	0.0360875380084284	0.00135749763286778	0.022297078114856
[truncated: 695,443 more rows]
